# Supplementary material for: Mutations in legume genes that influence symbiosis create a complex selective landscape for rhizobial symbionts
Source: ISME J. 2026 Feb 6;20(1):wrag005. doi: 10.1093/ismejo/wrag005 (PMC12904279; doi:10.1093/ismejo/wrag005)
Supplement: supplementary-material [file supplementary-material.zip]

Archive with 8 entries (8 files):
- MR_SupplementalMaterial_HostMutantSandR_Guha_Final_wrag005.docx
- Table S10_wrag005.xlsx
- Table S2_wrag005.tsv
- Table S3_wrag005.csv
- Table S6_wrag005.tsv
- Table S7_wrag005.tsv
- Table S8_wrag005.tsv
- Table S9_wrag005.xlsx
