# Supplementary material for: Mutations in legume genes that influence symbiosis create a complex selective landscape for rhizobial symbionts
Source: ISME J. 2026 Feb 6;20(1):wrag005. doi: 10.1093/ismejo/wrag005 (PMC12904279; doi:10.1093/ismejo/wrag005)
Supplement: supplementary-material [file supplementary-material.zip › Table S6_wrag005.tsv]

Table S6-List of the top five candidate genes across the different hosts, underlying strain fitness shift across chromosome, pSymA, pSymB (p values are indicated in the p_lrt colum)
Organism	Replicon	ldg	ps	n_miss	allele1	allele0	af	beta	se	logl_H1	l_remle	l_mle	p_wald	p_lrt	p_score	run	beta_ab	replicon	start	stop	ld_group	ld_snps	description	variant_group_size	gene_group_size	pr	br	prs	brs
USDA1106	psyma	freebayes-variant-USDA1106-psyma-953094-G	953094	6	G	C	0.075	1.817184	0.2535495	-87.27164	1.00E+05	1.00E+05	2.74E-10	1.64E-09	0.001940457	ipd3.change	1.817184	USDA1106-psyma	953093	953094	9034	freebayes-variant-USDA1106-psyma-953094-G	CDO30_RS23065:SGNH/GDSL hydrolase family protein; protein_id=WP_010968046.1	1	1	1	1	1	1
USDA1106	psyma	freebayes-variant-USDA1106-psyma-970334-C	970334	1	C	A	0.071	1.729908	0.2418563	-87.33698	1.00E+05	1.00E+05	2.92E-10	1.75E-09	0.00248525	ipd3.change	1.729908		NA	NA	NA			0	0	2	2	2	2
USDA1106	psyma	freebayes-variant-USDA1106-psyma-963153-T	963153	0	T	A	0.07	1.727764	0.2418728	-87.37953	1.00E+05	1.00E+05	3.05E-10	1.83E-09	0.002536614	ipd3.change	1.727764	USDA1106-psyma	963152	963153	5099	freebayes-variant-USDA1106-psyma-969327-C	CDO30_RS23155:MFS transporter; protein_id=WP_010968029.1	49	18	3	3	NA	NA
USDA1106	psyma	freebayes-variant-USDA1106-psyma-963153-T	963153	0	T	A	0.07	1.727764	0.2418728	-87.37953	1.00E+05	1.00E+05	3.05E-10	1.83E-09	0.002536614	ipd3.change	1.727764	USDA1106-psyma	963152	963153	5099	freebayes-variant-USDA1106-psyma-967237-T	CDO30_RS23145:PHB depolymerase family esterase; protein_id=WP_010968031.1	49	18	3	3	NA	NA
USDA1106	psyma	freebayes-variant-USDA1106-psyma-963153-T	963153	0	T	A	0.07	1.727764	0.2418728	-87.37953	1.00E+05	1.00E+05	3.05E-10	1.83E-09	0.002536614	ipd3.change	1.727764	USDA1106-psyma	963152	963153	5099	freebayes-variant-USDA1106-psyma-967931-T	CDO30_RS23155:MFS transporter; protein_id=WP_010968029.1	49	18	3	3	NA	NA
USDA1106	psyma	freebayes-variant-USDA1106-psyma-963153-T	963153	0	T	A	0.07	1.727764	0.2418728	-87.37953	1.00E+05	1.00E+05	3.05E-10	1.83E-09	0.002536614	ipd3.change	1.727764	USDA1106-psyma	963152	963153	5099	freebayes-variant-USDA1106-psyma-968278-A	CDO30_RS23155:MFS transporter; protein_id=WP_010968029.1	49	18	3	3	NA	NA
USDA1106	psyma	freebayes-variant-USDA1106-psyma-963153-T	963153	0	T	A	0.07	1.727764	0.2418728	-87.37953	1.00E+05	1.00E+05	3.05E-10	1.83E-09	0.002536614	ipd3.change	1.727764	USDA1106-psyma	963152	963153	5099	freebayes-variant-USDA1106-psyma-969123-G	CDO30_RS23155:MFS transporter; protein_id=WP_010968029.1	49	18	3	3	NA	NA
USDA1106	psyma	freebayes-variant-USDA1106-psyma-963153-T	963153	0	T	A	0.07	1.727764	0.2418728	-87.37953	1.00E+05	1.00E+05	3.05E-10	1.83E-09	0.002536614	ipd3.change	1.727764	USDA1106-psyma	963152	963153	5099	freebayes-variant-USDA1106-psyma-969386-T	CDO30_RS23160:NAD(P)H-binding protein; protein_id=WP_010968028.1	49	18	3	3	NA	NA
USDA1106	psyma	freebayes-variant-USDA1106-psyma-963153-T	963153	0	T	A	0.07	1.727764	0.2418728	-87.37953	1.00E+05	1.00E+05	3.05E-10	1.83E-09	0.002536614	ipd3.change	1.727764	USDA1106-psyma	963152	963153	5099	freebayes-variant-USDA1106-psyma-969566-A	CDO30_RS23160:NAD(P)H-binding protein; protein_id=WP_010968028.1	49	18	3	3	NA	NA
USDA1106	psyma	freebayes-variant-USDA1106-psyma-963153-T	963153	0	T	A	0.07	1.727764	0.2418728	-87.37953	1.00E+05	1.00E+05	3.05E-10	1.83E-09	0.002536614	ipd3.change	1.727764	USDA1106-psyma	963152	963153	5099	freebayes-variant-USDA1106-psyma-970103-T	CDO30_RS23160:NAD(P)H-binding protein; protein_id=WP_010968028.1	49	18	3	3	NA	NA
USDA1106	psyma	freebayes-variant-USDA1106-psyma-963153-T	963153	0	T	A	0.07	1.727764	0.2418728	-87.37953	1.00E+05	1.00E+05	3.05E-10	1.83E-09	0.002536614	ipd3.change	1.727764	USDA1106-psyma	963152	963153	5099	freebayes-variant-USDA1106-psyma-970169-A	CDO30_RS23160:NAD(P)H-binding protein; protein_id=WP_010968028.1	49	18	3	3	NA	NA
USDA1106	psyma	freebayes-variant-USDA1106-psyma-963153-T	963153	0	T	A	0.07	1.727764	0.2418728	-87.37953	1.00E+05	1.00E+05	3.05E-10	1.83E-09	0.002536614	ipd3.change	1.727764	USDA1106-psyma	963152	963153	5099	freebayes-variant-USDA1106-psyma-970334-C	CDO30_RS23160:NAD(P)H-binding protein; protein_id=WP_010968028.1	49	18	3	3	NA	NA
USDA1106	psyma	freebayes-variant-USDA1106-psyma-963153-T	963153	0	T	A	0.07	1.727764	0.2418728	-87.37953	1.00E+05	1.00E+05	3.05E-10	1.83E-09	0.002536614	ipd3.change	1.727764	USDA1106-psyma	963152	963153	5099	freebayes-variant-USDA1106-psyma-970913-A	CDO30_RS23165:LysR family transcriptional regulator; protein_id=WP_010968027.1	49	18	3	3	NA	NA
USDA1106	psyma	freebayes-variant-USDA1106-psyma-963153-T	963153	0	T	A	0.07	1.727764	0.2418728	-87.37953	1.00E+05	1.00E+05	3.05E-10	1.83E-09	0.002536614	ipd3.change	1.727764	USDA1106-psyma	963152	963153	5099	freebayes-variant-USDA1106-psyma-732745-T	CDO30_RS21945:ATP-binding cassette domain-containing protein; protein_id=WP_010968232.1	49	18	3	3	NA	NA
USDA1106	psyma	freebayes-variant-USDA1106-psyma-963153-T	963153	0	T	A	0.07	1.727764	0.2418728	-87.37953	1.00E+05	1.00E+05	3.05E-10	1.83E-09	0.002536614	ipd3.change	1.727764	USDA1106-psyma	963152	963153	5099	freebayes-variant-USDA1106-psyma-962973-T	CDO30_RS23125:SDR family oxidoreductase (pseudogene)	49	18	3	3	NA	NA
USDA1106	psyma	freebayes-variant-USDA1106-psyma-963153-T	963153	0	T	A	0.07	1.727764	0.2418728	-87.37953	1.00E+05	1.00E+05	3.05E-10	1.83E-09	0.002536614	ipd3.change	1.727764	USDA1106-psyma	963152	963153	5099	freebayes-variant-USDA1106-psyma-967003-T	CDO30_RS23145:PHB depolymerase family esterase; protein_id=WP_010968031.1	49	18	3	3	NA	NA
USDA1106	psyma	freebayes-variant-USDA1106-psyma-963153-T	963153	0	T	A	0.07	1.727764	0.2418728	-87.37953	1.00E+05	1.00E+05	3.05E-10	1.83E-09	0.002536614	ipd3.change	1.727764	USDA1106-psyma	963152	963153	5099	freebayes-variant-USDA1106-psyma-969352-G	CDO30_RS23155:MFS transporter; protein_id=WP_010968029.1	49	18	3	3	NA	NA
USDA1106	psyma	freebayes-variant-USDA1106-psyma-963153-T	963153	0	T	A	0.07	1.727764	0.2418728	-87.37953	1.00E+05	1.00E+05	3.05E-10	1.83E-09	0.002536614	ipd3.change	1.727764	USDA1106-psyma	963152	963153	5099	freebayes-variant-USDA1106-psyma-956975-C	CDO30_RS23090:LysR family transcriptional regulator; protein_id=WP_010968043.1	49	18	3	3	NA	NA
USDA1106	psyma	freebayes-variant-USDA1106-psyma-963153-T	963153	0	T	A	0.07	1.727764	0.2418728	-87.37953	1.00E+05	1.00E+05	3.05E-10	1.83E-09	0.002536614	ipd3.change	1.727764	USDA1106-psyma	963152	963153	5099	freebayes-variant-USDA1106-psyma-957574-G	CDO30_RS23090:LysR family transcriptional regulator; protein_id=WP_010968043.1	49	18	3	3	NA	NA
USDA1106	psyma	freebayes-variant-USDA1106-psyma-963153-T	963153	0	T	A	0.07	1.727764	0.2418728	-87.37953	1.00E+05	1.00E+05	3.05E-10	1.83E-09	0.002536614	ipd3.change	1.727764	USDA1106-psyma	963152	963153	5099	freebayes-variant-USDA1106-psyma-960929-T	CDO30_RS23110:antibiotic biosynthesis monooxygenase; protein_id=WP_020479894.1	49	18	3	3	NA	NA
USDA1106	psyma	freebayes-variant-USDA1106-psyma-963153-T	963153	0	T	A	0.07	1.727764	0.2418728	-87.37953	1.00E+05	1.00E+05	3.05E-10	1.83E-09	0.002536614	ipd3.change	1.727764	USDA1106-psyma	963152	963153	5099	freebayes-variant-USDA1106-psyma-961684-T	CDO30_RS23115:type 1 glutamine amidotransferase domain-containing protein; protein_id=WP_010968037.1	49	18	3	3	NA	NA
USDA1106	psyma	freebayes-variant-USDA1106-psyma-963153-T	963153	0	T	A	0.07	1.727764	0.2418728	-87.37953	1.00E+05	1.00E+05	3.05E-10	1.83E-09	0.002536614	ipd3.change	1.727764	USDA1106-psyma	963152	963153	5099	freebayes-variant-USDA1106-psyma-961685-T	CDO30_RS23115:type 1 glutamine amidotransferase domain-containing protein; protein_id=WP_010968037.1	49	18	3	3	NA	NA
USDA1106	psyma	freebayes-variant-USDA1106-psyma-963153-T	963153	0	T	A	0.07	1.727764	0.2418728	-87.37953	1.00E+05	1.00E+05	3.05E-10	1.83E-09	0.002536614	ipd3.change	1.727764	USDA1106-psyma	963152	963153	5099	freebayes-variant-USDA1106-psyma-961857-C	CDO30_RS23115:type 1 glutamine amidotransferase domain-containing protein; protein_id=WP_010968037.1	49	18	3	3	NA	NA
USDA1106	psyma	freebayes-variant-USDA1106-psyma-963153-T	963153	0	T	A	0.07	1.727764	0.2418728	-87.37953	1.00E+05	1.00E+05	3.05E-10	1.83E-09	0.002536614	ipd3.change	1.727764	USDA1106-psyma	963152	963153	5099	freebayes-variant-USDA1106-psyma-961995-A	CDO30_RS23120:type 1 glutamine amidotransferase domain-containing protein; protein_id=WP_010968036.1	49	18	3	3	NA	NA
USDA1106	psyma	freebayes-variant-USDA1106-psyma-963153-T	963153	0	T	A	0.07	1.727764	0.2418728	-87.37953	1.00E+05	1.00E+05	3.05E-10	1.83E-09	0.002536614	ipd3.change	1.727764	USDA1106-psyma	963152	963153	5099	freebayes-variant-USDA1106-psyma-962503-G	CDO30_RS23120:type 1 glutamine amidotransferase domain-containing protein; protein_id=WP_010968036.1	49	18	3	3	NA	NA
USDA1106	psyma	freebayes-variant-USDA1106-psyma-963153-T	963153	0	T	A	0.07	1.727764	0.2418728	-87.37953	1.00E+05	1.00E+05	3.05E-10	1.83E-09	0.002536614	ipd3.change	1.727764	USDA1106-psyma	963152	963153	5099	freebayes-variant-USDA1106-psyma-962655-A	CDO30_RS23120:type 1 glutamine amidotransferase domain-containing protein; protein_id=WP_010968036.1	49	18	3	3	NA	NA
USDA1106	psyma	freebayes-variant-USDA1106-psyma-963153-T	963153	0	T	A	0.07	1.727764	0.2418728	-87.37953	1.00E+05	1.00E+05	3.05E-10	1.83E-09	0.002536614	ipd3.change	1.727764	USDA1106-psyma	963152	963153	5099	freebayes-variant-USDA1106-psyma-962770-G	CDO30_RS23125:SDR family oxidoreductase (pseudogene)	49	18	3	3	NA	NA
USDA1106	psyma	freebayes-variant-USDA1106-psyma-963153-T	963153	0	T	A	0.07	1.727764	0.2418728	-87.37953	1.00E+05	1.00E+05	3.05E-10	1.83E-09	0.002536614	ipd3.change	1.727764	USDA1106-psyma	963152	963153	5099	freebayes-variant-USDA1106-psyma-962825-GA	CDO30_RS23125:SDR family oxidoreductase (pseudogene)	49	18	3	3	NA	NA
USDA1106	psyma	freebayes-variant-USDA1106-psyma-963153-T	963153	0	T	A	0.07	1.727764	0.2418728	-87.37953	1.00E+05	1.00E+05	3.05E-10	1.83E-09	0.002536614	ipd3.change	1.727764	USDA1106-psyma	963152	963153	5099	freebayes-variant-USDA1106-psyma-976842-A	CDO30_RS23200:Crp/Fnr family transcriptional regulator; protein_id=WP_010968022.1	49	18	3	3	NA	NA
USDA1106	psyma	freebayes-variant-USDA1106-psyma-963153-T	963153	0	T	A	0.07	1.727764	0.2418728	-87.37953	1.00E+05	1.00E+05	3.05E-10	1.83E-09	0.002536614	ipd3.change	1.727764	USDA1106-psyma	963152	963153	5099	freebayes-variant-USDA1106-psyma-732719-C	CDO30_RS21945:ATP-binding cassette domain-containing protein; protein_id=WP_010968232.1	49	18	3	3	NA	NA
USDA1106	psyma	freebayes-variant-USDA1106-psyma-963153-T	963153	0	T	A	0.07	1.727764	0.2418728	-87.37953	1.00E+05	1.00E+05	3.05E-10	1.83E-09	0.002536614	ipd3.change	1.727764	USDA1106-psyma	963152	963153	5099	freebayes-variant-USDA1106-psyma-963153-T	CDO30_RS23125:SDR family oxidoreductase (pseudogene)	49	18	3	3	NA	NA
USDA1106	psyma	freebayes-variant-USDA1106-psyma-963153-T	963153	0	T	A	0.07	1.727764	0.2418728	-87.37953	1.00E+05	1.00E+05	3.05E-10	1.83E-09	0.002536614	ipd3.change	1.727764	USDA1106-psyma	963152	963153	5099	freebayes-variant-USDA1106-psyma-730622-C	CDO30_RS21935:organic hydroperoxide resistance protein; protein_id=WP_010968234.1	49	18	3	3	NA	NA
USDA1106	psyma	freebayes-variant-USDA1106-psyma-963153-T	963153	0	T	A	0.07	1.727764	0.2418728	-87.37953	1.00E+05	1.00E+05	3.05E-10	1.83E-09	0.002536614	ipd3.change	1.727764	USDA1106-psyma	963152	963153	5099	freebayes-variant-USDA1106-psyma-731430-G	CDO30_RS21940:TetR/AcrR family transcriptional regulator; protein_id=WP_041170017.1	49	18	3	3	NA	NA
USDA1106	psyma	freebayes-variant-USDA1106-psyma-963153-T	963153	0	T	A	0.07	1.727764	0.2418728	-87.37953	1.00E+05	1.00E+05	3.05E-10	1.83E-09	0.002536614	ipd3.change	1.727764	USDA1106-psyma	963152	963153	5099	freebayes-variant-USDA1106-psyma-731412-C	CDO30_RS21940:TetR/AcrR family transcriptional regulator; protein_id=WP_041170017.1	49	18	3	3	NA	NA
USDA1106	psyma	freebayes-variant-USDA1106-psyma-963153-T	963153	0	T	A	0.07	1.727764	0.2418728	-87.37953	1.00E+05	1.00E+05	3.05E-10	1.83E-09	0.002536614	ipd3.change	1.727764	USDA1106-psyma	963152	963153	5099	freebayes-variant-USDA1106-psyma-977099-T	CDO30_RS23205:hypothetical protein; protein_id=WP_013845721.1	49	18	3	3	NA	NA
USDA1106	psyma	freebayes-variant-USDA1106-psyma-963153-T	963153	0	T	A	0.07	1.727764	0.2418728	-87.37953	1.00E+05	1.00E+05	3.05E-10	1.83E-09	0.002536614	ipd3.change	1.727764	USDA1106-psyma	963152	963153	5099	freebayes-variant-USDA1106-psyma-963261-G	CDO30_RS23125:SDR family oxidoreductase (pseudogene)	49	18	3	3	NA	NA
USDA1106	psyma	freebayes-variant-USDA1106-psyma-963153-T	963153	0	T	A	0.07	1.727764	0.2418728	-87.37953	1.00E+05	1.00E+05	3.05E-10	1.83E-09	0.002536614	ipd3.change	1.727764	USDA1106-psyma	963152	963153	5099	freebayes-variant-USDA1106-psyma-971632-C	CDO30_RS23175:LysR family transcriptional regulator; protein_id=WP_010968026.1	49	18	3	3	NA	NA
USDA1106	psyma	freebayes-variant-USDA1106-psyma-963153-T	963153	0	T	A	0.07	1.727764	0.2418728	-87.37953	1.00E+05	1.00E+05	3.05E-10	1.83E-09	0.002536614	ipd3.change	1.727764	USDA1106-psyma	963152	963153	5099	freebayes-variant-USDA1106-psyma-971723-C	CDO30_RS23175:LysR family transcriptional regulator; protein_id=WP_010968026.1	49	18	3	3	NA	NA
USDA1106	psyma	freebayes-variant-USDA1106-psyma-963153-T	963153	0	T	A	0.07	1.727764	0.2418728	-87.37953	1.00E+05	1.00E+05	3.05E-10	1.83E-09	0.002536614	ipd3.change	1.727764	USDA1106-psyma	963152	963153	5099	freebayes-variant-USDA1106-psyma-972576-G	CDO30_RS23175:LysR family transcriptional regulator; protein_id=WP_010968026.1	49	18	3	3	NA	NA
USDA1106	psyma	freebayes-variant-USDA1106-psyma-963153-T	963153	0	T	A	0.07	1.727764	0.2418728	-87.37953	1.00E+05	1.00E+05	3.05E-10	1.83E-09	0.002536614	ipd3.change	1.727764	USDA1106-psyma	963152	963153	5099	freebayes-variant-USDA1106-psyma-973691-G	CDO30_RS23180:bla, class A beta-lactamase; protein_id=WP_010968025.1	49	18	3	3	NA	NA
USDA1106	psyma	freebayes-variant-USDA1106-psyma-963153-T	963153	0	T	A	0.07	1.727764	0.2418728	-87.37953	1.00E+05	1.00E+05	3.05E-10	1.83E-09	0.002536614	ipd3.change	1.727764	USDA1106-psyma	963152	963153	5099	freebayes-variant-USDA1106-psyma-963196-A	CDO30_RS23125:SDR family oxidoreductase (pseudogene)	49	18	3	3	NA	NA
USDA1106	psyma	freebayes-variant-USDA1106-psyma-963153-T	963153	0	T	A	0.07	1.727764	0.2418728	-87.37953	1.00E+05	1.00E+05	3.05E-10	1.83E-09	0.002536614	ipd3.change	1.727764	USDA1106-psyma	963152	963153	5099	freebayes-variant-USDA1106-psyma-963219-C	CDO30_RS23125:SDR family oxidoreductase (pseudogene)	49	18	3	3	NA	NA
USDA1106	psyma	freebayes-variant-USDA1106-psyma-963153-T	963153	0	T	A	0.07	1.727764	0.2418728	-87.37953	1.00E+05	1.00E+05	3.05E-10	1.83E-09	0.002536614	ipd3.change	1.727764	USDA1106-psyma	963152	963153	5099	freebayes-variant-USDA1106-psyma-963377-A	CDO30_RS23125:SDR family oxidoreductase (pseudogene)	49	18	3	3	NA	NA
USDA1106	psyma	freebayes-variant-USDA1106-psyma-963153-T	963153	0	T	A	0.07	1.727764	0.2418728	-87.37953	1.00E+05	1.00E+05	3.05E-10	1.83E-09	0.002536614	ipd3.change	1.727764	USDA1106-psyma	963152	963153	5099	freebayes-variant-USDA1106-psyma-963461-C	CDO30_RS23130:LysR family transcriptional regulator; protein_id=WP_014990286.1	49	18	3	3	NA	NA
USDA1106	psyma	freebayes-variant-USDA1106-psyma-963153-T	963153	0	T	A	0.07	1.727764	0.2418728	-87.37953	1.00E+05	1.00E+05	3.05E-10	1.83E-09	0.002536614	ipd3.change	1.727764	USDA1106-psyma	963152	963153	5099	freebayes-variant-USDA1106-psyma-963505-C	CDO30_RS23130:LysR family transcriptional regulator; protein_id=WP_014990286.1	49	18	3	3	NA	NA
USDA1106	psyma	freebayes-variant-USDA1106-psyma-963153-T	963153	0	T	A	0.07	1.727764	0.2418728	-87.37953	1.00E+05	1.00E+05	3.05E-10	1.83E-09	0.002536614	ipd3.change	1.727764	USDA1106-psyma	963152	963153	5099	freebayes-variant-USDA1106-psyma-963528-A	CDO30_RS23130:LysR family transcriptional regulator; protein_id=WP_014990286.1	49	18	3	3	NA	NA
USDA1106	psyma	freebayes-variant-USDA1106-psyma-963153-T	963153	0	T	A	0.07	1.727764	0.2418728	-87.37953	1.00E+05	1.00E+05	3.05E-10	1.83E-09	0.002536614	ipd3.change	1.727764	USDA1106-psyma	963152	963153	5099	freebayes-variant-USDA1106-psyma-963540-G	CDO30_RS23130:LysR family transcriptional regulator; protein_id=WP_014990286.1	49	18	3	3	NA	NA
USDA1106	psyma	freebayes-variant-USDA1106-psyma-963153-T	963153	0	T	A	0.07	1.727764	0.2418728	-87.37953	1.00E+05	1.00E+05	3.05E-10	1.83E-09	0.002536614	ipd3.change	1.727764	USDA1106-psyma	963152	963153	5099	freebayes-variant-USDA1106-psyma-963686-A	CDO30_RS23130:LysR family transcriptional regulator; protein_id=WP_014990286.1	49	18	3	3	NA	NA
USDA1106	psyma	freebayes-variant-USDA1106-psyma-963153-T	963153	0	T	A	0.07	1.727764	0.2418728	-87.37953	1.00E+05	1.00E+05	3.05E-10	1.83E-09	0.002536614	ipd3.change	1.727764	USDA1106-psyma	963152	963153	5099	freebayes-variant-USDA1106-psyma-963863-C	CDO30_RS23130:LysR family transcriptional regulator; protein_id=WP_014990286.1	49	18	3	3	NA	NA
USDA1106	psyma	freebayes-variant-USDA1106-psyma-963153-T	963153	0	T	A	0.07	1.727764	0.2418728	-87.37953	1.00E+05	1.00E+05	3.05E-10	1.83E-09	0.002536614	ipd3.change	1.727764	USDA1106-psyma	963152	963153	5099	freebayes-variant-USDA1106-psyma-964545-C	CDO30_RS23135:CHAD domain-containing protein; protein_id=WP_010968033.1	49	18	3	3	NA	NA
USDA1106	psyma	freebayes-variant-USDA1106-psyma-963153-T	963153	0	T	A	0.07	1.727764	0.2418728	-87.37953	1.00E+05	1.00E+05	3.05E-10	1.83E-09	0.002536614	ipd3.change	1.727764	USDA1106-psyma	963152	963153	5099	freebayes-variant-USDA1106-psyma-964558-T	CDO30_RS23135:CHAD domain-containing protein; protein_id=WP_010968033.1	49	18	3	3	NA	NA
USDA1106	psyma	freebayes-variant-USDA1106-psyma-640868-G	640868	0	G	A	0.07	1.559884	0.2286434	-88.83108	1.00E+05	1.00E+05	1.29E-09	8.13E-09	0.004648293	ipd3.change	1.559884	USDA1106-psyma	640867	640868	5279	freebayes-variant-USDA1106-psyma-640868-G	CDO30_RS21460:malonyl-CoA synthase; protein_id=WP_010967081.1	1	1	4	4	3	3
USDA1106	psyma	freebayes-variant-USDA1106-psyma-962758-A	962758	1	A	T	0.082	1.432784	0.2253872	-90.90024	1.00E+05	1.00E+05	1.02E-08	6.85E-08	0.003111803	ipd3.change	1.432784	USDA1106-psyma	962757	962758	6968	freebayes-variant-USDA1106-psyma-962758-A	CDO30_RS23125:SDR family oxidoreductase (pseudogene)	1	1	5	5	4	4
USDA1106	psyma	freebayes-variant-USDA1106-psyma-416775-G	416775	5	G	C	0.198	0.9281847	0.1931172	-123.7837	5.250648	1.00E+05	6.66E-06	1.49E-05	9.36E-05	latd.change	0.9281847	USDA1106-psyma	416774	416775	8665	freebayes-variant-USDA1106-psyma-416775-G	CDO30_RS20205:type II toxin-antitoxin system ParD family antitoxin; protein_id=WP_080606042.1	1	1	1	31	1	26
USDA1106	psyma	freebayes-variant-USDA1106-psyma-567991-A	567991	0	A	AGG	0.081	1.228393	0.253766	-125.412	1.942363	1.00E+05	5.82E-06	8.29E-05	0.000307875	latd.change	1.228393	USDA1106-psyma	567990	567991	4696	freebayes-variant-USDA1106-psyma-567991-A	CDO30_RS21100:DUF2200 domain-containing protein; protein_id=WP_010967147.1	2	1	2	1	2	1
USDA1106	psyma	freebayes-variant-USDA1106-psyma-567991-A	567991	0	A	AGG	0.081	1.228393	0.253766	-125.412	1.942363	1.00E+05	5.82E-06	8.29E-05	0.000307875	latd.change	1.228393	USDA1106-psyma	567990	567991	4696	freebayes-variant-USDA1106-psyma-568088-G	CDO30_RS21100:DUF2200 domain-containing protein; protein_id=WP_010967147.1	2	1	2	1	2	1
USDA1106	psyma	freebayes-variant-USDA1106-psyma-416579-C	416579	2	C	G	0.214	0.8894853	0.2136402	-125.4144	6.818548	1.00E+05	7.55E-05	8.32E-05	0.000308446	latd.change	0.8894853	USDA1106-psyma	416578	416579	7570	freebayes-variant-USDA1106-psyma-416579-C	CDO30_RS20200:type II toxin-antitoxin system RelE/ParE family toxin; protein_id=WP_010967294.1	1	1	3	42	3	35
USDA1106	psyma	freebayes-variant-USDA1106-psyma-815904-G	815904	1	G	T	0.188	0.7325056	0.1951664	-126.4147	15.42949	1.00E+05	0.000320481	0.000240526	0.000671018	latd.change	0.7325056	USDA1106-psyma	815903	815904	6436	freebayes-variant-USDA1106-psyma-815904-G	CDO30_RS22335:site-specific integrase; protein_id=WP_010968163.1	1	1	4	135	4	122
USDA1106	psyma	freebayes-variant-USDA1106-psyma-567384-T	567384	0	T	TC	0.093	1.092403	0.2490347	-126.6738	2.250057	1.00E+05	3.32E-05	0.000317159	0.000825851	latd.change	1.092403	USDA1106-psyma	567383	567384	4433	freebayes-variant-USDA1106-psyma-567384-T	CDO30_RS21085:class I SAM-dependent methyltransferase; protein_id=WP_010967149.1	1	1	5	6	5	6
USDA1106	psyma	freebayes-variant-USDA1106-psyma-790222-T	790222	0	T	G	0.314	-0.3487102	0.06247041	-67.66016	1.00E-05	1.00E-05	2.85E-07	4.75E-05	0.001798552	hcl.change	0.3487102	USDA1106-psyma	790221	790222	1681	freebayes-variant-USDA1106-psyma-790222-T	CDO30_RS22190:aldo/keto reductase; protein_id=WP_010968188.1	1	1	1	85	1	77
USDA1106	psyma	freebayes-variant-USDA1106-psyma-226256-T	226256	0	C	T	0.372	-0.2542213	0.0644289	-68.062	18.07033	1.00E+05	0.000164427	7.26E-05	0.000280014	hcl.change	0.2542213	USDA1106-psyma	226255	226256	1220	freebayes-variant-USDA1106-psyma-226256-T	CDO30_RS19120:glmS, glutamine--fructose-6-phosphate transaminase (isomerizing); protein_id=WP_010967462.1	1	1	2	479	2	449
USDA1106	psyma	freebayes-variant-USDA1106-psyma-1330485-A	1330485	0	A	G	0.128	0.4041973	0.1088043	-68.84697	30.15537	1.00E+05	0.000365144	0.000166944	0.000511837	hcl.change	0.4041973	USDA1106-psyma	1330484	1330485	3799	freebayes-variant-USDA1106-psyma-1330485-A	CDO30_RS24970:type II toxin-antitoxin system RelE/ParE family toxin; protein_id=WP_010967721.1	1	1	3	34	3	31
USDA1106	psyma	freebayes-variant-USDA1106-psyma-1171293-C	1171293	0	C	T	0.105	0.4262652	0.1148814	-68.86094	28.982	1.00E+05	0.000370662	0.000169442	0.000517466	hcl.change	0.4262652	USDA1106-psyma	1171292	1171293	4417	freebayes-variant-USDA1106-psyma-1171293-C	CDO30_RS24215:CopG family transcriptional regulator (pseudogene)	1	1	4	21	4	19
USDA1106	psyma	freebayes-variant-USDA1106-psyma-304672-A	304672	1	A	G	0.106	-0.495059	0.1343747	-68.89714	27.92182	1.00E+05	0.000405167	0.000176092	0.000532365	hcl.change	0.495059	USDA1106-psyma	304671	304672	6847	freebayes-variant-USDA1106-psyma-304672-A	CDO30_RS19555:ccoN, cytochrome-c oxidase%2C cbb3-type subunit I; protein_id=WP_010967400.1	1	1	5	7	5	5
USDA1106	psyma	freebayes-variant-USDA1106-psyma-814058-C	814058	2	C	T	0.06	1.258107	0.1703976	-85.69525	2.652014	1.00E+05	1.02E-10	5.22E-11	1.10E-06	dnf1.change	1.258107	USDA1106-psyma	814057	814058	7969	freebayes-variant-USDA1106-psyma-814058-C	CDO30_RS22325:hypothetical protein; protein_id=WP_041170015.1	1	1	1	17	1	15
USDA1106	psyma	freebayes-variant-USDA1106-psyma-640868-G	640868	0	G	A	0.07	1.730121	0.2283776	-88.73104	1.00E+05	1.00E+05	4.26E-11	1.17E-09	0.001642492	dnf1.change	1.730121	USDA1106-psyma	640867	640868	5279	freebayes-variant-USDA1106-psyma-640868-G	CDO30_RS21460:malonyl-CoA synthase; protein_id=WP_010967081.1	1	1	2	4	2	3
USDA1106	psyma	freebayes-variant-USDA1106-psyma-953094-G	953094	6	G	C	0.075	1.910508	0.261712	-89.99659	1.00E+05	1.00E+05	1.50E-10	4.28E-09	0.009919465	dnf1.change	1.910508	USDA1106-psyma	953093	953094	9034	freebayes-variant-USDA1106-psyma-953094-G	CDO30_RS23065:SGNH/GDSL hydrolase family protein; protein_id=WP_010968046.1	1	1	3	1	3	1
USDA1106	psyma	freebayes-variant-USDA1106-psyma-970334-C	970334	1	C	A	0.071	1.814113	0.2500507	-90.20249	1.00E+05	1.00E+05	1.84E-10	5.29E-09	0.0161618	dnf1.change	1.814113		NA	NA	NA			0	0	4	2	4	2
USDA1106	psyma	freebayes-variant-USDA1106-psyma-963153-T	963153	0	T	A	0.07	1.807046	0.2504861	-90.38879	1.00E+05	1.00E+05	2.21E-10	6.41E-09	0.01654643	dnf1.change	1.807046	USDA1106-psyma	963152	963153	5099	freebayes-variant-USDA1106-psyma-969566-A	CDO30_RS23160:NAD(P)H-binding protein; protein_id=WP_010968028.1	49	18	5	3	NA	NA
USDA1106	psyma	freebayes-variant-USDA1106-psyma-963153-T	963153	0	T	A	0.07	1.807046	0.2504861	-90.38879	1.00E+05	1.00E+05	2.21E-10	6.41E-09	0.01654643	dnf1.change	1.807046	USDA1106-psyma	963152	963153	5099	freebayes-variant-USDA1106-psyma-963196-A	CDO30_RS23125:SDR family oxidoreductase (pseudogene)	49	18	5	3	NA	NA
USDA1106	psyma	freebayes-variant-USDA1106-psyma-963153-T	963153	0	T	A	0.07	1.807046	0.2504861	-90.38879	1.00E+05	1.00E+05	2.21E-10	6.41E-09	0.01654643	dnf1.change	1.807046	USDA1106-psyma	963152	963153	5099	freebayes-variant-USDA1106-psyma-963219-C	CDO30_RS23125:SDR family oxidoreductase (pseudogene)	49	18	5	3	NA	NA
USDA1106	psyma	freebayes-variant-USDA1106-psyma-963153-T	963153	0	T	A	0.07	1.807046	0.2504861	-90.38879	1.00E+05	1.00E+05	2.21E-10	6.41E-09	0.01654643	dnf1.change	1.807046	USDA1106-psyma	963152	963153	5099	freebayes-variant-USDA1106-psyma-963261-G	CDO30_RS23125:SDR family oxidoreductase (pseudogene)	49	18	5	3	NA	NA
USDA1106	psyma	freebayes-variant-USDA1106-psyma-963153-T	963153	0	T	A	0.07	1.807046	0.2504861	-90.38879	1.00E+05	1.00E+05	2.21E-10	6.41E-09	0.01654643	dnf1.change	1.807046	USDA1106-psyma	963152	963153	5099	freebayes-variant-USDA1106-psyma-963377-A	CDO30_RS23125:SDR family oxidoreductase (pseudogene)	49	18	5	3	NA	NA
USDA1106	psyma	freebayes-variant-USDA1106-psyma-963153-T	963153	0	T	A	0.07	1.807046	0.2504861	-90.38879	1.00E+05	1.00E+05	2.21E-10	6.41E-09	0.01654643	dnf1.change	1.807046	USDA1106-psyma	963152	963153	5099	freebayes-variant-USDA1106-psyma-961857-C	CDO30_RS23115:type 1 glutamine amidotransferase domain-containing protein; protein_id=WP_010968037.1	49	18	5	3	NA	NA
USDA1106	psyma	freebayes-variant-USDA1106-psyma-963153-T	963153	0	T	A	0.07	1.807046	0.2504861	-90.38879	1.00E+05	1.00E+05	2.21E-10	6.41E-09	0.01654643	dnf1.change	1.807046	USDA1106-psyma	963152	963153	5099	freebayes-variant-USDA1106-psyma-970169-A	CDO30_RS23160:NAD(P)H-binding protein; protein_id=WP_010968028.1	49	18	5	3	NA	NA
USDA1106	psyma	freebayes-variant-USDA1106-psyma-963153-T	963153	0	T	A	0.07	1.807046	0.2504861	-90.38879	1.00E+05	1.00E+05	2.21E-10	6.41E-09	0.01654643	dnf1.change	1.807046	USDA1106-psyma	963152	963153	5099	freebayes-variant-USDA1106-psyma-960929-T	CDO30_RS23110:antibiotic biosynthesis monooxygenase; protein_id=WP_020479894.1	49	18	5	3	NA	NA
USDA1106	psyma	freebayes-variant-USDA1106-psyma-963153-T	963153	0	T	A	0.07	1.807046	0.2504861	-90.38879	1.00E+05	1.00E+05	2.21E-10	6.41E-09	0.01654643	dnf1.change	1.807046	USDA1106-psyma	963152	963153	5099	freebayes-variant-USDA1106-psyma-961684-T	CDO30_RS23115:type 1 glutamine amidotransferase domain-containing protein; protein_id=WP_010968037.1	49	18	5	3	NA	NA
USDA1106	psyma	freebayes-variant-USDA1106-psyma-963153-T	963153	0	T	A	0.07	1.807046	0.2504861	-90.38879	1.00E+05	1.00E+05	2.21E-10	6.41E-09	0.01654643	dnf1.change	1.807046	USDA1106-psyma	963152	963153	5099	freebayes-variant-USDA1106-psyma-962655-A	CDO30_RS23120:type 1 glutamine amidotransferase domain-containing protein; protein_id=WP_010968036.1	49	18	5	3	NA	NA
USDA1106	psyma	freebayes-variant-USDA1106-psyma-963153-T	963153	0	T	A	0.07	1.807046	0.2504861	-90.38879	1.00E+05	1.00E+05	2.21E-10	6.41E-09	0.01654643	dnf1.change	1.807046	USDA1106-psyma	963152	963153	5099	freebayes-variant-USDA1106-psyma-962770-G	CDO30_RS23125:SDR family oxidoreductase (pseudogene)	49	18	5	3	NA	NA
USDA1106	psyma	freebayes-variant-USDA1106-psyma-963153-T	963153	0	T	A	0.07	1.807046	0.2504861	-90.38879	1.00E+05	1.00E+05	2.21E-10	6.41E-09	0.01654643	dnf1.change	1.807046	USDA1106-psyma	963152	963153	5099	freebayes-variant-USDA1106-psyma-962825-GA	CDO30_RS23125:SDR family oxidoreductase (pseudogene)	49	18	5	3	NA	NA
USDA1106	psyma	freebayes-variant-USDA1106-psyma-963153-T	963153	0	T	A	0.07	1.807046	0.2504861	-90.38879	1.00E+05	1.00E+05	2.21E-10	6.41E-09	0.01654643	dnf1.change	1.807046	USDA1106-psyma	963152	963153	5099	freebayes-variant-USDA1106-psyma-963540-G	CDO30_RS23130:LysR family transcriptional regulator; protein_id=WP_014990286.1	49	18	5	3	NA	NA
USDA1106	psyma	freebayes-variant-USDA1106-psyma-963153-T	963153	0	T	A	0.07	1.807046	0.2504861	-90.38879	1.00E+05	1.00E+05	2.21E-10	6.41E-09	0.01654643	dnf1.change	1.807046	USDA1106-psyma	963152	963153	5099	freebayes-variant-USDA1106-psyma-963686-A	CDO30_RS23130:LysR family transcriptional regulator; protein_id=WP_014990286.1	49	18	5	3	NA	NA
USDA1106	psyma	freebayes-variant-USDA1106-psyma-963153-T	963153	0	T	A	0.07	1.807046	0.2504861	-90.38879	1.00E+05	1.00E+05	2.21E-10	6.41E-09	0.01654643	dnf1.change	1.807046	USDA1106-psyma	963152	963153	5099	freebayes-variant-USDA1106-psyma-963863-C	CDO30_RS23130:LysR family transcriptional regulator; protein_id=WP_014990286.1	49	18	5	3	NA	NA
USDA1106	psyma	freebayes-variant-USDA1106-psyma-963153-T	963153	0	T	A	0.07	1.807046	0.2504861	-90.38879	1.00E+05	1.00E+05	2.21E-10	6.41E-09	0.01654643	dnf1.change	1.807046	USDA1106-psyma	963152	963153	5099	freebayes-variant-USDA1106-psyma-964545-C	CDO30_RS23135:CHAD domain-containing protein; protein_id=WP_010968033.1	49	18	5	3	NA	NA
USDA1106	psyma	freebayes-variant-USDA1106-psyma-963153-T	963153	0	T	A	0.07	1.807046	0.2504861	-90.38879	1.00E+05	1.00E+05	2.21E-10	6.41E-09	0.01654643	dnf1.change	1.807046	USDA1106-psyma	963152	963153	5099	freebayes-variant-USDA1106-psyma-964558-T	CDO30_RS23135:CHAD domain-containing protein; protein_id=WP_010968033.1	49	18	5	3	NA	NA
USDA1106	psyma	freebayes-variant-USDA1106-psyma-963153-T	963153	0	T	A	0.07	1.807046	0.2504861	-90.38879	1.00E+05	1.00E+05	2.21E-10	6.41E-09	0.01654643	dnf1.change	1.807046	USDA1106-psyma	963152	963153	5099	freebayes-variant-USDA1106-psyma-973691-G	CDO30_RS23180:bla, class A beta-lactamase; protein_id=WP_010968025.1	49	18	5	3	NA	NA
USDA1106	psyma	freebayes-variant-USDA1106-psyma-963153-T	963153	0	T	A	0.07	1.807046	0.2504861	-90.38879	1.00E+05	1.00E+05	2.21E-10	6.41E-09	0.01654643	dnf1.change	1.807046	USDA1106-psyma	963152	963153	5099	freebayes-variant-USDA1106-psyma-976842-A	CDO30_RS23200:Crp/Fnr family transcriptional regulator; protein_id=WP_010968022.1	49	18	5	3	NA	NA
USDA1106	psyma	freebayes-variant-USDA1106-psyma-963153-T	963153	0	T	A	0.07	1.807046	0.2504861	-90.38879	1.00E+05	1.00E+05	2.21E-10	6.41E-09	0.01654643	dnf1.change	1.807046	USDA1106-psyma	963152	963153	5099	freebayes-variant-USDA1106-psyma-977099-T	CDO30_RS23205:hypothetical protein; protein_id=WP_013845721.1	49	18	5	3	NA	NA
USDA1106	psyma	freebayes-variant-USDA1106-psyma-963153-T	963153	0	T	A	0.07	1.807046	0.2504861	-90.38879	1.00E+05	1.00E+05	2.21E-10	6.41E-09	0.01654643	dnf1.change	1.807046	USDA1106-psyma	963152	963153	5099	freebayes-variant-USDA1106-psyma-970334-C	CDO30_RS23160:NAD(P)H-binding protein; protein_id=WP_010968028.1	49	18	5	3	NA	NA
USDA1106	psyma	freebayes-variant-USDA1106-psyma-963153-T	963153	0	T	A	0.07	1.807046	0.2504861	-90.38879	1.00E+05	1.00E+05	2.21E-10	6.41E-09	0.01654643	dnf1.change	1.807046	USDA1106-psyma	963152	963153	5099	freebayes-variant-USDA1106-psyma-970913-A	CDO30_RS23165:LysR family transcriptional regulator; protein_id=WP_010968027.1	49	18	5	3	NA	NA
USDA1106	psyma	freebayes-variant-USDA1106-psyma-963153-T	963153	0	T	A	0.07	1.807046	0.2504861	-90.38879	1.00E+05	1.00E+05	2.21E-10	6.41E-09	0.01654643	dnf1.change	1.807046	USDA1106-psyma	963152	963153	5099	freebayes-variant-USDA1106-psyma-971632-C	CDO30_RS23175:LysR family transcriptional regulator; protein_id=WP_010968026.1	49	18	5	3	NA	NA
USDA1106	psyma	freebayes-variant-USDA1106-psyma-963153-T	963153	0	T	A	0.07	1.807046	0.2504861	-90.38879	1.00E+05	1.00E+05	2.21E-10	6.41E-09	0.01654643	dnf1.change	1.807046	USDA1106-psyma	963152	963153	5099	freebayes-variant-USDA1106-psyma-971723-C	CDO30_RS23175:LysR family transcriptional regulator; protein_id=WP_010968026.1	49	18	5	3	NA	NA
USDA1106	psyma	freebayes-variant-USDA1106-psyma-963153-T	963153	0	T	A	0.07	1.807046	0.2504861	-90.38879	1.00E+05	1.00E+05	2.21E-10	6.41E-09	0.01654643	dnf1.change	1.807046	USDA1106-psyma	963152	963153	5099	freebayes-variant-USDA1106-psyma-970103-T	CDO30_RS23160:NAD(P)H-binding protein; protein_id=WP_010968028.1	49	18	5	3	NA	NA
USDA1106	psyma	freebayes-variant-USDA1106-psyma-963153-T	963153	0	T	A	0.07	1.807046	0.2504861	-90.38879	1.00E+05	1.00E+05	2.21E-10	6.41E-09	0.01654643	dnf1.change	1.807046	USDA1106-psyma	963152	963153	5099	freebayes-variant-USDA1106-psyma-967003-T	CDO30_RS23145:PHB depolymerase family esterase; protein_id=WP_010968031.1	49	18	5	3	NA	NA
USDA1106	psyma	freebayes-variant-USDA1106-psyma-963153-T	963153	0	T	A	0.07	1.807046	0.2504861	-90.38879	1.00E+05	1.00E+05	2.21E-10	6.41E-09	0.01654643	dnf1.change	1.807046	USDA1106-psyma	963152	963153	5099	freebayes-variant-USDA1106-psyma-967237-T	CDO30_RS23145:PHB depolymerase family esterase; protein_id=WP_010968031.1	49	18	5	3	NA	NA
USDA1106	psyma	freebayes-variant-USDA1106-psyma-963153-T	963153	0	T	A	0.07	1.807046	0.2504861	-90.38879	1.00E+05	1.00E+05	2.21E-10	6.41E-09	0.01654643	dnf1.change	1.807046	USDA1106-psyma	963152	963153	5099	freebayes-variant-USDA1106-psyma-967931-T	CDO30_RS23155:MFS transporter; protein_id=WP_010968029.1	49	18	5	3	NA	NA
USDA1106	psyma	freebayes-variant-USDA1106-psyma-963153-T	963153	0	T	A	0.07	1.807046	0.2504861	-90.38879	1.00E+05	1.00E+05	2.21E-10	6.41E-09	0.01654643	dnf1.change	1.807046	USDA1106-psyma	963152	963153	5099	freebayes-variant-USDA1106-psyma-969123-G	CDO30_RS23155:MFS transporter; protein_id=WP_010968029.1	49	18	5	3	NA	NA
USDA1106	psyma	freebayes-variant-USDA1106-psyma-963153-T	963153	0	T	A	0.07	1.807046	0.2504861	-90.38879	1.00E+05	1.00E+05	2.21E-10	6.41E-09	0.01654643	dnf1.change	1.807046	USDA1106-psyma	963152	963153	5099	freebayes-variant-USDA1106-psyma-968278-A	CDO30_RS23155:MFS transporter; protein_id=WP_010968029.1	49	18	5	3	NA	NA
USDA1106	psyma	freebayes-variant-USDA1106-psyma-963153-T	963153	0	T	A	0.07	1.807046	0.2504861	-90.38879	1.00E+05	1.00E+05	2.21E-10	6.41E-09	0.01654643	dnf1.change	1.807046	USDA1106-psyma	963152	963153	5099	freebayes-variant-USDA1106-psyma-969327-C	CDO30_RS23155:MFS transporter; protein_id=WP_010968029.1	49	18	5	3	NA	NA
USDA1106	psyma	freebayes-variant-USDA1106-psyma-963153-T	963153	0	T	A	0.07	1.807046	0.2504861	-90.38879	1.00E+05	1.00E+05	2.21E-10	6.41E-09	0.01654643	dnf1.change	1.807046	USDA1106-psyma	963152	963153	5099	freebayes-variant-USDA1106-psyma-969352-G	CDO30_RS23155:MFS transporter; protein_id=WP_010968029.1	49	18	5	3	NA	NA
USDA1106	psyma	freebayes-variant-USDA1106-psyma-963153-T	963153	0	T	A	0.07	1.807046	0.2504861	-90.38879	1.00E+05	1.00E+05	2.21E-10	6.41E-09	0.01654643	dnf1.change	1.807046	USDA1106-psyma	963152	963153	5099	freebayes-variant-USDA1106-psyma-961685-T	CDO30_RS23115:type 1 glutamine amidotransferase domain-containing protein; protein_id=WP_010968037.1	49	18	5	3	NA	NA
USDA1106	psyma	freebayes-variant-USDA1106-psyma-963153-T	963153	0	T	A	0.07	1.807046	0.2504861	-90.38879	1.00E+05	1.00E+05	2.21E-10	6.41E-09	0.01654643	dnf1.change	1.807046	USDA1106-psyma	963152	963153	5099	freebayes-variant-USDA1106-psyma-969386-T	CDO30_RS23160:NAD(P)H-binding protein; protein_id=WP_010968028.1	49	18	5	3	NA	NA
USDA1106	psyma	freebayes-variant-USDA1106-psyma-963153-T	963153	0	T	A	0.07	1.807046	0.2504861	-90.38879	1.00E+05	1.00E+05	2.21E-10	6.41E-09	0.01654643	dnf1.change	1.807046	USDA1106-psyma	963152	963153	5099	freebayes-variant-USDA1106-psyma-963153-T	CDO30_RS23125:SDR family oxidoreductase (pseudogene)	49	18	5	3	NA	NA
USDA1106	psyma	freebayes-variant-USDA1106-psyma-963153-T	963153	0	T	A	0.07	1.807046	0.2504861	-90.38879	1.00E+05	1.00E+05	2.21E-10	6.41E-09	0.01654643	dnf1.change	1.807046	USDA1106-psyma	963152	963153	5099	freebayes-variant-USDA1106-psyma-730622-C	CDO30_RS21935:organic hydroperoxide resistance protein; protein_id=WP_010968234.1	49	18	5	3	NA	NA
USDA1106	psyma	freebayes-variant-USDA1106-psyma-963153-T	963153	0	T	A	0.07	1.807046	0.2504861	-90.38879	1.00E+05	1.00E+05	2.21E-10	6.41E-09	0.01654643	dnf1.change	1.807046	USDA1106-psyma	963152	963153	5099	freebayes-variant-USDA1106-psyma-731412-C	CDO30_RS21940:TetR/AcrR family transcriptional regulator; protein_id=WP_041170017.1	49	18	5	3	NA	NA
USDA1106	psyma	freebayes-variant-USDA1106-psyma-963153-T	963153	0	T	A	0.07	1.807046	0.2504861	-90.38879	1.00E+05	1.00E+05	2.21E-10	6.41E-09	0.01654643	dnf1.change	1.807046	USDA1106-psyma	963152	963153	5099	freebayes-variant-USDA1106-psyma-731430-G	CDO30_RS21940:TetR/AcrR family transcriptional regulator; protein_id=WP_041170017.1	49	18	5	3	NA	NA
USDA1106	psyma	freebayes-variant-USDA1106-psyma-963153-T	963153	0	T	A	0.07	1.807046	0.2504861	-90.38879	1.00E+05	1.00E+05	2.21E-10	6.41E-09	0.01654643	dnf1.change	1.807046	USDA1106-psyma	963152	963153	5099	freebayes-variant-USDA1106-psyma-732719-C	CDO30_RS21945:ATP-binding cassette domain-containing protein; protein_id=WP_010968232.1	49	18	5	3	NA	NA
USDA1106	psyma	freebayes-variant-USDA1106-psyma-963153-T	963153	0	T	A	0.07	1.807046	0.2504861	-90.38879	1.00E+05	1.00E+05	2.21E-10	6.41E-09	0.01654643	dnf1.change	1.807046	USDA1106-psyma	963152	963153	5099	freebayes-variant-USDA1106-psyma-732745-T	CDO30_RS21945:ATP-binding cassette domain-containing protein; protein_id=WP_010968232.1	49	18	5	3	NA	NA
USDA1106	psyma	freebayes-variant-USDA1106-psyma-963153-T	963153	0	T	A	0.07	1.807046	0.2504861	-90.38879	1.00E+05	1.00E+05	2.21E-10	6.41E-09	0.01654643	dnf1.change	1.807046	USDA1106-psyma	963152	963153	5099	freebayes-variant-USDA1106-psyma-956975-C	CDO30_RS23090:LysR family transcriptional regulator; protein_id=WP_010968043.1	49	18	5	3	NA	NA
USDA1106	psyma	freebayes-variant-USDA1106-psyma-963153-T	963153	0	T	A	0.07	1.807046	0.2504861	-90.38879	1.00E+05	1.00E+05	2.21E-10	6.41E-09	0.01654643	dnf1.change	1.807046	USDA1106-psyma	963152	963153	5099	freebayes-variant-USDA1106-psyma-957574-G	CDO30_RS23090:LysR family transcriptional regulator; protein_id=WP_010968043.1	49	18	5	3	NA	NA
USDA1106	psyma	freebayes-variant-USDA1106-psyma-963153-T	963153	0	T	A	0.07	1.807046	0.2504861	-90.38879	1.00E+05	1.00E+05	2.21E-10	6.41E-09	0.01654643	dnf1.change	1.807046	USDA1106-psyma	963152	963153	5099	freebayes-variant-USDA1106-psyma-972576-G	CDO30_RS23175:LysR family transcriptional regulator; protein_id=WP_010968026.1	49	18	5	3	NA	NA
USDA1106	psyma	freebayes-variant-USDA1106-psyma-963153-T	963153	0	T	A	0.07	1.807046	0.2504861	-90.38879	1.00E+05	1.00E+05	2.21E-10	6.41E-09	0.01654643	dnf1.change	1.807046	USDA1106-psyma	963152	963153	5099	freebayes-variant-USDA1106-psyma-963461-C	CDO30_RS23130:LysR family transcriptional regulator; protein_id=WP_014990286.1	49	18	5	3	NA	NA
USDA1106	psyma	freebayes-variant-USDA1106-psyma-963153-T	963153	0	T	A	0.07	1.807046	0.2504861	-90.38879	1.00E+05	1.00E+05	2.21E-10	6.41E-09	0.01654643	dnf1.change	1.807046	USDA1106-psyma	963152	963153	5099	freebayes-variant-USDA1106-psyma-963505-C	CDO30_RS23130:LysR family transcriptional regulator; protein_id=WP_014990286.1	49	18	5	3	NA	NA
USDA1106	psyma	freebayes-variant-USDA1106-psyma-963153-T	963153	0	T	A	0.07	1.807046	0.2504861	-90.38879	1.00E+05	1.00E+05	2.21E-10	6.41E-09	0.01654643	dnf1.change	1.807046	USDA1106-psyma	963152	963153	5099	freebayes-variant-USDA1106-psyma-963528-A	CDO30_RS23130:LysR family transcriptional regulator; protein_id=WP_014990286.1	49	18	5	3	NA	NA
USDA1106	psyma	freebayes-variant-USDA1106-psyma-963153-T	963153	0	T	A	0.07	1.807046	0.2504861	-90.38879	1.00E+05	1.00E+05	2.21E-10	6.41E-09	0.01654643	dnf1.change	1.807046	USDA1106-psyma	963152	963153	5099	freebayes-variant-USDA1106-psyma-961995-A	CDO30_RS23120:type 1 glutamine amidotransferase domain-containing protein; protein_id=WP_010968036.1	49	18	5	3	NA	NA
USDA1106	psyma	freebayes-variant-USDA1106-psyma-963153-T	963153	0	T	A	0.07	1.807046	0.2504861	-90.38879	1.00E+05	1.00E+05	2.21E-10	6.41E-09	0.01654643	dnf1.change	1.807046	USDA1106-psyma	963152	963153	5099	freebayes-variant-USDA1106-psyma-962503-G	CDO30_RS23120:type 1 glutamine amidotransferase domain-containing protein; protein_id=WP_010968036.1	49	18	5	3	NA	NA
USDA1106	psyma	freebayes-variant-USDA1106-psyma-963153-T	963153	0	T	A	0.07	1.807046	0.2504861	-90.38879	1.00E+05	1.00E+05	2.21E-10	6.41E-09	0.01654643	dnf1.change	1.807046	USDA1106-psyma	963152	963153	5099	freebayes-variant-USDA1106-psyma-962973-T	CDO30_RS23125:SDR family oxidoreductase (pseudogene)	49	18	5	3	NA	NA
USDA1106	psyma	freebayes-variant-USDA1106-psyma-953094-G	953094	6	G	C	0.075	1.605989	0.2317717	-79.5483	1.00E+05	1.00E+05	8.01E-10	4.51E-10	2.73E-07	dnf2.change	1.605989	USDA1106-psyma	953093	953094	9034	freebayes-variant-USDA1106-psyma-953094-G	CDO30_RS23065:SGNH/GDSL hydrolase family protein; protein_id=WP_010968046.1	1	1	1	1	1	1
USDA1106	psyma	freebayes-variant-USDA1106-psyma-814058-C	814058	2	C	T	0.06	1.156969	0.1692583	-79.97031	1.00E+05	1.00E+05	1.22E-09	6.95E-10	3.34E-07	dnf2.change	1.156969	USDA1106-psyma	814057	814058	7969	freebayes-variant-USDA1106-psyma-814058-C	CDO30_RS22325:hypothetical protein; protein_id=WP_041170015.1	1	1	2	8	2	6
USDA1106	psyma	freebayes-variant-USDA1106-psyma-963153-T	963153	0	T	A	0.07	1.500442	0.223231	-80.48191	1.00E+05	1.00E+05	2.03E-09	1.17E-09	4.29E-07	dnf2.change	1.500442	USDA1106-psyma	963152	963153	5099	freebayes-variant-USDA1106-psyma-963377-A	CDO30_RS23125:SDR family oxidoreductase (pseudogene)	49	18	3	2	NA	NA
USDA1106	psyma	freebayes-variant-USDA1106-psyma-963153-T	963153	0	T	A	0.07	1.500442	0.223231	-80.48191	1.00E+05	1.00E+05	2.03E-09	1.17E-09	4.29E-07	dnf2.change	1.500442	USDA1106-psyma	963152	963153	5099	freebayes-variant-USDA1106-psyma-732719-C	CDO30_RS21945:ATP-binding cassette domain-containing protein; protein_id=WP_010968232.1	49	18	3	2	NA	NA
USDA1106	psyma	freebayes-variant-USDA1106-psyma-963153-T	963153	0	T	A	0.07	1.500442	0.223231	-80.48191	1.00E+05	1.00E+05	2.03E-09	1.17E-09	4.29E-07	dnf2.change	1.500442	USDA1106-psyma	963152	963153	5099	freebayes-variant-USDA1106-psyma-956975-C	CDO30_RS23090:LysR family transcriptional regulator; protein_id=WP_010968043.1	49	18	3	2	NA	NA
USDA1106	psyma	freebayes-variant-USDA1106-psyma-963153-T	963153	0	T	A	0.07	1.500442	0.223231	-80.48191	1.00E+05	1.00E+05	2.03E-09	1.17E-09	4.29E-07	dnf2.change	1.500442	USDA1106-psyma	963152	963153	5099	freebayes-variant-USDA1106-psyma-957574-G	CDO30_RS23090:LysR family transcriptional regulator; protein_id=WP_010968043.1	49	18	3	2	NA	NA
USDA1106	psyma	freebayes-variant-USDA1106-psyma-963153-T	963153	0	T	A	0.07	1.500442	0.223231	-80.48191	1.00E+05	1.00E+05	2.03E-09	1.17E-09	4.29E-07	dnf2.change	1.500442	USDA1106-psyma	963152	963153	5099	freebayes-variant-USDA1106-psyma-960929-T	CDO30_RS23110:antibiotic biosynthesis monooxygenase; protein_id=WP_020479894.1	49	18	3	2	NA	NA
USDA1106	psyma	freebayes-variant-USDA1106-psyma-963153-T	963153	0	T	A	0.07	1.500442	0.223231	-80.48191	1.00E+05	1.00E+05	2.03E-09	1.17E-09	4.29E-07	dnf2.change	1.500442	USDA1106-psyma	963152	963153	5099	freebayes-variant-USDA1106-psyma-969352-G	CDO30_RS23155:MFS transporter; protein_id=WP_010968029.1	49	18	3	2	NA	NA
USDA1106	psyma	freebayes-variant-USDA1106-psyma-963153-T	963153	0	T	A	0.07	1.500442	0.223231	-80.48191	1.00E+05	1.00E+05	2.03E-09	1.17E-09	4.29E-07	dnf2.change	1.500442	USDA1106-psyma	963152	963153	5099	freebayes-variant-USDA1106-psyma-962825-GA	CDO30_RS23125:SDR family oxidoreductase (pseudogene)	49	18	3	2	NA	NA
USDA1106	psyma	freebayes-variant-USDA1106-psyma-963153-T	963153	0	T	A	0.07	1.500442	0.223231	-80.48191	1.00E+05	1.00E+05	2.03E-09	1.17E-09	4.29E-07	dnf2.change	1.500442	USDA1106-psyma	963152	963153	5099	freebayes-variant-USDA1106-psyma-962973-T	CDO30_RS23125:SDR family oxidoreductase (pseudogene)	49	18	3	2	NA	NA
USDA1106	psyma	freebayes-variant-USDA1106-psyma-963153-T	963153	0	T	A	0.07	1.500442	0.223231	-80.48191	1.00E+05	1.00E+05	2.03E-09	1.17E-09	4.29E-07	dnf2.change	1.500442	USDA1106-psyma	963152	963153	5099	freebayes-variant-USDA1106-psyma-969327-C	CDO30_RS23155:MFS transporter; protein_id=WP_010968029.1	49	18	3	2	NA	NA
USDA1106	psyma	freebayes-variant-USDA1106-psyma-963153-T	963153	0	T	A	0.07	1.500442	0.223231	-80.48191	1.00E+05	1.00E+05	2.03E-09	1.17E-09	4.29E-07	dnf2.change	1.500442	USDA1106-psyma	963152	963153	5099	freebayes-variant-USDA1106-psyma-969123-G	CDO30_RS23155:MFS transporter; protein_id=WP_010968029.1	49	18	3	2	NA	NA
USDA1106	psyma	freebayes-variant-USDA1106-psyma-963153-T	963153	0	T	A	0.07	1.500442	0.223231	-80.48191	1.00E+05	1.00E+05	2.03E-09	1.17E-09	4.29E-07	dnf2.change	1.500442	USDA1106-psyma	963152	963153	5099	freebayes-variant-USDA1106-psyma-968278-A	CDO30_RS23155:MFS transporter; protein_id=WP_010968029.1	49	18	3	2	NA	NA
USDA1106	psyma	freebayes-variant-USDA1106-psyma-963153-T	963153	0	T	A	0.07	1.500442	0.223231	-80.48191	1.00E+05	1.00E+05	2.03E-09	1.17E-09	4.29E-07	dnf2.change	1.500442	USDA1106-psyma	963152	963153	5099	freebayes-variant-USDA1106-psyma-962655-A	CDO30_RS23120:type 1 glutamine amidotransferase domain-containing protein; protein_id=WP_010968036.1	49	18	3	2	NA	NA
USDA1106	psyma	freebayes-variant-USDA1106-psyma-963153-T	963153	0	T	A	0.07	1.500442	0.223231	-80.48191	1.00E+05	1.00E+05	2.03E-09	1.17E-09	4.29E-07	dnf2.change	1.500442	USDA1106-psyma	963152	963153	5099	freebayes-variant-USDA1106-psyma-963261-G	CDO30_RS23125:SDR family oxidoreductase (pseudogene)	49	18	3	2	NA	NA
USDA1106	psyma	freebayes-variant-USDA1106-psyma-963153-T	963153	0	T	A	0.07	1.500442	0.223231	-80.48191	1.00E+05	1.00E+05	2.03E-09	1.17E-09	4.29E-07	dnf2.change	1.500442	USDA1106-psyma	963152	963153	5099	freebayes-variant-USDA1106-psyma-732745-T	CDO30_RS21945:ATP-binding cassette domain-containing protein; protein_id=WP_010968232.1	49	18	3	2	NA	NA
USDA1106	psyma	freebayes-variant-USDA1106-psyma-963153-T	963153	0	T	A	0.07	1.500442	0.223231	-80.48191	1.00E+05	1.00E+05	2.03E-09	1.17E-09	4.29E-07	dnf2.change	1.500442	USDA1106-psyma	963152	963153	5099	freebayes-variant-USDA1106-psyma-963461-C	CDO30_RS23130:LysR family transcriptional regulator; protein_id=WP_014990286.1	49	18	3	2	NA	NA
USDA1106	psyma	freebayes-variant-USDA1106-psyma-963153-T	963153	0	T	A	0.07	1.500442	0.223231	-80.48191	1.00E+05	1.00E+05	2.03E-09	1.17E-09	4.29E-07	dnf2.change	1.500442	USDA1106-psyma	963152	963153	5099	freebayes-variant-USDA1106-psyma-963505-C	CDO30_RS23130:LysR family transcriptional regulator; protein_id=WP_014990286.1	49	18	3	2	NA	NA
USDA1106	psyma	freebayes-variant-USDA1106-psyma-963153-T	963153	0	T	A	0.07	1.500442	0.223231	-80.48191	1.00E+05	1.00E+05	2.03E-09	1.17E-09	4.29E-07	dnf2.change	1.500442	USDA1106-psyma	963152	963153	5099	freebayes-variant-USDA1106-psyma-963528-A	CDO30_RS23130:LysR family transcriptional regulator; protein_id=WP_014990286.1	49	18	3	2	NA	NA
USDA1106	psyma	freebayes-variant-USDA1106-psyma-963153-T	963153	0	T	A	0.07	1.500442	0.223231	-80.48191	1.00E+05	1.00E+05	2.03E-09	1.17E-09	4.29E-07	dnf2.change	1.500442	USDA1106-psyma	963152	963153	5099	freebayes-variant-USDA1106-psyma-963540-G	CDO30_RS23130:LysR family transcriptional regulator; protein_id=WP_014990286.1	49	18	3	2	NA	NA
USDA1106	psyma	freebayes-variant-USDA1106-psyma-963153-T	963153	0	T	A	0.07	1.500442	0.223231	-80.48191	1.00E+05	1.00E+05	2.03E-09	1.17E-09	4.29E-07	dnf2.change	1.500442	USDA1106-psyma	963152	963153	5099	freebayes-variant-USDA1106-psyma-962770-G	CDO30_RS23125:SDR family oxidoreductase (pseudogene)	49	18	3	2	NA	NA
USDA1106	psyma	freebayes-variant-USDA1106-psyma-963153-T	963153	0	T	A	0.07	1.500442	0.223231	-80.48191	1.00E+05	1.00E+05	2.03E-09	1.17E-09	4.29E-07	dnf2.change	1.500442	USDA1106-psyma	963152	963153	5099	freebayes-variant-USDA1106-psyma-967237-T	CDO30_RS23145:PHB depolymerase family esterase; protein_id=WP_010968031.1	49	18	3	2	NA	NA
USDA1106	psyma	freebayes-variant-USDA1106-psyma-963153-T	963153	0	T	A	0.07	1.500442	0.223231	-80.48191	1.00E+05	1.00E+05	2.03E-09	1.17E-09	4.29E-07	dnf2.change	1.500442	USDA1106-psyma	963152	963153	5099	freebayes-variant-USDA1106-psyma-967003-T	CDO30_RS23145:PHB depolymerase family esterase; protein_id=WP_010968031.1	49	18	3	2	NA	NA
USDA1106	psyma	freebayes-variant-USDA1106-psyma-963153-T	963153	0	T	A	0.07	1.500442	0.223231	-80.48191	1.00E+05	1.00E+05	2.03E-09	1.17E-09	4.29E-07	dnf2.change	1.500442	USDA1106-psyma	963152	963153	5099	freebayes-variant-USDA1106-psyma-963686-A	CDO30_RS23130:LysR family transcriptional regulator; protein_id=WP_014990286.1	49	18	3	2	NA	NA
USDA1106	psyma	freebayes-variant-USDA1106-psyma-963153-T	963153	0	T	A	0.07	1.500442	0.223231	-80.48191	1.00E+05	1.00E+05	2.03E-09	1.17E-09	4.29E-07	dnf2.change	1.500442	USDA1106-psyma	963152	963153	5099	freebayes-variant-USDA1106-psyma-963863-C	CDO30_RS23130:LysR family transcriptional regulator; protein_id=WP_014990286.1	49	18	3	2	NA	NA
USDA1106	psyma	freebayes-variant-USDA1106-psyma-963153-T	963153	0	T	A	0.07	1.500442	0.223231	-80.48191	1.00E+05	1.00E+05	2.03E-09	1.17E-09	4.29E-07	dnf2.change	1.500442	USDA1106-psyma	963152	963153	5099	freebayes-variant-USDA1106-psyma-964545-C	CDO30_RS23135:CHAD domain-containing protein; protein_id=WP_010968033.1	49	18	3	2	NA	NA
USDA1106	psyma	freebayes-variant-USDA1106-psyma-963153-T	963153	0	T	A	0.07	1.500442	0.223231	-80.48191	1.00E+05	1.00E+05	2.03E-09	1.17E-09	4.29E-07	dnf2.change	1.500442	USDA1106-psyma	963152	963153	5099	freebayes-variant-USDA1106-psyma-964558-T	CDO30_RS23135:CHAD domain-containing protein; protein_id=WP_010968033.1	49	18	3	2	NA	NA
USDA1106	psyma	freebayes-variant-USDA1106-psyma-963153-T	963153	0	T	A	0.07	1.500442	0.223231	-80.48191	1.00E+05	1.00E+05	2.03E-09	1.17E-09	4.29E-07	dnf2.change	1.500442	USDA1106-psyma	963152	963153	5099	freebayes-variant-USDA1106-psyma-977099-T	CDO30_RS23205:hypothetical protein; protein_id=WP_013845721.1	49	18	3	2	NA	NA
USDA1106	psyma	freebayes-variant-USDA1106-psyma-963153-T	963153	0	T	A	0.07	1.500442	0.223231	-80.48191	1.00E+05	1.00E+05	2.03E-09	1.17E-09	4.29E-07	dnf2.change	1.500442	USDA1106-psyma	963152	963153	5099	freebayes-variant-USDA1106-psyma-963153-T	CDO30_RS23125:SDR family oxidoreductase (pseudogene)	49	18	3	2	NA	NA
USDA1106	psyma	freebayes-variant-USDA1106-psyma-963153-T	963153	0	T	A	0.07	1.500442	0.223231	-80.48191	1.00E+05	1.00E+05	2.03E-09	1.17E-09	4.29E-07	dnf2.change	1.500442	USDA1106-psyma	963152	963153	5099	freebayes-variant-USDA1106-psyma-973691-G	CDO30_RS23180:bla, class A beta-lactamase; protein_id=WP_010968025.1	49	18	3	2	NA	NA
USDA1106	psyma	freebayes-variant-USDA1106-psyma-963153-T	963153	0	T	A	0.07	1.500442	0.223231	-80.48191	1.00E+05	1.00E+05	2.03E-09	1.17E-09	4.29E-07	dnf2.change	1.500442	USDA1106-psyma	963152	963153	5099	freebayes-variant-USDA1106-psyma-972576-G	CDO30_RS23175:LysR family transcriptional regulator; protein_id=WP_010968026.1	49	18	3	2	NA	NA
USDA1106	psyma	freebayes-variant-USDA1106-psyma-963153-T	963153	0	T	A	0.07	1.500442	0.223231	-80.48191	1.00E+05	1.00E+05	2.03E-09	1.17E-09	4.29E-07	dnf2.change	1.500442	USDA1106-psyma	963152	963153	5099	freebayes-variant-USDA1106-psyma-971723-C	CDO30_RS23175:LysR family transcriptional regulator; protein_id=WP_010968026.1	49	18	3	2	NA	NA
USDA1106	psyma	freebayes-variant-USDA1106-psyma-963153-T	963153	0	T	A	0.07	1.500442	0.223231	-80.48191	1.00E+05	1.00E+05	2.03E-09	1.17E-09	4.29E-07	dnf2.change	1.500442	USDA1106-psyma	963152	963153	5099	freebayes-variant-USDA1106-psyma-971632-C	CDO30_RS23175:LysR family transcriptional regulator; protein_id=WP_010968026.1	49	18	3	2	NA	NA
USDA1106	psyma	freebayes-variant-USDA1106-psyma-963153-T	963153	0	T	A	0.07	1.500442	0.223231	-80.48191	1.00E+05	1.00E+05	2.03E-09	1.17E-09	4.29E-07	dnf2.change	1.500442	USDA1106-psyma	963152	963153	5099	freebayes-variant-USDA1106-psyma-730622-C	CDO30_RS21935:organic hydroperoxide resistance protein; protein_id=WP_010968234.1	49	18	3	2	NA	NA
USDA1106	psyma	freebayes-variant-USDA1106-psyma-963153-T	963153	0	T	A	0.07	1.500442	0.223231	-80.48191	1.00E+05	1.00E+05	2.03E-09	1.17E-09	4.29E-07	dnf2.change	1.500442	USDA1106-psyma	963152	963153	5099	freebayes-variant-USDA1106-psyma-967931-T	CDO30_RS23155:MFS transporter; protein_id=WP_010968029.1	49	18	3	2	NA	NA
USDA1106	psyma	freebayes-variant-USDA1106-psyma-963153-T	963153	0	T	A	0.07	1.500442	0.223231	-80.48191	1.00E+05	1.00E+05	2.03E-09	1.17E-09	4.29E-07	dnf2.change	1.500442	USDA1106-psyma	963152	963153	5099	freebayes-variant-USDA1106-psyma-961857-C	CDO30_RS23115:type 1 glutamine amidotransferase domain-containing protein; protein_id=WP_010968037.1	49	18	3	2	NA	NA
USDA1106	psyma	freebayes-variant-USDA1106-psyma-963153-T	963153	0	T	A	0.07	1.500442	0.223231	-80.48191	1.00E+05	1.00E+05	2.03E-09	1.17E-09	4.29E-07	dnf2.change	1.500442	USDA1106-psyma	963152	963153	5099	freebayes-variant-USDA1106-psyma-963196-A	CDO30_RS23125:SDR family oxidoreductase (pseudogene)	49	18	3	2	NA	NA
USDA1106	psyma	freebayes-variant-USDA1106-psyma-963153-T	963153	0	T	A	0.07	1.500442	0.223231	-80.48191	1.00E+05	1.00E+05	2.03E-09	1.17E-09	4.29E-07	dnf2.change	1.500442	USDA1106-psyma	963152	963153	5099	freebayes-variant-USDA1106-psyma-963219-C	CDO30_RS23125:SDR family oxidoreductase (pseudogene)	49	18	3	2	NA	NA
USDA1106	psyma	freebayes-variant-USDA1106-psyma-963153-T	963153	0	T	A	0.07	1.500442	0.223231	-80.48191	1.00E+05	1.00E+05	2.03E-09	1.17E-09	4.29E-07	dnf2.change	1.500442	USDA1106-psyma	963152	963153	5099	freebayes-variant-USDA1106-psyma-961995-A	CDO30_RS23120:type 1 glutamine amidotransferase domain-containing protein; protein_id=WP_010968036.1	49	18	3	2	NA	NA
USDA1106	psyma	freebayes-variant-USDA1106-psyma-963153-T	963153	0	T	A	0.07	1.500442	0.223231	-80.48191	1.00E+05	1.00E+05	2.03E-09	1.17E-09	4.29E-07	dnf2.change	1.500442	USDA1106-psyma	963152	963153	5099	freebayes-variant-USDA1106-psyma-962503-G	CDO30_RS23120:type 1 glutamine amidotransferase domain-containing protein; protein_id=WP_010968036.1	49	18	3	2	NA	NA
USDA1106	psyma	freebayes-variant-USDA1106-psyma-963153-T	963153	0	T	A	0.07	1.500442	0.223231	-80.48191	1.00E+05	1.00E+05	2.03E-09	1.17E-09	4.29E-07	dnf2.change	1.500442	USDA1106-psyma	963152	963153	5099	freebayes-variant-USDA1106-psyma-976842-A	CDO30_RS23200:Crp/Fnr family transcriptional regulator; protein_id=WP_010968022.1	49	18	3	2	NA	NA
USDA1106	psyma	freebayes-variant-USDA1106-psyma-963153-T	963153	0	T	A	0.07	1.500442	0.223231	-80.48191	1.00E+05	1.00E+05	2.03E-09	1.17E-09	4.29E-07	dnf2.change	1.500442	USDA1106-psyma	963152	963153	5099	freebayes-variant-USDA1106-psyma-731430-G	CDO30_RS21940:TetR/AcrR family transcriptional regulator; protein_id=WP_041170017.1	49	18	3	2	NA	NA
USDA1106	psyma	freebayes-variant-USDA1106-psyma-963153-T	963153	0	T	A	0.07	1.500442	0.223231	-80.48191	1.00E+05	1.00E+05	2.03E-09	1.17E-09	4.29E-07	dnf2.change	1.500442	USDA1106-psyma	963152	963153	5099	freebayes-variant-USDA1106-psyma-731412-C	CDO30_RS21940:TetR/AcrR family transcriptional regulator; protein_id=WP_041170017.1	49	18	3	2	NA	NA
USDA1106	psyma	freebayes-variant-USDA1106-psyma-963153-T	963153	0	T	A	0.07	1.500442	0.223231	-80.48191	1.00E+05	1.00E+05	2.03E-09	1.17E-09	4.29E-07	dnf2.change	1.500442	USDA1106-psyma	963152	963153	5099	freebayes-variant-USDA1106-psyma-969386-T	CDO30_RS23160:NAD(P)H-binding protein; protein_id=WP_010968028.1	49	18	3	2	NA	NA
USDA1106	psyma	freebayes-variant-USDA1106-psyma-963153-T	963153	0	T	A	0.07	1.500442	0.223231	-80.48191	1.00E+05	1.00E+05	2.03E-09	1.17E-09	4.29E-07	dnf2.change	1.500442	USDA1106-psyma	963152	963153	5099	freebayes-variant-USDA1106-psyma-969566-A	CDO30_RS23160:NAD(P)H-binding protein; protein_id=WP_010968028.1	49	18	3	2	NA	NA
USDA1106	psyma	freebayes-variant-USDA1106-psyma-963153-T	963153	0	T	A	0.07	1.500442	0.223231	-80.48191	1.00E+05	1.00E+05	2.03E-09	1.17E-09	4.29E-07	dnf2.change	1.500442	USDA1106-psyma	963152	963153	5099	freebayes-variant-USDA1106-psyma-970103-T	CDO30_RS23160:NAD(P)H-binding protein; protein_id=WP_010968028.1	49	18	3	2	NA	NA
USDA1106	psyma	freebayes-variant-USDA1106-psyma-963153-T	963153	0	T	A	0.07	1.500442	0.223231	-80.48191	1.00E+05	1.00E+05	2.03E-09	1.17E-09	4.29E-07	dnf2.change	1.500442	USDA1106-psyma	963152	963153	5099	freebayes-variant-USDA1106-psyma-970169-A	CDO30_RS23160:NAD(P)H-binding protein; protein_id=WP_010968028.1	49	18	3	2	NA	NA
USDA1106	psyma	freebayes-variant-USDA1106-psyma-963153-T	963153	0	T	A	0.07	1.500442	0.223231	-80.48191	1.00E+05	1.00E+05	2.03E-09	1.17E-09	4.29E-07	dnf2.change	1.500442	USDA1106-psyma	963152	963153	5099	freebayes-variant-USDA1106-psyma-970334-C	CDO30_RS23160:NAD(P)H-binding protein; protein_id=WP_010968028.1	49	18	3	2	NA	NA
USDA1106	psyma	freebayes-variant-USDA1106-psyma-963153-T	963153	0	T	A	0.07	1.500442	0.223231	-80.48191	1.00E+05	1.00E+05	2.03E-09	1.17E-09	4.29E-07	dnf2.change	1.500442	USDA1106-psyma	963152	963153	5099	freebayes-variant-USDA1106-psyma-970913-A	CDO30_RS23165:LysR family transcriptional regulator; protein_id=WP_010968027.1	49	18	3	2	NA	NA
USDA1106	psyma	freebayes-variant-USDA1106-psyma-963153-T	963153	0	T	A	0.07	1.500442	0.223231	-80.48191	1.00E+05	1.00E+05	2.03E-09	1.17E-09	4.29E-07	dnf2.change	1.500442	USDA1106-psyma	963152	963153	5099	freebayes-variant-USDA1106-psyma-961684-T	CDO30_RS23115:type 1 glutamine amidotransferase domain-containing protein; protein_id=WP_010968037.1	49	18	3	2	NA	NA
USDA1106	psyma	freebayes-variant-USDA1106-psyma-963153-T	963153	0	T	A	0.07	1.500442	0.223231	-80.48191	1.00E+05	1.00E+05	2.03E-09	1.17E-09	4.29E-07	dnf2.change	1.500442	USDA1106-psyma	963152	963153	5099	freebayes-variant-USDA1106-psyma-961685-T	CDO30_RS23115:type 1 glutamine amidotransferase domain-containing protein; protein_id=WP_010968037.1	49	18	3	2	NA	NA
USDA1106	psyma	freebayes-variant-USDA1106-psyma-970334-C	970334	1	C	A	0.071	1.49946	0.223456	-80.53186	1.00E+05	1.00E+05	2.13E-09	1.24E-09	4.39E-07	dnf2.change	1.49946		NA	NA	NA			0	0	4	3	3	2
USDA1106	psyma	freebayes-variant-USDA1106-psyma-640868-G	640868	0	G	A	0.07	1.296229	0.2149516	-83.52053	1.00E+05	1.00E+05	4.23E-08	2.67E-08	2.09E-06	dnf2.change	1.296229	USDA1106-psyma	640867	640868	5279	freebayes-variant-USDA1106-psyma-640868-G	CDO30_RS21460:malonyl-CoA synthase; protein_id=WP_010967081.1	1	1	5	4	4	3
USDA1106	psyma	freebayes-variant-USDA1106-psyma-623562-A	623562	0	A	T	0.093	0.6256984	0.1334583	-63.15744	8.016241	1.00E+05	1.05E-05	2.74E-05	0.000141494	dnf3.change	0.6256984	USDA1106-psyma	623561	623562	4737	freebayes-variant-USDA1106-psyma-623562-A	CDO30_RS21370:cold-shock protein; protein_id=WP_010967097.1	1	1	1	3	1	3
USDA1106	psyma	freebayes-variant-USDA1106-psyma-623689-G	623689	0	G	A	0.198	0.5261611	0.1126921	-63.6313	6.600568	1.00E+05	1.14E-05	4.52E-05	0.00020008	dnf3.change	0.5261611	USDA1106-psyma	623688	623689	2775	freebayes-variant-USDA1106-psyma-623689-G	CDO30_RS21375:PhzF family phenazine biosynthesis protein; protein_id=WP_010967096.1	1	1	2	19	2	17
USDA1106	psyma	freebayes-variant-USDA1106-psyma-585956-A	585956	0	A	G	0.081	0.5446269	0.1217283	-65.07838	4.814727	1.00E+05	2.39E-05	0.000209161	0.000604702	dnf3.change	0.5446269	USDA1106-psyma	585955	585956	4836	freebayes-variant-USDA1106-psyma-585452-A	CDO30_RS21175:TRAP transporter small permease; protein_id=WP_010967133.1	2	2	3	15	3	13
USDA1106	psyma	freebayes-variant-USDA1106-psyma-585956-A	585956	0	A	G	0.081	0.5446269	0.1217283	-65.07838	4.814727	1.00E+05	2.39E-05	0.000209161	0.000604702	dnf3.change	0.5446269	USDA1106-psyma	585955	585956	4836	freebayes-variant-USDA1106-psyma-585956-A	CDO30_RS21180:fumarylacetoacetate hydrolase family protein; protein_id=WP_010967132.1	2	2	3	15	3	13
USDA1106	psyma	freebayes-variant-USDA1106-psyma-197806-A	197806	0	A	G	0.267	0.2279319	0.06302655	-65.54826	185.8952	1.00E+05	0.000508582	0.000345291	0.000880645	dnf3.change	0.2279319	USDA1106-psyma	197805	197806	2196	freebayes-variant-USDA1106-psyma-197806-A	CDO30_RS18965:traA, Ti-type conjugative transfer relaxase TraA; protein_id=WP_010967486.1	1	1	4	913	4	851
USDA1106	psyma	freebayes-variant-USDA1106-psyma-645177-G	645177	0	G	C	0.07	0.6006042	0.1457507	-65.64422	6.187217	1.00E+05	8.81E-05	0.000382608	0.000951943	dnf3.change	0.6006042	USDA1106-psyma	645176	645177	4971	freebayes-variant-USDA1106-psyma-645177-G	CDO30_RS21490:S8 family serine peptidase; protein_id=WP_010967075.1	1	1	5	4	5	4
USDA1106	psyma	freebayes-variant-USDA1106-psyma-962758-A	962758	1	A	T	0.082	1.01419	0.1886286	-76.43806	61.93555	1.00E+05	6.70E-07	3.54E-07	8.92E-06	dnf4.change	1.01419	USDA1106-psyma	962757	962758	6968	freebayes-variant-USDA1106-psyma-962758-A	CDO30_RS23125:SDR family oxidoreductase (pseudogene)	1	1	1	4	1	3
USDA1106	psyma	freebayes-variant-USDA1106-psyma-313369-C	313369	3	C	T	0.072	0.8033639	0.1572317	-76.80049	11.91467	1.00E+05	1.99E-06	5.15E-07	1.11E-05	dnf4.change	0.8033639	USDA1106-psyma	313368	313369	8294	freebayes-variant-USDA1106-psyma-313369-C	CDO30_RS19605:stc4, stachydrine N-demethylase reductase subunit Stc4; protein_id=WP_010967391.1	1	1	2	11	2	9
USDA1106	psyma	freebayes-variant-USDA1106-psyma-953094-G	953094	6	G	C	0.075	1.159616	0.223636	-77.20691	69.01293	1.00E+05	1.47E-06	7.86E-07	1.43E-05	dnf4.change	1.159616	USDA1106-psyma	953093	953094	9034	freebayes-variant-USDA1106-psyma-953094-G	CDO30_RS23065:SGNH/GDSL hydrolase family protein; protein_id=WP_010968046.1	1	1	3	1	3	1
USDA1106	psyma	freebayes-variant-USDA1106-psyma-970334-C	970334	1	C	A	0.071	1.103692	0.2137823	-77.30395	74.40944	1.00E+05	1.61E-06	8.69E-07	1.52E-05	dnf4.change	1.103692		NA	NA	NA			0	0	4	2	4	2
USDA1106	psyma	freebayes-variant-USDA1106-psyma-963153-T	963153	0	T	A	0.07	1.102653	0.2137182	-77.31588	74.2087	1.00E+05	1.63E-06	8.80E-07	1.53E-05	dnf4.change	1.102653	USDA1106-psyma	963152	963153	5099	freebayes-variant-USDA1106-psyma-973691-G	CDO30_RS23180:bla, class A beta-lactamase; protein_id=WP_010968025.1	49	18	5	3	NA	NA
USDA1106	psyma	freebayes-variant-USDA1106-psyma-963153-T	963153	0	T	A	0.07	1.102653	0.2137182	-77.31588	74.2087	1.00E+05	1.63E-06	8.80E-07	1.53E-05	dnf4.change	1.102653	USDA1106-psyma	963152	963153	5099	freebayes-variant-USDA1106-psyma-732719-C	CDO30_RS21945:ATP-binding cassette domain-containing protein; protein_id=WP_010968232.1	49	18	5	3	NA	NA
USDA1106	psyma	freebayes-variant-USDA1106-psyma-963153-T	963153	0	T	A	0.07	1.102653	0.2137182	-77.31588	74.2087	1.00E+05	1.63E-06	8.80E-07	1.53E-05	dnf4.change	1.102653	USDA1106-psyma	963152	963153	5099	freebayes-variant-USDA1106-psyma-971723-C	CDO30_RS23175:LysR family transcriptional regulator; protein_id=WP_010968026.1	49	18	5	3	NA	NA
USDA1106	psyma	freebayes-variant-USDA1106-psyma-963153-T	963153	0	T	A	0.07	1.102653	0.2137182	-77.31588	74.2087	1.00E+05	1.63E-06	8.80E-07	1.53E-05	dnf4.change	1.102653	USDA1106-psyma	963152	963153	5099	freebayes-variant-USDA1106-psyma-976842-A	CDO30_RS23200:Crp/Fnr family transcriptional regulator; protein_id=WP_010968022.1	49	18	5	3	NA	NA
USDA1106	psyma	freebayes-variant-USDA1106-psyma-963153-T	963153	0	T	A	0.07	1.102653	0.2137182	-77.31588	74.2087	1.00E+05	1.63E-06	8.80E-07	1.53E-05	dnf4.change	1.102653	USDA1106-psyma	963152	963153	5099	freebayes-variant-USDA1106-psyma-956975-C	CDO30_RS23090:LysR family transcriptional regulator; protein_id=WP_010968043.1	49	18	5	3	NA	NA
USDA1106	psyma	freebayes-variant-USDA1106-psyma-963153-T	963153	0	T	A	0.07	1.102653	0.2137182	-77.31588	74.2087	1.00E+05	1.63E-06	8.80E-07	1.53E-05	dnf4.change	1.102653	USDA1106-psyma	963152	963153	5099	freebayes-variant-USDA1106-psyma-961857-C	CDO30_RS23115:type 1 glutamine amidotransferase domain-containing protein; protein_id=WP_010968037.1	49	18	5	3	NA	NA
USDA1106	psyma	freebayes-variant-USDA1106-psyma-963153-T	963153	0	T	A	0.07	1.102653	0.2137182	-77.31588	74.2087	1.00E+05	1.63E-06	8.80E-07	1.53E-05	dnf4.change	1.102653	USDA1106-psyma	963152	963153	5099	freebayes-variant-USDA1106-psyma-961995-A	CDO30_RS23120:type 1 glutamine amidotransferase domain-containing protein; protein_id=WP_010968036.1	49	18	5	3	NA	NA
USDA1106	psyma	freebayes-variant-USDA1106-psyma-963153-T	963153	0	T	A	0.07	1.102653	0.2137182	-77.31588	74.2087	1.00E+05	1.63E-06	8.80E-07	1.53E-05	dnf4.change	1.102653	USDA1106-psyma	963152	963153	5099	freebayes-variant-USDA1106-psyma-969386-T	CDO30_RS23160:NAD(P)H-binding protein; protein_id=WP_010968028.1	49	18	5	3	NA	NA
USDA1106	psyma	freebayes-variant-USDA1106-psyma-963153-T	963153	0	T	A	0.07	1.102653	0.2137182	-77.31588	74.2087	1.00E+05	1.63E-06	8.80E-07	1.53E-05	dnf4.change	1.102653	USDA1106-psyma	963152	963153	5099	freebayes-variant-USDA1106-psyma-957574-G	CDO30_RS23090:LysR family transcriptional regulator; protein_id=WP_010968043.1	49	18	5	3	NA	NA
USDA1106	psyma	freebayes-variant-USDA1106-psyma-963153-T	963153	0	T	A	0.07	1.102653	0.2137182	-77.31588	74.2087	1.00E+05	1.63E-06	8.80E-07	1.53E-05	dnf4.change	1.102653	USDA1106-psyma	963152	963153	5099	freebayes-variant-USDA1106-psyma-969566-A	CDO30_RS23160:NAD(P)H-binding protein; protein_id=WP_010968028.1	49	18	5	3	NA	NA
USDA1106	psyma	freebayes-variant-USDA1106-psyma-963153-T	963153	0	T	A	0.07	1.102653	0.2137182	-77.31588	74.2087	1.00E+05	1.63E-06	8.80E-07	1.53E-05	dnf4.change	1.102653	USDA1106-psyma	963152	963153	5099	freebayes-variant-USDA1106-psyma-732745-T	CDO30_RS21945:ATP-binding cassette domain-containing protein; protein_id=WP_010968232.1	49	18	5	3	NA	NA
USDA1106	psyma	freebayes-variant-USDA1106-psyma-963153-T	963153	0	T	A	0.07	1.102653	0.2137182	-77.31588	74.2087	1.00E+05	1.63E-06	8.80E-07	1.53E-05	dnf4.change	1.102653	USDA1106-psyma	963152	963153	5099	freebayes-variant-USDA1106-psyma-961685-T	CDO30_RS23115:type 1 glutamine amidotransferase domain-containing protein; protein_id=WP_010968037.1	49	18	5	3	NA	NA
USDA1106	psyma	freebayes-variant-USDA1106-psyma-963153-T	963153	0	T	A	0.07	1.102653	0.2137182	-77.31588	74.2087	1.00E+05	1.63E-06	8.80E-07	1.53E-05	dnf4.change	1.102653	USDA1106-psyma	963152	963153	5099	freebayes-variant-USDA1106-psyma-731430-G	CDO30_RS21940:TetR/AcrR family transcriptional regulator; protein_id=WP_041170017.1	49	18	5	3	NA	NA
USDA1106	psyma	freebayes-variant-USDA1106-psyma-963153-T	963153	0	T	A	0.07	1.102653	0.2137182	-77.31588	74.2087	1.00E+05	1.63E-06	8.80E-07	1.53E-05	dnf4.change	1.102653	USDA1106-psyma	963152	963153	5099	freebayes-variant-USDA1106-psyma-964558-T	CDO30_RS23135:CHAD domain-containing protein; protein_id=WP_010968033.1	49	18	5	3	NA	NA
USDA1106	psyma	freebayes-variant-USDA1106-psyma-963153-T	963153	0	T	A	0.07	1.102653	0.2137182	-77.31588	74.2087	1.00E+05	1.63E-06	8.80E-07	1.53E-05	dnf4.change	1.102653	USDA1106-psyma	963152	963153	5099	freebayes-variant-USDA1106-psyma-967931-T	CDO30_RS23155:MFS transporter; protein_id=WP_010968029.1	49	18	5	3	NA	NA
USDA1106	psyma	freebayes-variant-USDA1106-psyma-963153-T	963153	0	T	A	0.07	1.102653	0.2137182	-77.31588	74.2087	1.00E+05	1.63E-06	8.80E-07	1.53E-05	dnf4.change	1.102653	USDA1106-psyma	963152	963153	5099	freebayes-variant-USDA1106-psyma-967003-T	CDO30_RS23145:PHB depolymerase family esterase; protein_id=WP_010968031.1	49	18	5	3	NA	NA
USDA1106	psyma	freebayes-variant-USDA1106-psyma-963153-T	963153	0	T	A	0.07	1.102653	0.2137182	-77.31588	74.2087	1.00E+05	1.63E-06	8.80E-07	1.53E-05	dnf4.change	1.102653	USDA1106-psyma	963152	963153	5099	freebayes-variant-USDA1106-psyma-968278-A	CDO30_RS23155:MFS transporter; protein_id=WP_010968029.1	49	18	5	3	NA	NA
USDA1106	psyma	freebayes-variant-USDA1106-psyma-963153-T	963153	0	T	A	0.07	1.102653	0.2137182	-77.31588	74.2087	1.00E+05	1.63E-06	8.80E-07	1.53E-05	dnf4.change	1.102653	USDA1106-psyma	963152	963153	5099	freebayes-variant-USDA1106-psyma-731412-C	CDO30_RS21940:TetR/AcrR family transcriptional regulator; protein_id=WP_041170017.1	49	18	5	3	NA	NA
USDA1106	psyma	freebayes-variant-USDA1106-psyma-963153-T	963153	0	T	A	0.07	1.102653	0.2137182	-77.31588	74.2087	1.00E+05	1.63E-06	8.80E-07	1.53E-05	dnf4.change	1.102653	USDA1106-psyma	963152	963153	5099	freebayes-variant-USDA1106-psyma-963153-T	CDO30_RS23125:SDR family oxidoreductase (pseudogene)	49	18	5	3	NA	NA
USDA1106	psyma	freebayes-variant-USDA1106-psyma-963153-T	963153	0	T	A	0.07	1.102653	0.2137182	-77.31588	74.2087	1.00E+05	1.63E-06	8.80E-07	1.53E-05	dnf4.change	1.102653	USDA1106-psyma	963152	963153	5099	freebayes-variant-USDA1106-psyma-967237-T	CDO30_RS23145:PHB depolymerase family esterase; protein_id=WP_010968031.1	49	18	5	3	NA	NA
USDA1106	psyma	freebayes-variant-USDA1106-psyma-963153-T	963153	0	T	A	0.07	1.102653	0.2137182	-77.31588	74.2087	1.00E+05	1.63E-06	8.80E-07	1.53E-05	dnf4.change	1.102653	USDA1106-psyma	963152	963153	5099	freebayes-variant-USDA1106-psyma-969352-G	CDO30_RS23155:MFS transporter; protein_id=WP_010968029.1	49	18	5	3	NA	NA
USDA1106	psyma	freebayes-variant-USDA1106-psyma-963153-T	963153	0	T	A	0.07	1.102653	0.2137182	-77.31588	74.2087	1.00E+05	1.63E-06	8.80E-07	1.53E-05	dnf4.change	1.102653	USDA1106-psyma	963152	963153	5099	freebayes-variant-USDA1106-psyma-969123-G	CDO30_RS23155:MFS transporter; protein_id=WP_010968029.1	49	18	5	3	NA	NA
USDA1106	psyma	freebayes-variant-USDA1106-psyma-963153-T	963153	0	T	A	0.07	1.102653	0.2137182	-77.31588	74.2087	1.00E+05	1.63E-06	8.80E-07	1.53E-05	dnf4.change	1.102653	USDA1106-psyma	963152	963153	5099	freebayes-variant-USDA1106-psyma-969327-C	CDO30_RS23155:MFS transporter; protein_id=WP_010968029.1	49	18	5	3	NA	NA
USDA1106	psyma	freebayes-variant-USDA1106-psyma-963153-T	963153	0	T	A	0.07	1.102653	0.2137182	-77.31588	74.2087	1.00E+05	1.63E-06	8.80E-07	1.53E-05	dnf4.change	1.102653	USDA1106-psyma	963152	963153	5099	freebayes-variant-USDA1106-psyma-730622-C	CDO30_RS21935:organic hydroperoxide resistance protein; protein_id=WP_010968234.1	49	18	5	3	NA	NA
USDA1106	psyma	freebayes-variant-USDA1106-psyma-963153-T	963153	0	T	A	0.07	1.102653	0.2137182	-77.31588	74.2087	1.00E+05	1.63E-06	8.80E-07	1.53E-05	dnf4.change	1.102653	USDA1106-psyma	963152	963153	5099	freebayes-variant-USDA1106-psyma-963377-A	CDO30_RS23125:SDR family oxidoreductase (pseudogene)	49	18	5	3	NA	NA
USDA1106	psyma	freebayes-variant-USDA1106-psyma-963153-T	963153	0	T	A	0.07	1.102653	0.2137182	-77.31588	74.2087	1.00E+05	1.63E-06	8.80E-07	1.53E-05	dnf4.change	1.102653	USDA1106-psyma	963152	963153	5099	freebayes-variant-USDA1106-psyma-963461-C	CDO30_RS23130:LysR family transcriptional regulator; protein_id=WP_014990286.1	49	18	5	3	NA	NA
USDA1106	psyma	freebayes-variant-USDA1106-psyma-963153-T	963153	0	T	A	0.07	1.102653	0.2137182	-77.31588	74.2087	1.00E+05	1.63E-06	8.80E-07	1.53E-05	dnf4.change	1.102653	USDA1106-psyma	963152	963153	5099	freebayes-variant-USDA1106-psyma-960929-T	CDO30_RS23110:antibiotic biosynthesis monooxygenase; protein_id=WP_020479894.1	49	18	5	3	NA	NA
USDA1106	psyma	freebayes-variant-USDA1106-psyma-963153-T	963153	0	T	A	0.07	1.102653	0.2137182	-77.31588	74.2087	1.00E+05	1.63E-06	8.80E-07	1.53E-05	dnf4.change	1.102653	USDA1106-psyma	963152	963153	5099	freebayes-variant-USDA1106-psyma-972576-G	CDO30_RS23175:LysR family transcriptional regulator; protein_id=WP_010968026.1	49	18	5	3	NA	NA
USDA1106	psyma	freebayes-variant-USDA1106-psyma-963153-T	963153	0	T	A	0.07	1.102653	0.2137182	-77.31588	74.2087	1.00E+05	1.63E-06	8.80E-07	1.53E-05	dnf4.change	1.102653	USDA1106-psyma	963152	963153	5099	freebayes-variant-USDA1106-psyma-963261-G	CDO30_RS23125:SDR family oxidoreductase (pseudogene)	49	18	5	3	NA	NA
USDA1106	psyma	freebayes-variant-USDA1106-psyma-963153-T	963153	0	T	A	0.07	1.102653	0.2137182	-77.31588	74.2087	1.00E+05	1.63E-06	8.80E-07	1.53E-05	dnf4.change	1.102653	USDA1106-psyma	963152	963153	5099	freebayes-variant-USDA1106-psyma-970103-T	CDO30_RS23160:NAD(P)H-binding protein; protein_id=WP_010968028.1	49	18	5	3	NA	NA
USDA1106	psyma	freebayes-variant-USDA1106-psyma-963153-T	963153	0	T	A	0.07	1.102653	0.2137182	-77.31588	74.2087	1.00E+05	1.63E-06	8.80E-07	1.53E-05	dnf4.change	1.102653	USDA1106-psyma	963152	963153	5099	freebayes-variant-USDA1106-psyma-970334-C	CDO30_RS23160:NAD(P)H-binding protein; protein_id=WP_010968028.1	49	18	5	3	NA	NA
USDA1106	psyma	freebayes-variant-USDA1106-psyma-963153-T	963153	0	T	A	0.07	1.102653	0.2137182	-77.31588	74.2087	1.00E+05	1.63E-06	8.80E-07	1.53E-05	dnf4.change	1.102653	USDA1106-psyma	963152	963153	5099	freebayes-variant-USDA1106-psyma-970169-A	CDO30_RS23160:NAD(P)H-binding protein; protein_id=WP_010968028.1	49	18	5	3	NA	NA
USDA1106	psyma	freebayes-variant-USDA1106-psyma-963153-T	963153	0	T	A	0.07	1.102653	0.2137182	-77.31588	74.2087	1.00E+05	1.63E-06	8.80E-07	1.53E-05	dnf4.change	1.102653	USDA1106-psyma	963152	963153	5099	freebayes-variant-USDA1106-psyma-963528-A	CDO30_RS23130:LysR family transcriptional regulator; protein_id=WP_014990286.1	49	18	5	3	NA	NA
USDA1106	psyma	freebayes-variant-USDA1106-psyma-963153-T	963153	0	T	A	0.07	1.102653	0.2137182	-77.31588	74.2087	1.00E+05	1.63E-06	8.80E-07	1.53E-05	dnf4.change	1.102653	USDA1106-psyma	963152	963153	5099	freebayes-variant-USDA1106-psyma-963540-G	CDO30_RS23130:LysR family transcriptional regulator; protein_id=WP_014990286.1	49	18	5	3	NA	NA
USDA1106	psyma	freebayes-variant-USDA1106-psyma-963153-T	963153	0	T	A	0.07	1.102653	0.2137182	-77.31588	74.2087	1.00E+05	1.63E-06	8.80E-07	1.53E-05	dnf4.change	1.102653	USDA1106-psyma	963152	963153	5099	freebayes-variant-USDA1106-psyma-963686-A	CDO30_RS23130:LysR family transcriptional regulator; protein_id=WP_014990286.1	49	18	5	3	NA	NA
USDA1106	psyma	freebayes-variant-USDA1106-psyma-963153-T	963153	0	T	A	0.07	1.102653	0.2137182	-77.31588	74.2087	1.00E+05	1.63E-06	8.80E-07	1.53E-05	dnf4.change	1.102653	USDA1106-psyma	963152	963153	5099	freebayes-variant-USDA1106-psyma-963505-C	CDO30_RS23130:LysR family transcriptional regulator; protein_id=WP_014990286.1	49	18	5	3	NA	NA
USDA1106	psyma	freebayes-variant-USDA1106-psyma-963153-T	963153	0	T	A	0.07	1.102653	0.2137182	-77.31588	74.2087	1.00E+05	1.63E-06	8.80E-07	1.53E-05	dnf4.change	1.102653	USDA1106-psyma	963152	963153	5099	freebayes-variant-USDA1106-psyma-964545-C	CDO30_RS23135:CHAD domain-containing protein; protein_id=WP_010968033.1	49	18	5	3	NA	NA
USDA1106	psyma	freebayes-variant-USDA1106-psyma-963153-T	963153	0	T	A	0.07	1.102653	0.2137182	-77.31588	74.2087	1.00E+05	1.63E-06	8.80E-07	1.53E-05	dnf4.change	1.102653	USDA1106-psyma	963152	963153	5099	freebayes-variant-USDA1106-psyma-962655-A	CDO30_RS23120:type 1 glutamine amidotransferase domain-containing protein; protein_id=WP_010968036.1	49	18	5	3	NA	NA
USDA1106	psyma	freebayes-variant-USDA1106-psyma-963153-T	963153	0	T	A	0.07	1.102653	0.2137182	-77.31588	74.2087	1.00E+05	1.63E-06	8.80E-07	1.53E-05	dnf4.change	1.102653	USDA1106-psyma	963152	963153	5099	freebayes-variant-USDA1106-psyma-962770-G	CDO30_RS23125:SDR family oxidoreductase (pseudogene)	49	18	5	3	NA	NA
USDA1106	psyma	freebayes-variant-USDA1106-psyma-963153-T	963153	0	T	A	0.07	1.102653	0.2137182	-77.31588	74.2087	1.00E+05	1.63E-06	8.80E-07	1.53E-05	dnf4.change	1.102653	USDA1106-psyma	963152	963153	5099	freebayes-variant-USDA1106-psyma-962825-GA	CDO30_RS23125:SDR family oxidoreductase (pseudogene)	49	18	5	3	NA	NA
USDA1106	psyma	freebayes-variant-USDA1106-psyma-963153-T	963153	0	T	A	0.07	1.102653	0.2137182	-77.31588	74.2087	1.00E+05	1.63E-06	8.80E-07	1.53E-05	dnf4.change	1.102653	USDA1106-psyma	963152	963153	5099	freebayes-variant-USDA1106-psyma-962973-T	CDO30_RS23125:SDR family oxidoreductase (pseudogene)	49	18	5	3	NA	NA
USDA1106	psyma	freebayes-variant-USDA1106-psyma-963153-T	963153	0	T	A	0.07	1.102653	0.2137182	-77.31588	74.2087	1.00E+05	1.63E-06	8.80E-07	1.53E-05	dnf4.change	1.102653	USDA1106-psyma	963152	963153	5099	freebayes-variant-USDA1106-psyma-963196-A	CDO30_RS23125:SDR family oxidoreductase (pseudogene)	49	18	5	3	NA	NA
USDA1106	psyma	freebayes-variant-USDA1106-psyma-963153-T	963153	0	T	A	0.07	1.102653	0.2137182	-77.31588	74.2087	1.00E+05	1.63E-06	8.80E-07	1.53E-05	dnf4.change	1.102653	USDA1106-psyma	963152	963153	5099	freebayes-variant-USDA1106-psyma-963219-C	CDO30_RS23125:SDR family oxidoreductase (pseudogene)	49	18	5	3	NA	NA
USDA1106	psyma	freebayes-variant-USDA1106-psyma-963153-T	963153	0	T	A	0.07	1.102653	0.2137182	-77.31588	74.2087	1.00E+05	1.63E-06	8.80E-07	1.53E-05	dnf4.change	1.102653	USDA1106-psyma	963152	963153	5099	freebayes-variant-USDA1106-psyma-963863-C	CDO30_RS23130:LysR family transcriptional regulator; protein_id=WP_014990286.1	49	18	5	3	NA	NA
USDA1106	psyma	freebayes-variant-USDA1106-psyma-963153-T	963153	0	T	A	0.07	1.102653	0.2137182	-77.31588	74.2087	1.00E+05	1.63E-06	8.80E-07	1.53E-05	dnf4.change	1.102653	USDA1106-psyma	963152	963153	5099	freebayes-variant-USDA1106-psyma-977099-T	CDO30_RS23205:hypothetical protein; protein_id=WP_013845721.1	49	18	5	3	NA	NA
USDA1106	psyma	freebayes-variant-USDA1106-psyma-963153-T	963153	0	T	A	0.07	1.102653	0.2137182	-77.31588	74.2087	1.00E+05	1.63E-06	8.80E-07	1.53E-05	dnf4.change	1.102653	USDA1106-psyma	963152	963153	5099	freebayes-variant-USDA1106-psyma-961684-T	CDO30_RS23115:type 1 glutamine amidotransferase domain-containing protein; protein_id=WP_010968037.1	49	18	5	3	NA	NA
USDA1106	psyma	freebayes-variant-USDA1106-psyma-963153-T	963153	0	T	A	0.07	1.102653	0.2137182	-77.31588	74.2087	1.00E+05	1.63E-06	8.80E-07	1.53E-05	dnf4.change	1.102653	USDA1106-psyma	963152	963153	5099	freebayes-variant-USDA1106-psyma-962503-G	CDO30_RS23120:type 1 glutamine amidotransferase domain-containing protein; protein_id=WP_010968036.1	49	18	5	3	NA	NA
USDA1106	psyma	freebayes-variant-USDA1106-psyma-963153-T	963153	0	T	A	0.07	1.102653	0.2137182	-77.31588	74.2087	1.00E+05	1.63E-06	8.80E-07	1.53E-05	dnf4.change	1.102653	USDA1106-psyma	963152	963153	5099	freebayes-variant-USDA1106-psyma-970913-A	CDO30_RS23165:LysR family transcriptional regulator; protein_id=WP_010968027.1	49	18	5	3	NA	NA
USDA1106	psyma	freebayes-variant-USDA1106-psyma-963153-T	963153	0	T	A	0.07	1.102653	0.2137182	-77.31588	74.2087	1.00E+05	1.63E-06	8.80E-07	1.53E-05	dnf4.change	1.102653	USDA1106-psyma	963152	963153	5099	freebayes-variant-USDA1106-psyma-971632-C	CDO30_RS23175:LysR family transcriptional regulator; protein_id=WP_010968026.1	49	18	5	3	NA	NA
USDA1106	psyma	freebayes-variant-USDA1106-psyma-814058-C	814058	2	C	T	0.06	0.7213826	0.1453801	-66.89193	1.00E+05	1.00E+05	3.60E-06	2.58E-06	2.98E-05	dnf6.change	0.7213826	USDA1106-psyma	814057	814058	7969	freebayes-variant-USDA1106-psyma-814058-C	CDO30_RS22325:hypothetical protein; protein_id=WP_041170015.1	1	1	1	6	1	5
USDA1106	psyma	freebayes-variant-USDA1106-psyma-640868-G	640868	0	G	A	0.07	0.7628096	0.1834626	-69.89798	1.00E+05	1.00E+05	7.71E-05	6.03E-05	0.000245145	dnf6.change	0.7628096	USDA1106-psyma	640867	640868	5279	freebayes-variant-USDA1106-psyma-640868-G	CDO30_RS21460:malonyl-CoA synthase; protein_id=WP_010967081.1	1	1	2	2	2	2
USDA1106	psyma	freebayes-variant-USDA1106-psyma-242975-C	242975	6	C	G	0.075	0.5234962	0.13479	-70.82218	33.83163	1.00E+05	0.000204273	0.000160373	0.000496933	dnf6.change	0.5234962	USDA1106-psyma	242974	242975	8922	freebayes-variant-USDA1106-psyma-242975-C	CDO30_RS19190:nodQ, bifunctional sulfate adenylyltransferase/adenylyl-sulfate kinase NodQ; protein_id=WP_010967450.1	1	1	3	43	3	39
USDA1106	psyma	freebayes-variant-USDA1106-psyma-226256-T	226256	0	C	T	0.372	-0.2605356	0.06677941	-70.85471	21.74215	1.00E+05	0.000192074	0.000166014	0.000509735	dnf6.change	0.2605356	USDA1106-psyma	226255	226256	1220	freebayes-variant-USDA1106-psyma-226256-T	CDO30_RS19120:glmS, glutamine--fructose-6-phosphate transaminase (isomerizing); protein_id=WP_010967462.1	1	1	4	788	4	726
USDA1106	psyma	freebayes-variant-USDA1106-psyma-953094-G	953094	6	G	C	0.075	0.8037483	0.2099092	-71.02761	1.00E+05	1.00E+05	0.000247026	0.000199533	0.000583922	dnf6.change	0.8037483	USDA1106-psyma	953093	953094	9034	freebayes-variant-USDA1106-psyma-953094-G	CDO30_RS23065:SGNH/GDSL hydrolase family protein; protein_id=WP_010968046.1	1	1	5	1	5	1
USDA1106	psyma	freebayes-variant-USDA1106-psyma-953094-G	953094	6	G	C	0.075	1.906835	0.2395769	-82.39675	1.00E+05	1.00E+05	7.32E-12	2.52E-10	0.001765621	dnf7.change	1.906835	USDA1106-psyma	953093	953094	9034	freebayes-variant-USDA1106-psyma-953094-G	CDO30_RS23065:SGNH/GDSL hydrolase family protein; protein_id=WP_010968046.1	1	1	1	1	1	1
USDA1106	psyma	freebayes-variant-USDA1106-psyma-970334-C	970334	1	C	A	0.071	1.813256	0.2287572	-82.54827	1.00E+05	1.00E+05	8.51E-12	2.94E-10	0.002535439	dnf7.change	1.813256		NA	NA	NA			0	0	2	2	2	2
USDA1106	psyma	freebayes-variant-USDA1106-psyma-963153-T	963153	0	T	A	0.07	1.811754	0.2287282	-82.57408	1.00E+05	1.00E+05	8.73E-12	3.02E-10	0.002566752	dnf7.change	1.811754	USDA1106-psyma	963152	963153	5099	freebayes-variant-USDA1106-psyma-731430-G	CDO30_RS21940:TetR/AcrR family transcriptional regulator; protein_id=WP_041170017.1	49	18	3	3	NA	NA
USDA1106	psyma	freebayes-variant-USDA1106-psyma-963153-T	963153	0	T	A	0.07	1.811754	0.2287282	-82.57408	1.00E+05	1.00E+05	8.73E-12	3.02E-10	0.002566752	dnf7.change	1.811754	USDA1106-psyma	963152	963153	5099	freebayes-variant-USDA1106-psyma-963505-C	CDO30_RS23130:LysR family transcriptional regulator; protein_id=WP_014990286.1	49	18	3	3	NA	NA
USDA1106	psyma	freebayes-variant-USDA1106-psyma-963153-T	963153	0	T	A	0.07	1.811754	0.2287282	-82.57408	1.00E+05	1.00E+05	8.73E-12	3.02E-10	0.002566752	dnf7.change	1.811754	USDA1106-psyma	963152	963153	5099	freebayes-variant-USDA1106-psyma-963528-A	CDO30_RS23130:LysR family transcriptional regulator; protein_id=WP_014990286.1	49	18	3	3	NA	NA
USDA1106	psyma	freebayes-variant-USDA1106-psyma-963153-T	963153	0	T	A	0.07	1.811754	0.2287282	-82.57408	1.00E+05	1.00E+05	8.73E-12	3.02E-10	0.002566752	dnf7.change	1.811754	USDA1106-psyma	963152	963153	5099	freebayes-variant-USDA1106-psyma-963540-G	CDO30_RS23130:LysR family transcriptional regulator; protein_id=WP_014990286.1	49	18	3	3	NA	NA
USDA1106	psyma	freebayes-variant-USDA1106-psyma-963153-T	963153	0	T	A	0.07	1.811754	0.2287282	-82.57408	1.00E+05	1.00E+05	8.73E-12	3.02E-10	0.002566752	dnf7.change	1.811754	USDA1106-psyma	963152	963153	5099	freebayes-variant-USDA1106-psyma-970103-T	CDO30_RS23160:NAD(P)H-binding protein; protein_id=WP_010968028.1	49	18	3	3	NA	NA
USDA1106	psyma	freebayes-variant-USDA1106-psyma-963153-T	963153	0	T	A	0.07	1.811754	0.2287282	-82.57408	1.00E+05	1.00E+05	8.73E-12	3.02E-10	0.002566752	dnf7.change	1.811754	USDA1106-psyma	963152	963153	5099	freebayes-variant-USDA1106-psyma-961857-C	CDO30_RS23115:type 1 glutamine amidotransferase domain-containing protein; protein_id=WP_010968037.1	49	18	3	3	NA	NA
USDA1106	psyma	freebayes-variant-USDA1106-psyma-963153-T	963153	0	T	A	0.07	1.811754	0.2287282	-82.57408	1.00E+05	1.00E+05	8.73E-12	3.02E-10	0.002566752	dnf7.change	1.811754	USDA1106-psyma	963152	963153	5099	freebayes-variant-USDA1106-psyma-961995-A	CDO30_RS23120:type 1 glutamine amidotransferase domain-containing protein; protein_id=WP_010968036.1	49	18	3	3	NA	NA
USDA1106	psyma	freebayes-variant-USDA1106-psyma-963153-T	963153	0	T	A	0.07	1.811754	0.2287282	-82.57408	1.00E+05	1.00E+05	8.73E-12	3.02E-10	0.002566752	dnf7.change	1.811754	USDA1106-psyma	963152	963153	5099	freebayes-variant-USDA1106-psyma-962503-G	CDO30_RS23120:type 1 glutamine amidotransferase domain-containing protein; protein_id=WP_010968036.1	49	18	3	3	NA	NA
USDA1106	psyma	freebayes-variant-USDA1106-psyma-963153-T	963153	0	T	A	0.07	1.811754	0.2287282	-82.57408	1.00E+05	1.00E+05	8.73E-12	3.02E-10	0.002566752	dnf7.change	1.811754	USDA1106-psyma	963152	963153	5099	freebayes-variant-USDA1106-psyma-962655-A	CDO30_RS23120:type 1 glutamine amidotransferase domain-containing protein; protein_id=WP_010968036.1	49	18	3	3	NA	NA
USDA1106	psyma	freebayes-variant-USDA1106-psyma-963153-T	963153	0	T	A	0.07	1.811754	0.2287282	-82.57408	1.00E+05	1.00E+05	8.73E-12	3.02E-10	0.002566752	dnf7.change	1.811754	USDA1106-psyma	963152	963153	5099	freebayes-variant-USDA1106-psyma-962770-G	CDO30_RS23125:SDR family oxidoreductase (pseudogene)	49	18	3	3	NA	NA
USDA1106	psyma	freebayes-variant-USDA1106-psyma-963153-T	963153	0	T	A	0.07	1.811754	0.2287282	-82.57408	1.00E+05	1.00E+05	8.73E-12	3.02E-10	0.002566752	dnf7.change	1.811754	USDA1106-psyma	963152	963153	5099	freebayes-variant-USDA1106-psyma-962825-GA	CDO30_RS23125:SDR family oxidoreductase (pseudogene)	49	18	3	3	NA	NA
USDA1106	psyma	freebayes-variant-USDA1106-psyma-963153-T	963153	0	T	A	0.07	1.811754	0.2287282	-82.57408	1.00E+05	1.00E+05	8.73E-12	3.02E-10	0.002566752	dnf7.change	1.811754	USDA1106-psyma	963152	963153	5099	freebayes-variant-USDA1106-psyma-962973-T	CDO30_RS23125:SDR family oxidoreductase (pseudogene)	49	18	3	3	NA	NA
USDA1106	psyma	freebayes-variant-USDA1106-psyma-963153-T	963153	0	T	A	0.07	1.811754	0.2287282	-82.57408	1.00E+05	1.00E+05	8.73E-12	3.02E-10	0.002566752	dnf7.change	1.811754	USDA1106-psyma	963152	963153	5099	freebayes-variant-USDA1106-psyma-963196-A	CDO30_RS23125:SDR family oxidoreductase (pseudogene)	49	18	3	3	NA	NA
USDA1106	psyma	freebayes-variant-USDA1106-psyma-963153-T	963153	0	T	A	0.07	1.811754	0.2287282	-82.57408	1.00E+05	1.00E+05	8.73E-12	3.02E-10	0.002566752	dnf7.change	1.811754	USDA1106-psyma	963152	963153	5099	freebayes-variant-USDA1106-psyma-961684-T	CDO30_RS23115:type 1 glutamine amidotransferase domain-containing protein; protein_id=WP_010968037.1	49	18	3	3	NA	NA
USDA1106	psyma	freebayes-variant-USDA1106-psyma-963153-T	963153	0	T	A	0.07	1.811754	0.2287282	-82.57408	1.00E+05	1.00E+05	8.73E-12	3.02E-10	0.002566752	dnf7.change	1.811754	USDA1106-psyma	963152	963153	5099	freebayes-variant-USDA1106-psyma-961685-T	CDO30_RS23115:type 1 glutamine amidotransferase domain-containing protein; protein_id=WP_010968037.1	49	18	3	3	NA	NA
USDA1106	psyma	freebayes-variant-USDA1106-psyma-963153-T	963153	0	T	A	0.07	1.811754	0.2287282	-82.57408	1.00E+05	1.00E+05	8.73E-12	3.02E-10	0.002566752	dnf7.change	1.811754	USDA1106-psyma	963152	963153	5099	freebayes-variant-USDA1106-psyma-977099-T	CDO30_RS23205:hypothetical protein; protein_id=WP_013845721.1	49	18	3	3	NA	NA
USDA1106	psyma	freebayes-variant-USDA1106-psyma-963153-T	963153	0	T	A	0.07	1.811754	0.2287282	-82.57408	1.00E+05	1.00E+05	8.73E-12	3.02E-10	0.002566752	dnf7.change	1.811754	USDA1106-psyma	963152	963153	5099	freebayes-variant-USDA1106-psyma-963686-A	CDO30_RS23130:LysR family transcriptional regulator; protein_id=WP_014990286.1	49	18	3	3	NA	NA
USDA1106	psyma	freebayes-variant-USDA1106-psyma-963153-T	963153	0	T	A	0.07	1.811754	0.2287282	-82.57408	1.00E+05	1.00E+05	8.73E-12	3.02E-10	0.002566752	dnf7.change	1.811754	USDA1106-psyma	963152	963153	5099	freebayes-variant-USDA1106-psyma-732719-C	CDO30_RS21945:ATP-binding cassette domain-containing protein; protein_id=WP_010968232.1	49	18	3	3	NA	NA
USDA1106	psyma	freebayes-variant-USDA1106-psyma-963153-T	963153	0	T	A	0.07	1.811754	0.2287282	-82.57408	1.00E+05	1.00E+05	8.73E-12	3.02E-10	0.002566752	dnf7.change	1.811754	USDA1106-psyma	963152	963153	5099	freebayes-variant-USDA1106-psyma-732745-T	CDO30_RS21945:ATP-binding cassette domain-containing protein; protein_id=WP_010968232.1	49	18	3	3	NA	NA
USDA1106	psyma	freebayes-variant-USDA1106-psyma-963153-T	963153	0	T	A	0.07	1.811754	0.2287282	-82.57408	1.00E+05	1.00E+05	8.73E-12	3.02E-10	0.002566752	dnf7.change	1.811754	USDA1106-psyma	963152	963153	5099	freebayes-variant-USDA1106-psyma-956975-C	CDO30_RS23090:LysR family transcriptional regulator; protein_id=WP_010968043.1	49	18	3	3	NA	NA
USDA1106	psyma	freebayes-variant-USDA1106-psyma-963153-T	963153	0	T	A	0.07	1.811754	0.2287282	-82.57408	1.00E+05	1.00E+05	8.73E-12	3.02E-10	0.002566752	dnf7.change	1.811754	USDA1106-psyma	963152	963153	5099	freebayes-variant-USDA1106-psyma-957574-G	CDO30_RS23090:LysR family transcriptional regulator; protein_id=WP_010968043.1	49	18	3	3	NA	NA
USDA1106	psyma	freebayes-variant-USDA1106-psyma-963153-T	963153	0	T	A	0.07	1.811754	0.2287282	-82.57408	1.00E+05	1.00E+05	8.73E-12	3.02E-10	0.002566752	dnf7.change	1.811754	USDA1106-psyma	963152	963153	5099	freebayes-variant-USDA1106-psyma-969327-C	CDO30_RS23155:MFS transporter; protein_id=WP_010968029.1	49	18	3	3	NA	NA
USDA1106	psyma	freebayes-variant-USDA1106-psyma-963153-T	963153	0	T	A	0.07	1.811754	0.2287282	-82.57408	1.00E+05	1.00E+05	8.73E-12	3.02E-10	0.002566752	dnf7.change	1.811754	USDA1106-psyma	963152	963153	5099	freebayes-variant-USDA1106-psyma-967931-T	CDO30_RS23155:MFS transporter; protein_id=WP_010968029.1	49	18	3	3	NA	NA
USDA1106	psyma	freebayes-variant-USDA1106-psyma-963153-T	963153	0	T	A	0.07	1.811754	0.2287282	-82.57408	1.00E+05	1.00E+05	8.73E-12	3.02E-10	0.002566752	dnf7.change	1.811754	USDA1106-psyma	963152	963153	5099	freebayes-variant-USDA1106-psyma-963863-C	CDO30_RS23130:LysR family transcriptional regulator; protein_id=WP_014990286.1	49	18	3	3	NA	NA
USDA1106	psyma	freebayes-variant-USDA1106-psyma-963153-T	963153	0	T	A	0.07	1.811754	0.2287282	-82.57408	1.00E+05	1.00E+05	8.73E-12	3.02E-10	0.002566752	dnf7.change	1.811754	USDA1106-psyma	963152	963153	5099	freebayes-variant-USDA1106-psyma-964545-C	CDO30_RS23135:CHAD domain-containing protein; protein_id=WP_010968033.1	49	18	3	3	NA	NA
USDA1106	psyma	freebayes-variant-USDA1106-psyma-963153-T	963153	0	T	A	0.07	1.811754	0.2287282	-82.57408	1.00E+05	1.00E+05	8.73E-12	3.02E-10	0.002566752	dnf7.change	1.811754	USDA1106-psyma	963152	963153	5099	freebayes-variant-USDA1106-psyma-964558-T	CDO30_RS23135:CHAD domain-containing protein; protein_id=WP_010968033.1	49	18	3	3	NA	NA
USDA1106	psyma	freebayes-variant-USDA1106-psyma-963153-T	963153	0	T	A	0.07	1.811754	0.2287282	-82.57408	1.00E+05	1.00E+05	8.73E-12	3.02E-10	0.002566752	dnf7.change	1.811754	USDA1106-psyma	963152	963153	5099	freebayes-variant-USDA1106-psyma-967003-T	CDO30_RS23145:PHB depolymerase family esterase; protein_id=WP_010968031.1	49	18	3	3	NA	NA
USDA1106	psyma	freebayes-variant-USDA1106-psyma-963153-T	963153	0	T	A	0.07	1.811754	0.2287282	-82.57408	1.00E+05	1.00E+05	8.73E-12	3.02E-10	0.002566752	dnf7.change	1.811754	USDA1106-psyma	963152	963153	5099	freebayes-variant-USDA1106-psyma-967237-T	CDO30_RS23145:PHB depolymerase family esterase; protein_id=WP_010968031.1	49	18	3	3	NA	NA
USDA1106	psyma	freebayes-variant-USDA1106-psyma-963153-T	963153	0	T	A	0.07	1.811754	0.2287282	-82.57408	1.00E+05	1.00E+05	8.73E-12	3.02E-10	0.002566752	dnf7.change	1.811754	USDA1106-psyma	963152	963153	5099	freebayes-variant-USDA1106-psyma-970169-A	CDO30_RS23160:NAD(P)H-binding protein; protein_id=WP_010968028.1	49	18	3	3	NA	NA
USDA1106	psyma	freebayes-variant-USDA1106-psyma-963153-T	963153	0	T	A	0.07	1.811754	0.2287282	-82.57408	1.00E+05	1.00E+05	8.73E-12	3.02E-10	0.002566752	dnf7.change	1.811754	USDA1106-psyma	963152	963153	5099	freebayes-variant-USDA1106-psyma-968278-A	CDO30_RS23155:MFS transporter; protein_id=WP_010968029.1	49	18	3	3	NA	NA
USDA1106	psyma	freebayes-variant-USDA1106-psyma-963153-T	963153	0	T	A	0.07	1.811754	0.2287282	-82.57408	1.00E+05	1.00E+05	8.73E-12	3.02E-10	0.002566752	dnf7.change	1.811754	USDA1106-psyma	963152	963153	5099	freebayes-variant-USDA1106-psyma-969352-G	CDO30_RS23155:MFS transporter; protein_id=WP_010968029.1	49	18	3	3	NA	NA
USDA1106	psyma	freebayes-variant-USDA1106-psyma-963153-T	963153	0	T	A	0.07	1.811754	0.2287282	-82.57408	1.00E+05	1.00E+05	8.73E-12	3.02E-10	0.002566752	dnf7.change	1.811754	USDA1106-psyma	963152	963153	5099	freebayes-variant-USDA1106-psyma-963377-A	CDO30_RS23125:SDR family oxidoreductase (pseudogene)	49	18	3	3	NA	NA
USDA1106	psyma	freebayes-variant-USDA1106-psyma-963153-T	963153	0	T	A	0.07	1.811754	0.2287282	-82.57408	1.00E+05	1.00E+05	8.73E-12	3.02E-10	0.002566752	dnf7.change	1.811754	USDA1106-psyma	963152	963153	5099	freebayes-variant-USDA1106-psyma-969566-A	CDO30_RS23160:NAD(P)H-binding protein; protein_id=WP_010968028.1	49	18	3	3	NA	NA
USDA1106	psyma	freebayes-variant-USDA1106-psyma-963153-T	963153	0	T	A	0.07	1.811754	0.2287282	-82.57408	1.00E+05	1.00E+05	8.73E-12	3.02E-10	0.002566752	dnf7.change	1.811754	USDA1106-psyma	963152	963153	5099	freebayes-variant-USDA1106-psyma-969386-T	CDO30_RS23160:NAD(P)H-binding protein; protein_id=WP_010968028.1	49	18	3	3	NA	NA
USDA1106	psyma	freebayes-variant-USDA1106-psyma-963153-T	963153	0	T	A	0.07	1.811754	0.2287282	-82.57408	1.00E+05	1.00E+05	8.73E-12	3.02E-10	0.002566752	dnf7.change	1.811754	USDA1106-psyma	963152	963153	5099	freebayes-variant-USDA1106-psyma-970913-A	CDO30_RS23165:LysR family transcriptional regulator; protein_id=WP_010968027.1	49	18	3	3	NA	NA
USDA1106	psyma	freebayes-variant-USDA1106-psyma-963153-T	963153	0	T	A	0.07	1.811754	0.2287282	-82.57408	1.00E+05	1.00E+05	8.73E-12	3.02E-10	0.002566752	dnf7.change	1.811754	USDA1106-psyma	963152	963153	5099	freebayes-variant-USDA1106-psyma-970334-C	CDO30_RS23160:NAD(P)H-binding protein; protein_id=WP_010968028.1	49	18	3	3	NA	NA
USDA1106	psyma	freebayes-variant-USDA1106-psyma-963153-T	963153	0	T	A	0.07	1.811754	0.2287282	-82.57408	1.00E+05	1.00E+05	8.73E-12	3.02E-10	0.002566752	dnf7.change	1.811754	USDA1106-psyma	963152	963153	5099	freebayes-variant-USDA1106-psyma-969123-G	CDO30_RS23155:MFS transporter; protein_id=WP_010968029.1	49	18	3	3	NA	NA
USDA1106	psyma	freebayes-variant-USDA1106-psyma-963153-T	963153	0	T	A	0.07	1.811754	0.2287282	-82.57408	1.00E+05	1.00E+05	8.73E-12	3.02E-10	0.002566752	dnf7.change	1.811754	USDA1106-psyma	963152	963153	5099	freebayes-variant-USDA1106-psyma-971632-C	CDO30_RS23175:LysR family transcriptional regulator; protein_id=WP_010968026.1	49	18	3	3	NA	NA
USDA1106	psyma	freebayes-variant-USDA1106-psyma-963153-T	963153	0	T	A	0.07	1.811754	0.2287282	-82.57408	1.00E+05	1.00E+05	8.73E-12	3.02E-10	0.002566752	dnf7.change	1.811754	USDA1106-psyma	963152	963153	5099	freebayes-variant-USDA1106-psyma-971723-C	CDO30_RS23175:LysR family transcriptional regulator; protein_id=WP_010968026.1	49	18	3	3	NA	NA
USDA1106	psyma	freebayes-variant-USDA1106-psyma-963153-T	963153	0	T	A	0.07	1.811754	0.2287282	-82.57408	1.00E+05	1.00E+05	8.73E-12	3.02E-10	0.002566752	dnf7.change	1.811754	USDA1106-psyma	963152	963153	5099	freebayes-variant-USDA1106-psyma-972576-G	CDO30_RS23175:LysR family transcriptional regulator; protein_id=WP_010968026.1	49	18	3	3	NA	NA
USDA1106	psyma	freebayes-variant-USDA1106-psyma-963153-T	963153	0	T	A	0.07	1.811754	0.2287282	-82.57408	1.00E+05	1.00E+05	8.73E-12	3.02E-10	0.002566752	dnf7.change	1.811754	USDA1106-psyma	963152	963153	5099	freebayes-variant-USDA1106-psyma-973691-G	CDO30_RS23180:bla, class A beta-lactamase; protein_id=WP_010968025.1	49	18	3	3	NA	NA
USDA1106	psyma	freebayes-variant-USDA1106-psyma-963153-T	963153	0	T	A	0.07	1.811754	0.2287282	-82.57408	1.00E+05	1.00E+05	8.73E-12	3.02E-10	0.002566752	dnf7.change	1.811754	USDA1106-psyma	963152	963153	5099	freebayes-variant-USDA1106-psyma-963153-T	CDO30_RS23125:SDR family oxidoreductase (pseudogene)	49	18	3	3	NA	NA
USDA1106	psyma	freebayes-variant-USDA1106-psyma-963153-T	963153	0	T	A	0.07	1.811754	0.2287282	-82.57408	1.00E+05	1.00E+05	8.73E-12	3.02E-10	0.002566752	dnf7.change	1.811754	USDA1106-psyma	963152	963153	5099	freebayes-variant-USDA1106-psyma-963261-G	CDO30_RS23125:SDR family oxidoreductase (pseudogene)	49	18	3	3	NA	NA
USDA1106	psyma	freebayes-variant-USDA1106-psyma-963153-T	963153	0	T	A	0.07	1.811754	0.2287282	-82.57408	1.00E+05	1.00E+05	8.73E-12	3.02E-10	0.002566752	dnf7.change	1.811754	USDA1106-psyma	963152	963153	5099	freebayes-variant-USDA1106-psyma-963219-C	CDO30_RS23125:SDR family oxidoreductase (pseudogene)	49	18	3	3	NA	NA
USDA1106	psyma	freebayes-variant-USDA1106-psyma-963153-T	963153	0	T	A	0.07	1.811754	0.2287282	-82.57408	1.00E+05	1.00E+05	8.73E-12	3.02E-10	0.002566752	dnf7.change	1.811754	USDA1106-psyma	963152	963153	5099	freebayes-variant-USDA1106-psyma-730622-C	CDO30_RS21935:organic hydroperoxide resistance protein; protein_id=WP_010968234.1	49	18	3	3	NA	NA
USDA1106	psyma	freebayes-variant-USDA1106-psyma-963153-T	963153	0	T	A	0.07	1.811754	0.2287282	-82.57408	1.00E+05	1.00E+05	8.73E-12	3.02E-10	0.002566752	dnf7.change	1.811754	USDA1106-psyma	963152	963153	5099	freebayes-variant-USDA1106-psyma-731412-C	CDO30_RS21940:TetR/AcrR family transcriptional regulator; protein_id=WP_041170017.1	49	18	3	3	NA	NA
USDA1106	psyma	freebayes-variant-USDA1106-psyma-963153-T	963153	0	T	A	0.07	1.811754	0.2287282	-82.57408	1.00E+05	1.00E+05	8.73E-12	3.02E-10	0.002566752	dnf7.change	1.811754	USDA1106-psyma	963152	963153	5099	freebayes-variant-USDA1106-psyma-960929-T	CDO30_RS23110:antibiotic biosynthesis monooxygenase; protein_id=WP_020479894.1	49	18	3	3	NA	NA
USDA1106	psyma	freebayes-variant-USDA1106-psyma-963153-T	963153	0	T	A	0.07	1.811754	0.2287282	-82.57408	1.00E+05	1.00E+05	8.73E-12	3.02E-10	0.002566752	dnf7.change	1.811754	USDA1106-psyma	963152	963153	5099	freebayes-variant-USDA1106-psyma-963461-C	CDO30_RS23130:LysR family transcriptional regulator; protein_id=WP_014990286.1	49	18	3	3	NA	NA
USDA1106	psyma	freebayes-variant-USDA1106-psyma-963153-T	963153	0	T	A	0.07	1.811754	0.2287282	-82.57408	1.00E+05	1.00E+05	8.73E-12	3.02E-10	0.002566752	dnf7.change	1.811754	USDA1106-psyma	963152	963153	5099	freebayes-variant-USDA1106-psyma-976842-A	CDO30_RS23200:Crp/Fnr family transcriptional regulator; protein_id=WP_010968022.1	49	18	3	3	NA	NA
USDA1106	psyma	freebayes-variant-USDA1106-psyma-640868-G	640868	0	G	A	0.07	1.623699	0.2181114	-84.77554	1.00E+05	1.00E+05	7.76E-11	2.89E-09	0.003761512	dnf7.change	1.623699	USDA1106-psyma	640867	640868	5279	freebayes-variant-USDA1106-psyma-640868-G	CDO30_RS21460:malonyl-CoA synthase; protein_id=WP_010967081.1	1	1	4	4	3	3
USDA1106	psyma	freebayes-variant-USDA1106-psyma-962758-A	962758	1	A	T	0.082	1.511672	0.2142815	-86.55475	1.00E+05	1.00E+05	4.55E-10	1.80E-08	0.003102376	dnf7.change	1.511672	USDA1106-psyma	962757	962758	6968	freebayes-variant-USDA1106-psyma-962758-A	CDO30_RS23125:SDR family oxidoreductase (pseudogene)	1	1	5	5	4	4
USDA1106	psyma	freebayes-variant-USDA1106-psyma-963153-T	963153	0	T	A	0.07	1.165749	0.2000275	-74.74704	10.05845	1.00E+05	1.01E-07	1.33E-06	0.008990308	dnf5dnf2.change	1.165749	USDA1106-psyma	963152	963153	5099	freebayes-variant-USDA1106-psyma-976842-A	CDO30_RS23200:Crp/Fnr family transcriptional regulator; protein_id=WP_010968022.1	49	18	1	2	NA	NA
USDA1106	psyma	freebayes-variant-USDA1106-psyma-963153-T	963153	0	T	A	0.07	1.165749	0.2000275	-74.74704	10.05845	1.00E+05	1.01E-07	1.33E-06	0.008990308	dnf5dnf2.change	1.165749	USDA1106-psyma	963152	963153	5099	freebayes-variant-USDA1106-psyma-973691-G	CDO30_RS23180:bla, class A beta-lactamase; protein_id=WP_010968025.1	49	18	1	2	NA	NA
USDA1106	psyma	freebayes-variant-USDA1106-psyma-963153-T	963153	0	T	A	0.07	1.165749	0.2000275	-74.74704	10.05845	1.00E+05	1.01E-07	1.33E-06	0.008990308	dnf5dnf2.change	1.165749	USDA1106-psyma	963152	963153	5099	freebayes-variant-USDA1106-psyma-970334-C	CDO30_RS23160:NAD(P)H-binding protein; protein_id=WP_010968028.1	49	18	1	2	NA	NA
USDA1106	psyma	freebayes-variant-USDA1106-psyma-963153-T	963153	0	T	A	0.07	1.165749	0.2000275	-74.74704	10.05845	1.00E+05	1.01E-07	1.33E-06	0.008990308	dnf5dnf2.change	1.165749	USDA1106-psyma	963152	963153	5099	freebayes-variant-USDA1106-psyma-977099-T	CDO30_RS23205:hypothetical protein; protein_id=WP_013845721.1	49	18	1	2	NA	NA
USDA1106	psyma	freebayes-variant-USDA1106-psyma-963153-T	963153	0	T	A	0.07	1.165749	0.2000275	-74.74704	10.05845	1.00E+05	1.01E-07	1.33E-06	0.008990308	dnf5dnf2.change	1.165749	USDA1106-psyma	963152	963153	5099	freebayes-variant-USDA1106-psyma-731412-C	CDO30_RS21940:TetR/AcrR family transcriptional regulator; protein_id=WP_041170017.1	49	18	1	2	NA	NA
USDA1106	psyma	freebayes-variant-USDA1106-psyma-963153-T	963153	0	T	A	0.07	1.165749	0.2000275	-74.74704	10.05845	1.00E+05	1.01E-07	1.33E-06	0.008990308	dnf5dnf2.change	1.165749	USDA1106-psyma	963152	963153	5099	freebayes-variant-USDA1106-psyma-971632-C	CDO30_RS23175:LysR family transcriptional regulator; protein_id=WP_010968026.1	49	18	1	2	NA	NA
USDA1106	psyma	freebayes-variant-USDA1106-psyma-963153-T	963153	0	T	A	0.07	1.165749	0.2000275	-74.74704	10.05845	1.00E+05	1.01E-07	1.33E-06	0.008990308	dnf5dnf2.change	1.165749	USDA1106-psyma	963152	963153	5099	freebayes-variant-USDA1106-psyma-962825-GA	CDO30_RS23125:SDR family oxidoreductase (pseudogene)	49	18	1	2	NA	NA
USDA1106	psyma	freebayes-variant-USDA1106-psyma-963153-T	963153	0	T	A	0.07	1.165749	0.2000275	-74.74704	10.05845	1.00E+05	1.01E-07	1.33E-06	0.008990308	dnf5dnf2.change	1.165749	USDA1106-psyma	963152	963153	5099	freebayes-variant-USDA1106-psyma-962973-T	CDO30_RS23125:SDR family oxidoreductase (pseudogene)	49	18	1	2	NA	NA
USDA1106	psyma	freebayes-variant-USDA1106-psyma-963153-T	963153	0	T	A	0.07	1.165749	0.2000275	-74.74704	10.05845	1.00E+05	1.01E-07	1.33E-06	0.008990308	dnf5dnf2.change	1.165749	USDA1106-psyma	963152	963153	5099	freebayes-variant-USDA1106-psyma-963196-A	CDO30_RS23125:SDR family oxidoreductase (pseudogene)	49	18	1	2	NA	NA
USDA1106	psyma	freebayes-variant-USDA1106-psyma-963153-T	963153	0	T	A	0.07	1.165749	0.2000275	-74.74704	10.05845	1.00E+05	1.01E-07	1.33E-06	0.008990308	dnf5dnf2.change	1.165749	USDA1106-psyma	963152	963153	5099	freebayes-variant-USDA1106-psyma-963686-A	CDO30_RS23130:LysR family transcriptional regulator; protein_id=WP_014990286.1	49	18	1	2	NA	NA
USDA1106	psyma	freebayes-variant-USDA1106-psyma-963153-T	963153	0	T	A	0.07	1.165749	0.2000275	-74.74704	10.05845	1.00E+05	1.01E-07	1.33E-06	0.008990308	dnf5dnf2.change	1.165749	USDA1106-psyma	963152	963153	5099	freebayes-variant-USDA1106-psyma-963863-C	CDO30_RS23130:LysR family transcriptional regulator; protein_id=WP_014990286.1	49	18	1	2	NA	NA
USDA1106	psyma	freebayes-variant-USDA1106-psyma-963153-T	963153	0	T	A	0.07	1.165749	0.2000275	-74.74704	10.05845	1.00E+05	1.01E-07	1.33E-06	0.008990308	dnf5dnf2.change	1.165749	USDA1106-psyma	963152	963153	5099	freebayes-variant-USDA1106-psyma-972576-G	CDO30_RS23175:LysR family transcriptional regulator; protein_id=WP_010968026.1	49	18	1	2	NA	NA
USDA1106	psyma	freebayes-variant-USDA1106-psyma-963153-T	963153	0	T	A	0.07	1.165749	0.2000275	-74.74704	10.05845	1.00E+05	1.01E-07	1.33E-06	0.008990308	dnf5dnf2.change	1.165749	USDA1106-psyma	963152	963153	5099	freebayes-variant-USDA1106-psyma-971723-C	CDO30_RS23175:LysR family transcriptional regulator; protein_id=WP_010968026.1	49	18	1	2	NA	NA
USDA1106	psyma	freebayes-variant-USDA1106-psyma-963153-T	963153	0	T	A	0.07	1.165749	0.2000275	-74.74704	10.05845	1.00E+05	1.01E-07	1.33E-06	0.008990308	dnf5dnf2.change	1.165749	USDA1106-psyma	963152	963153	5099	freebayes-variant-USDA1106-psyma-963377-A	CDO30_RS23125:SDR family oxidoreductase (pseudogene)	49	18	1	2	NA	NA
USDA1106	psyma	freebayes-variant-USDA1106-psyma-963153-T	963153	0	T	A	0.07	1.165749	0.2000275	-74.74704	10.05845	1.00E+05	1.01E-07	1.33E-06	0.008990308	dnf5dnf2.change	1.165749	USDA1106-psyma	963152	963153	5099	freebayes-variant-USDA1106-psyma-963261-G	CDO30_RS23125:SDR family oxidoreductase (pseudogene)	49	18	1	2	NA	NA
USDA1106	psyma	freebayes-variant-USDA1106-psyma-963153-T	963153	0	T	A	0.07	1.165749	0.2000275	-74.74704	10.05845	1.00E+05	1.01E-07	1.33E-06	0.008990308	dnf5dnf2.change	1.165749	USDA1106-psyma	963152	963153	5099	freebayes-variant-USDA1106-psyma-963219-C	CDO30_RS23125:SDR family oxidoreductase (pseudogene)	49	18	1	2	NA	NA
USDA1106	psyma	freebayes-variant-USDA1106-psyma-963153-T	963153	0	T	A	0.07	1.165749	0.2000275	-74.74704	10.05845	1.00E+05	1.01E-07	1.33E-06	0.008990308	dnf5dnf2.change	1.165749	USDA1106-psyma	963152	963153	5099	freebayes-variant-USDA1106-psyma-969386-T	CDO30_RS23160:NAD(P)H-binding protein; protein_id=WP_010968028.1	49	18	1	2	NA	NA
USDA1106	psyma	freebayes-variant-USDA1106-psyma-963153-T	963153	0	T	A	0.07	1.165749	0.2000275	-74.74704	10.05845	1.00E+05	1.01E-07	1.33E-06	0.008990308	dnf5dnf2.change	1.165749	USDA1106-psyma	963152	963153	5099	freebayes-variant-USDA1106-psyma-968278-A	CDO30_RS23155:MFS transporter; protein_id=WP_010968029.1	49	18	1	2	NA	NA
USDA1106	psyma	freebayes-variant-USDA1106-psyma-963153-T	963153	0	T	A	0.07	1.165749	0.2000275	-74.74704	10.05845	1.00E+05	1.01E-07	1.33E-06	0.008990308	dnf5dnf2.change	1.165749	USDA1106-psyma	963152	963153	5099	freebayes-variant-USDA1106-psyma-969327-C	CDO30_RS23155:MFS transporter; protein_id=WP_010968029.1	49	18	1	2	NA	NA
USDA1106	psyma	freebayes-variant-USDA1106-psyma-963153-T	963153	0	T	A	0.07	1.165749	0.2000275	-74.74704	10.05845	1.00E+05	1.01E-07	1.33E-06	0.008990308	dnf5dnf2.change	1.165749	USDA1106-psyma	963152	963153	5099	freebayes-variant-USDA1106-psyma-963461-C	CDO30_RS23130:LysR family transcriptional regulator; protein_id=WP_014990286.1	49	18	1	2	NA	NA
USDA1106	psyma	freebayes-variant-USDA1106-psyma-963153-T	963153	0	T	A	0.07	1.165749	0.2000275	-74.74704	10.05845	1.00E+05	1.01E-07	1.33E-06	0.008990308	dnf5dnf2.change	1.165749	USDA1106-psyma	963152	963153	5099	freebayes-variant-USDA1106-psyma-963505-C	CDO30_RS23130:LysR family transcriptional regulator; protein_id=WP_014990286.1	49	18	1	2	NA	NA
USDA1106	psyma	freebayes-variant-USDA1106-psyma-963153-T	963153	0	T	A	0.07	1.165749	0.2000275	-74.74704	10.05845	1.00E+05	1.01E-07	1.33E-06	0.008990308	dnf5dnf2.change	1.165749	USDA1106-psyma	963152	963153	5099	freebayes-variant-USDA1106-psyma-963528-A	CDO30_RS23130:LysR family transcriptional regulator; protein_id=WP_014990286.1	49	18	1	2	NA	NA
USDA1106	psyma	freebayes-variant-USDA1106-psyma-963153-T	963153	0	T	A	0.07	1.165749	0.2000275	-74.74704	10.05845	1.00E+05	1.01E-07	1.33E-06	0.008990308	dnf5dnf2.change	1.165749	USDA1106-psyma	963152	963153	5099	freebayes-variant-USDA1106-psyma-963540-G	CDO30_RS23130:LysR family transcriptional regulator; protein_id=WP_014990286.1	49	18	1	2	NA	NA
USDA1106	psyma	freebayes-variant-USDA1106-psyma-963153-T	963153	0	T	A	0.07	1.165749	0.2000275	-74.74704	10.05845	1.00E+05	1.01E-07	1.33E-06	0.008990308	dnf5dnf2.change	1.165749	USDA1106-psyma	963152	963153	5099	freebayes-variant-USDA1106-psyma-962503-G	CDO30_RS23120:type 1 glutamine amidotransferase domain-containing protein; protein_id=WP_010968036.1	49	18	1	2	NA	NA
USDA1106	psyma	freebayes-variant-USDA1106-psyma-963153-T	963153	0	T	A	0.07	1.165749	0.2000275	-74.74704	10.05845	1.00E+05	1.01E-07	1.33E-06	0.008990308	dnf5dnf2.change	1.165749	USDA1106-psyma	963152	963153	5099	freebayes-variant-USDA1106-psyma-969352-G	CDO30_RS23155:MFS transporter; protein_id=WP_010968029.1	49	18	1	2	NA	NA
USDA1106	psyma	freebayes-variant-USDA1106-psyma-963153-T	963153	0	T	A	0.07	1.165749	0.2000275	-74.74704	10.05845	1.00E+05	1.01E-07	1.33E-06	0.008990308	dnf5dnf2.change	1.165749	USDA1106-psyma	963152	963153	5099	freebayes-variant-USDA1106-psyma-956975-C	CDO30_RS23090:LysR family transcriptional regulator; protein_id=WP_010968043.1	49	18	1	2	NA	NA
USDA1106	psyma	freebayes-variant-USDA1106-psyma-963153-T	963153	0	T	A	0.07	1.165749	0.2000275	-74.74704	10.05845	1.00E+05	1.01E-07	1.33E-06	0.008990308	dnf5dnf2.change	1.165749	USDA1106-psyma	963152	963153	5099	freebayes-variant-USDA1106-psyma-969123-G	CDO30_RS23155:MFS transporter; protein_id=WP_010968029.1	49	18	1	2	NA	NA
USDA1106	psyma	freebayes-variant-USDA1106-psyma-963153-T	963153	0	T	A	0.07	1.165749	0.2000275	-74.74704	10.05845	1.00E+05	1.01E-07	1.33E-06	0.008990308	dnf5dnf2.change	1.165749	USDA1106-psyma	963152	963153	5099	freebayes-variant-USDA1106-psyma-961857-C	CDO30_RS23115:type 1 glutamine amidotransferase domain-containing protein; protein_id=WP_010968037.1	49	18	1	2	NA	NA
USDA1106	psyma	freebayes-variant-USDA1106-psyma-963153-T	963153	0	T	A	0.07	1.165749	0.2000275	-74.74704	10.05845	1.00E+05	1.01E-07	1.33E-06	0.008990308	dnf5dnf2.change	1.165749	USDA1106-psyma	963152	963153	5099	freebayes-variant-USDA1106-psyma-961685-T	CDO30_RS23115:type 1 glutamine amidotransferase domain-containing protein; protein_id=WP_010968037.1	49	18	1	2	NA	NA
USDA1106	psyma	freebayes-variant-USDA1106-psyma-963153-T	963153	0	T	A	0.07	1.165749	0.2000275	-74.74704	10.05845	1.00E+05	1.01E-07	1.33E-06	0.008990308	dnf5dnf2.change	1.165749	USDA1106-psyma	963152	963153	5099	freebayes-variant-USDA1106-psyma-961684-T	CDO30_RS23115:type 1 glutamine amidotransferase domain-containing protein; protein_id=WP_010968037.1	49	18	1	2	NA	NA
USDA1106	psyma	freebayes-variant-USDA1106-psyma-963153-T	963153	0	T	A	0.07	1.165749	0.2000275	-74.74704	10.05845	1.00E+05	1.01E-07	1.33E-06	0.008990308	dnf5dnf2.change	1.165749	USDA1106-psyma	963152	963153	5099	freebayes-variant-USDA1106-psyma-960929-T	CDO30_RS23110:antibiotic biosynthesis monooxygenase; protein_id=WP_020479894.1	49	18	1	2	NA	NA
USDA1106	psyma	freebayes-variant-USDA1106-psyma-963153-T	963153	0	T	A	0.07	1.165749	0.2000275	-74.74704	10.05845	1.00E+05	1.01E-07	1.33E-06	0.008990308	dnf5dnf2.change	1.165749	USDA1106-psyma	963152	963153	5099	freebayes-variant-USDA1106-psyma-957574-G	CDO30_RS23090:LysR family transcriptional regulator; protein_id=WP_010968043.1	49	18	1	2	NA	NA
USDA1106	psyma	freebayes-variant-USDA1106-psyma-963153-T	963153	0	T	A	0.07	1.165749	0.2000275	-74.74704	10.05845	1.00E+05	1.01E-07	1.33E-06	0.008990308	dnf5dnf2.change	1.165749	USDA1106-psyma	963152	963153	5099	freebayes-variant-USDA1106-psyma-963153-T	CDO30_RS23125:SDR family oxidoreductase (pseudogene)	49	18	1	2	NA	NA
USDA1106	psyma	freebayes-variant-USDA1106-psyma-963153-T	963153	0	T	A	0.07	1.165749	0.2000275	-74.74704	10.05845	1.00E+05	1.01E-07	1.33E-06	0.008990308	dnf5dnf2.change	1.165749	USDA1106-psyma	963152	963153	5099	freebayes-variant-USDA1106-psyma-730622-C	CDO30_RS21935:organic hydroperoxide resistance protein; protein_id=WP_010968234.1	49	18	1	2	NA	NA
USDA1106	psyma	freebayes-variant-USDA1106-psyma-963153-T	963153	0	T	A	0.07	1.165749	0.2000275	-74.74704	10.05845	1.00E+05	1.01E-07	1.33E-06	0.008990308	dnf5dnf2.change	1.165749	USDA1106-psyma	963152	963153	5099	freebayes-variant-USDA1106-psyma-970913-A	CDO30_RS23165:LysR family transcriptional regulator; protein_id=WP_010968027.1	49	18	1	2	NA	NA
USDA1106	psyma	freebayes-variant-USDA1106-psyma-963153-T	963153	0	T	A	0.07	1.165749	0.2000275	-74.74704	10.05845	1.00E+05	1.01E-07	1.33E-06	0.008990308	dnf5dnf2.change	1.165749	USDA1106-psyma	963152	963153	5099	freebayes-variant-USDA1106-psyma-969566-A	CDO30_RS23160:NAD(P)H-binding protein; protein_id=WP_010968028.1	49	18	1	2	NA	NA
USDA1106	psyma	freebayes-variant-USDA1106-psyma-963153-T	963153	0	T	A	0.07	1.165749	0.2000275	-74.74704	10.05845	1.00E+05	1.01E-07	1.33E-06	0.008990308	dnf5dnf2.change	1.165749	USDA1106-psyma	963152	963153	5099	freebayes-variant-USDA1106-psyma-970169-A	CDO30_RS23160:NAD(P)H-binding protein; protein_id=WP_010968028.1	49	18	1	2	NA	NA
USDA1106	psyma	freebayes-variant-USDA1106-psyma-963153-T	963153	0	T	A	0.07	1.165749	0.2000275	-74.74704	10.05845	1.00E+05	1.01E-07	1.33E-06	0.008990308	dnf5dnf2.change	1.165749	USDA1106-psyma	963152	963153	5099	freebayes-variant-USDA1106-psyma-961995-A	CDO30_RS23120:type 1 glutamine amidotransferase domain-containing protein; protein_id=WP_010968036.1	49	18	1	2	NA	NA
USDA1106	psyma	freebayes-variant-USDA1106-psyma-963153-T	963153	0	T	A	0.07	1.165749	0.2000275	-74.74704	10.05845	1.00E+05	1.01E-07	1.33E-06	0.008990308	dnf5dnf2.change	1.165749	USDA1106-psyma	963152	963153	5099	freebayes-variant-USDA1106-psyma-731430-G	CDO30_RS21940:TetR/AcrR family transcriptional regulator; protein_id=WP_041170017.1	49	18	1	2	NA	NA
USDA1106	psyma	freebayes-variant-USDA1106-psyma-963153-T	963153	0	T	A	0.07	1.165749	0.2000275	-74.74704	10.05845	1.00E+05	1.01E-07	1.33E-06	0.008990308	dnf5dnf2.change	1.165749	USDA1106-psyma	963152	963153	5099	freebayes-variant-USDA1106-psyma-732719-C	CDO30_RS21945:ATP-binding cassette domain-containing protein; protein_id=WP_010968232.1	49	18	1	2	NA	NA
USDA1106	psyma	freebayes-variant-USDA1106-psyma-963153-T	963153	0	T	A	0.07	1.165749	0.2000275	-74.74704	10.05845	1.00E+05	1.01E-07	1.33E-06	0.008990308	dnf5dnf2.change	1.165749	USDA1106-psyma	963152	963153	5099	freebayes-variant-USDA1106-psyma-732745-T	CDO30_RS21945:ATP-binding cassette domain-containing protein; protein_id=WP_010968232.1	49	18	1	2	NA	NA
USDA1106	psyma	freebayes-variant-USDA1106-psyma-963153-T	963153	0	T	A	0.07	1.165749	0.2000275	-74.74704	10.05845	1.00E+05	1.01E-07	1.33E-06	0.008990308	dnf5dnf2.change	1.165749	USDA1106-psyma	963152	963153	5099	freebayes-variant-USDA1106-psyma-967931-T	CDO30_RS23155:MFS transporter; protein_id=WP_010968029.1	49	18	1	2	NA	NA
USDA1106	psyma	freebayes-variant-USDA1106-psyma-963153-T	963153	0	T	A	0.07	1.165749	0.2000275	-74.74704	10.05845	1.00E+05	1.01E-07	1.33E-06	0.008990308	dnf5dnf2.change	1.165749	USDA1106-psyma	963152	963153	5099	freebayes-variant-USDA1106-psyma-964545-C	CDO30_RS23135:CHAD domain-containing protein; protein_id=WP_010968033.1	49	18	1	2	NA	NA
USDA1106	psyma	freebayes-variant-USDA1106-psyma-963153-T	963153	0	T	A	0.07	1.165749	0.2000275	-74.74704	10.05845	1.00E+05	1.01E-07	1.33E-06	0.008990308	dnf5dnf2.change	1.165749	USDA1106-psyma	963152	963153	5099	freebayes-variant-USDA1106-psyma-964558-T	CDO30_RS23135:CHAD domain-containing protein; protein_id=WP_010968033.1	49	18	1	2	NA	NA
USDA1106	psyma	freebayes-variant-USDA1106-psyma-963153-T	963153	0	T	A	0.07	1.165749	0.2000275	-74.74704	10.05845	1.00E+05	1.01E-07	1.33E-06	0.008990308	dnf5dnf2.change	1.165749	USDA1106-psyma	963152	963153	5099	freebayes-variant-USDA1106-psyma-967003-T	CDO30_RS23145:PHB depolymerase family esterase; protein_id=WP_010968031.1	49	18	1	2	NA	NA
USDA1106	psyma	freebayes-variant-USDA1106-psyma-963153-T	963153	0	T	A	0.07	1.165749	0.2000275	-74.74704	10.05845	1.00E+05	1.01E-07	1.33E-06	0.008990308	dnf5dnf2.change	1.165749	USDA1106-psyma	963152	963153	5099	freebayes-variant-USDA1106-psyma-967237-T	CDO30_RS23145:PHB depolymerase family esterase; protein_id=WP_010968031.1	49	18	1	2	NA	NA
USDA1106	psyma	freebayes-variant-USDA1106-psyma-963153-T	963153	0	T	A	0.07	1.165749	0.2000275	-74.74704	10.05845	1.00E+05	1.01E-07	1.33E-06	0.008990308	dnf5dnf2.change	1.165749	USDA1106-psyma	963152	963153	5099	freebayes-variant-USDA1106-psyma-962655-A	CDO30_RS23120:type 1 glutamine amidotransferase domain-containing protein; protein_id=WP_010968036.1	49	18	1	2	NA	NA
USDA1106	psyma	freebayes-variant-USDA1106-psyma-963153-T	963153	0	T	A	0.07	1.165749	0.2000275	-74.74704	10.05845	1.00E+05	1.01E-07	1.33E-06	0.008990308	dnf5dnf2.change	1.165749	USDA1106-psyma	963152	963153	5099	freebayes-variant-USDA1106-psyma-962770-G	CDO30_RS23125:SDR family oxidoreductase (pseudogene)	49	18	1	2	NA	NA
USDA1106	psyma	freebayes-variant-USDA1106-psyma-963153-T	963153	0	T	A	0.07	1.165749	0.2000275	-74.74704	10.05845	1.00E+05	1.01E-07	1.33E-06	0.008990308	dnf5dnf2.change	1.165749	USDA1106-psyma	963152	963153	5099	freebayes-variant-USDA1106-psyma-970103-T	CDO30_RS23160:NAD(P)H-binding protein; protein_id=WP_010968028.1	49	18	1	2	NA	NA
USDA1106	psyma	freebayes-variant-USDA1106-psyma-970334-C	970334	1	C	A	0.071	1.160443	0.2004627	-74.88988	9.989656	1.00E+05	1.19E-07	1.55E-06	0.00932148	dnf5dnf2.change	1.160443		NA	NA	NA			0	0	2	3	1	2
USDA1106	psyma	freebayes-variant-USDA1106-psyma-953094-G	953094	6	G	C	0.075	1.207105	0.208423	-74.89045	9.582269	1.00E+05	1.18E-07	1.55E-06	0.008124828	dnf5dnf2.change	1.207105	USDA1106-psyma	953093	953094	9034	freebayes-variant-USDA1106-psyma-953094-G	CDO30_RS23065:SGNH/GDSL hydrolase family protein; protein_id=WP_010968046.1	1	1	3	1	2	1
USDA1106	psyma	freebayes-variant-USDA1106-psyma-962758-A	962758	1	A	T	0.082	0.9296162	0.1800037	-76.97078	6.755247	1.00E+05	1.60E-06	1.36E-05	0.009084355	dnf5dnf2.change	0.9296162	USDA1106-psyma	962757	962758	6968	freebayes-variant-USDA1106-psyma-962758-A	CDO30_RS23125:SDR family oxidoreductase (pseudogene)	1	1	4	4	3	3
USDA1106	psyma	freebayes-variant-USDA1106-psyma-757270-A	757270	0	A	G	0.093	-0.7824156	0.1565069	-77.58788	5.008503	1.00E+05	3.10E-06	2.59E-05	0.003742706	dnf5dnf2.change	0.7824156	USDA1106-psyma	757269	757270	4386	freebayes-variant-USDA1106-psyma-757270-A	CDO30_RS22055:class I SAM-dependent methyltransferase; protein_id=WP_010968214.1	2	2	5	8	4	6
USDA1106	psyma	freebayes-variant-USDA1106-psyma-757270-A	757270	0	A	G	0.093	-0.7824156	0.1565069	-77.58788	5.008503	1.00E+05	3.10E-06	2.59E-05	0.003742706	dnf5dnf2.change	0.7824156	USDA1106-psyma	757269	757270	4386	freebayes-variant-USDA1106-psyma-758312-A	CDO30_RS22060:Atu4866 domain-containing protein; protein_id=WP_010968213.1	2	2	5	8	4	6
USDA1106	psyma	freebayes-variant-USDA1106-psyma-963153-T	963153	0	T	A	0.07	1.165749	0.2000275	-74.74704	10.05845	1.00E+05	1.01E-07	1.33E-06	0.008990308	dnf5dnf2.change	1.165749	USDA1106-psyma	963152	963153	5099	freebayes-variant-USDA1106-psyma-976842-A	CDO30_RS23200:Crp/Fnr family transcriptional regulator; protein_id=WP_010968022.1	49	18	1	2	NA	NA
USDA1106	psyma	freebayes-variant-USDA1106-psyma-963153-T	963153	0	T	A	0.07	1.165749	0.2000275	-74.74704	10.05845	1.00E+05	1.01E-07	1.33E-06	0.008990308	dnf5dnf2.change	1.165749	USDA1106-psyma	963152	963153	5099	freebayes-variant-USDA1106-psyma-973691-G	CDO30_RS23180:bla, class A beta-lactamase; protein_id=WP_010968025.1	49	18	1	2	NA	NA
USDA1106	psyma	freebayes-variant-USDA1106-psyma-963153-T	963153	0	T	A	0.07	1.165749	0.2000275	-74.74704	10.05845	1.00E+05	1.01E-07	1.33E-06	0.008990308	dnf5dnf2.change	1.165749	USDA1106-psyma	963152	963153	5099	freebayes-variant-USDA1106-psyma-970334-C	CDO30_RS23160:NAD(P)H-binding protein; protein_id=WP_010968028.1	49	18	1	2	NA	NA
USDA1106	psyma	freebayes-variant-USDA1106-psyma-963153-T	963153	0	T	A	0.07	1.165749	0.2000275	-74.74704	10.05845	1.00E+05	1.01E-07	1.33E-06	0.008990308	dnf5dnf2.change	1.165749	USDA1106-psyma	963152	963153	5099	freebayes-variant-USDA1106-psyma-977099-T	CDO30_RS23205:hypothetical protein; protein_id=WP_013845721.1	49	18	1	2	NA	NA
USDA1106	psyma	freebayes-variant-USDA1106-psyma-963153-T	963153	0	T	A	0.07	1.165749	0.2000275	-74.74704	10.05845	1.00E+05	1.01E-07	1.33E-06	0.008990308	dnf5dnf2.change	1.165749	USDA1106-psyma	963152	963153	5099	freebayes-variant-USDA1106-psyma-731412-C	CDO30_RS21940:TetR/AcrR family transcriptional regulator; protein_id=WP_041170017.1	49	18	1	2	NA	NA
USDA1106	psyma	freebayes-variant-USDA1106-psyma-963153-T	963153	0	T	A	0.07	1.165749	0.2000275	-74.74704	10.05845	1.00E+05	1.01E-07	1.33E-06	0.008990308	dnf5dnf2.change	1.165749	USDA1106-psyma	963152	963153	5099	freebayes-variant-USDA1106-psyma-971632-C	CDO30_RS23175:LysR family transcriptional regulator; protein_id=WP_010968026.1	49	18	1	2	NA	NA
USDA1106	psyma	freebayes-variant-USDA1106-psyma-963153-T	963153	0	T	A	0.07	1.165749	0.2000275	-74.74704	10.05845	1.00E+05	1.01E-07	1.33E-06	0.008990308	dnf5dnf2.change	1.165749	USDA1106-psyma	963152	963153	5099	freebayes-variant-USDA1106-psyma-962825-GA	CDO30_RS23125:SDR family oxidoreductase (pseudogene)	49	18	1	2	NA	NA
USDA1106	psyma	freebayes-variant-USDA1106-psyma-963153-T	963153	0	T	A	0.07	1.165749	0.2000275	-74.74704	10.05845	1.00E+05	1.01E-07	1.33E-06	0.008990308	dnf5dnf2.change	1.165749	USDA1106-psyma	963152	963153	5099	freebayes-variant-USDA1106-psyma-962973-T	CDO30_RS23125:SDR family oxidoreductase (pseudogene)	49	18	1	2	NA	NA
USDA1106	psyma	freebayes-variant-USDA1106-psyma-963153-T	963153	0	T	A	0.07	1.165749	0.2000275	-74.74704	10.05845	1.00E+05	1.01E-07	1.33E-06	0.008990308	dnf5dnf2.change	1.165749	USDA1106-psyma	963152	963153	5099	freebayes-variant-USDA1106-psyma-963196-A	CDO30_RS23125:SDR family oxidoreductase (pseudogene)	49	18	1	2	NA	NA
USDA1106	psyma	freebayes-variant-USDA1106-psyma-963153-T	963153	0	T	A	0.07	1.165749	0.2000275	-74.74704	10.05845	1.00E+05	1.01E-07	1.33E-06	0.008990308	dnf5dnf2.change	1.165749	USDA1106-psyma	963152	963153	5099	freebayes-variant-USDA1106-psyma-963686-A	CDO30_RS23130:LysR family transcriptional regulator; protein_id=WP_014990286.1	49	18	1	2	NA	NA
USDA1106	psyma	freebayes-variant-USDA1106-psyma-963153-T	963153	0	T	A	0.07	1.165749	0.2000275	-74.74704	10.05845	1.00E+05	1.01E-07	1.33E-06	0.008990308	dnf5dnf2.change	1.165749	USDA1106-psyma	963152	963153	5099	freebayes-variant-USDA1106-psyma-963863-C	CDO30_RS23130:LysR family transcriptional regulator; protein_id=WP_014990286.1	49	18	1	2	NA	NA
USDA1106	psyma	freebayes-variant-USDA1106-psyma-963153-T	963153	0	T	A	0.07	1.165749	0.2000275	-74.74704	10.05845	1.00E+05	1.01E-07	1.33E-06	0.008990308	dnf5dnf2.change	1.165749	USDA1106-psyma	963152	963153	5099	freebayes-variant-USDA1106-psyma-972576-G	CDO30_RS23175:LysR family transcriptional regulator; protein_id=WP_010968026.1	49	18	1	2	NA	NA
USDA1106	psyma	freebayes-variant-USDA1106-psyma-963153-T	963153	0	T	A	0.07	1.165749	0.2000275	-74.74704	10.05845	1.00E+05	1.01E-07	1.33E-06	0.008990308	dnf5dnf2.change	1.165749	USDA1106-psyma	963152	963153	5099	freebayes-variant-USDA1106-psyma-971723-C	CDO30_RS23175:LysR family transcriptional regulator; protein_id=WP_010968026.1	49	18	1	2	NA	NA
USDA1106	psyma	freebayes-variant-USDA1106-psyma-963153-T	963153	0	T	A	0.07	1.165749	0.2000275	-74.74704	10.05845	1.00E+05	1.01E-07	1.33E-06	0.008990308	dnf5dnf2.change	1.165749	USDA1106-psyma	963152	963153	5099	freebayes-variant-USDA1106-psyma-963377-A	CDO30_RS23125:SDR family oxidoreductase (pseudogene)	49	18	1	2	NA	NA
USDA1106	psyma	freebayes-variant-USDA1106-psyma-963153-T	963153	0	T	A	0.07	1.165749	0.2000275	-74.74704	10.05845	1.00E+05	1.01E-07	1.33E-06	0.008990308	dnf5dnf2.change	1.165749	USDA1106-psyma	963152	963153	5099	freebayes-variant-USDA1106-psyma-963261-G	CDO30_RS23125:SDR family oxidoreductase (pseudogene)	49	18	1	2	NA	NA
USDA1106	psyma	freebayes-variant-USDA1106-psyma-963153-T	963153	0	T	A	0.07	1.165749	0.2000275	-74.74704	10.05845	1.00E+05	1.01E-07	1.33E-06	0.008990308	dnf5dnf2.change	1.165749	USDA1106-psyma	963152	963153	5099	freebayes-variant-USDA1106-psyma-963219-C	CDO30_RS23125:SDR family oxidoreductase (pseudogene)	49	18	1	2	NA	NA
USDA1106	psyma	freebayes-variant-USDA1106-psyma-963153-T	963153	0	T	A	0.07	1.165749	0.2000275	-74.74704	10.05845	1.00E+05	1.01E-07	1.33E-06	0.008990308	dnf5dnf2.change	1.165749	USDA1106-psyma	963152	963153	5099	freebayes-variant-USDA1106-psyma-969386-T	CDO30_RS23160:NAD(P)H-binding protein; protein_id=WP_010968028.1	49	18	1	2	NA	NA
USDA1106	psyma	freebayes-variant-USDA1106-psyma-963153-T	963153	0	T	A	0.07	1.165749	0.2000275	-74.74704	10.05845	1.00E+05	1.01E-07	1.33E-06	0.008990308	dnf5dnf2.change	1.165749	USDA1106-psyma	963152	963153	5099	freebayes-variant-USDA1106-psyma-968278-A	CDO30_RS23155:MFS transporter; protein_id=WP_010968029.1	49	18	1	2	NA	NA
USDA1106	psyma	freebayes-variant-USDA1106-psyma-963153-T	963153	0	T	A	0.07	1.165749	0.2000275	-74.74704	10.05845	1.00E+05	1.01E-07	1.33E-06	0.008990308	dnf5dnf2.change	1.165749	USDA1106-psyma	963152	963153	5099	freebayes-variant-USDA1106-psyma-969327-C	CDO30_RS23155:MFS transporter; protein_id=WP_010968029.1	49	18	1	2	NA	NA
USDA1106	psyma	freebayes-variant-USDA1106-psyma-963153-T	963153	0	T	A	0.07	1.165749	0.2000275	-74.74704	10.05845	1.00E+05	1.01E-07	1.33E-06	0.008990308	dnf5dnf2.change	1.165749	USDA1106-psyma	963152	963153	5099	freebayes-variant-USDA1106-psyma-963461-C	CDO30_RS23130:LysR family transcriptional regulator; protein_id=WP_014990286.1	49	18	1	2	NA	NA
USDA1106	psyma	freebayes-variant-USDA1106-psyma-963153-T	963153	0	T	A	0.07	1.165749	0.2000275	-74.74704	10.05845	1.00E+05	1.01E-07	1.33E-06	0.008990308	dnf5dnf2.change	1.165749	USDA1106-psyma	963152	963153	5099	freebayes-variant-USDA1106-psyma-963505-C	CDO30_RS23130:LysR family transcriptional regulator; protein_id=WP_014990286.1	49	18	1	2	NA	NA
USDA1106	psyma	freebayes-variant-USDA1106-psyma-963153-T	963153	0	T	A	0.07	1.165749	0.2000275	-74.74704	10.05845	1.00E+05	1.01E-07	1.33E-06	0.008990308	dnf5dnf2.change	1.165749	USDA1106-psyma	963152	963153	5099	freebayes-variant-USDA1106-psyma-963528-A	CDO30_RS23130:LysR family transcriptional regulator; protein_id=WP_014990286.1	49	18	1	2	NA	NA
USDA1106	psyma	freebayes-variant-USDA1106-psyma-963153-T	963153	0	T	A	0.07	1.165749	0.2000275	-74.74704	10.05845	1.00E+05	1.01E-07	1.33E-06	0.008990308	dnf5dnf2.change	1.165749	USDA1106-psyma	963152	963153	5099	freebayes-variant-USDA1106-psyma-963540-G	CDO30_RS23130:LysR family transcriptional regulator; protein_id=WP_014990286.1	49	18	1	2	NA	NA
USDA1106	psyma	freebayes-variant-USDA1106-psyma-963153-T	963153	0	T	A	0.07	1.165749	0.2000275	-74.74704	10.05845	1.00E+05	1.01E-07	1.33E-06	0.008990308	dnf5dnf2.change	1.165749	USDA1106-psyma	963152	963153	5099	freebayes-variant-USDA1106-psyma-962503-G	CDO30_RS23120:type 1 glutamine amidotransferase domain-containing protein; protein_id=WP_010968036.1	49	18	1	2	NA	NA
USDA1106	psyma	freebayes-variant-USDA1106-psyma-963153-T	963153	0	T	A	0.07	1.165749	0.2000275	-74.74704	10.05845	1.00E+05	1.01E-07	1.33E-06	0.008990308	dnf5dnf2.change	1.165749	USDA1106-psyma	963152	963153	5099	freebayes-variant-USDA1106-psyma-969352-G	CDO30_RS23155:MFS transporter; protein_id=WP_010968029.1	49	18	1	2	NA	NA
USDA1106	psyma	freebayes-variant-USDA1106-psyma-963153-T	963153	0	T	A	0.07	1.165749	0.2000275	-74.74704	10.05845	1.00E+05	1.01E-07	1.33E-06	0.008990308	dnf5dnf2.change	1.165749	USDA1106-psyma	963152	963153	5099	freebayes-variant-USDA1106-psyma-956975-C	CDO30_RS23090:LysR family transcriptional regulator; protein_id=WP_010968043.1	49	18	1	2	NA	NA
USDA1106	psyma	freebayes-variant-USDA1106-psyma-963153-T	963153	0	T	A	0.07	1.165749	0.2000275	-74.74704	10.05845	1.00E+05	1.01E-07	1.33E-06	0.008990308	dnf5dnf2.change	1.165749	USDA1106-psyma	963152	963153	5099	freebayes-variant-USDA1106-psyma-969123-G	CDO30_RS23155:MFS transporter; protein_id=WP_010968029.1	49	18	1	2	NA	NA
USDA1106	psyma	freebayes-variant-USDA1106-psyma-963153-T	963153	0	T	A	0.07	1.165749	0.2000275	-74.74704	10.05845	1.00E+05	1.01E-07	1.33E-06	0.008990308	dnf5dnf2.change	1.165749	USDA1106-psyma	963152	963153	5099	freebayes-variant-USDA1106-psyma-961857-C	CDO30_RS23115:type 1 glutamine amidotransferase domain-containing protein; protein_id=WP_010968037.1	49	18	1	2	NA	NA
USDA1106	psyma	freebayes-variant-USDA1106-psyma-963153-T	963153	0	T	A	0.07	1.165749	0.2000275	-74.74704	10.05845	1.00E+05	1.01E-07	1.33E-06	0.008990308	dnf5dnf2.change	1.165749	USDA1106-psyma	963152	963153	5099	freebayes-variant-USDA1106-psyma-961685-T	CDO30_RS23115:type 1 glutamine amidotransferase domain-containing protein; protein_id=WP_010968037.1	49	18	1	2	NA	NA
USDA1106	psyma	freebayes-variant-USDA1106-psyma-963153-T	963153	0	T	A	0.07	1.165749	0.2000275	-74.74704	10.05845	1.00E+05	1.01E-07	1.33E-06	0.008990308	dnf5dnf2.change	1.165749	USDA1106-psyma	963152	963153	5099	freebayes-variant-USDA1106-psyma-961684-T	CDO30_RS23115:type 1 glutamine amidotransferase domain-containing protein; protein_id=WP_010968037.1	49	18	1	2	NA	NA
USDA1106	psyma	freebayes-variant-USDA1106-psyma-963153-T	963153	0	T	A	0.07	1.165749	0.2000275	-74.74704	10.05845	1.00E+05	1.01E-07	1.33E-06	0.008990308	dnf5dnf2.change	1.165749	USDA1106-psyma	963152	963153	5099	freebayes-variant-USDA1106-psyma-960929-T	CDO30_RS23110:antibiotic biosynthesis monooxygenase; protein_id=WP_020479894.1	49	18	1	2	NA	NA
USDA1106	psyma	freebayes-variant-USDA1106-psyma-963153-T	963153	0	T	A	0.07	1.165749	0.2000275	-74.74704	10.05845	1.00E+05	1.01E-07	1.33E-06	0.008990308	dnf5dnf2.change	1.165749	USDA1106-psyma	963152	963153	5099	freebayes-variant-USDA1106-psyma-957574-G	CDO30_RS23090:LysR family transcriptional regulator; protein_id=WP_010968043.1	49	18	1	2	NA	NA
USDA1106	psyma	freebayes-variant-USDA1106-psyma-963153-T	963153	0	T	A	0.07	1.165749	0.2000275	-74.74704	10.05845	1.00E+05	1.01E-07	1.33E-06	0.008990308	dnf5dnf2.change	1.165749	USDA1106-psyma	963152	963153	5099	freebayes-variant-USDA1106-psyma-963153-T	CDO30_RS23125:SDR family oxidoreductase (pseudogene)	49	18	1	2	NA	NA
USDA1106	psyma	freebayes-variant-USDA1106-psyma-963153-T	963153	0	T	A	0.07	1.165749	0.2000275	-74.74704	10.05845	1.00E+05	1.01E-07	1.33E-06	0.008990308	dnf5dnf2.change	1.165749	USDA1106-psyma	963152	963153	5099	freebayes-variant-USDA1106-psyma-730622-C	CDO30_RS21935:organic hydroperoxide resistance protein; protein_id=WP_010968234.1	49	18	1	2	NA	NA
USDA1106	psyma	freebayes-variant-USDA1106-psyma-963153-T	963153	0	T	A	0.07	1.165749	0.2000275	-74.74704	10.05845	1.00E+05	1.01E-07	1.33E-06	0.008990308	dnf5dnf2.change	1.165749	USDA1106-psyma	963152	963153	5099	freebayes-variant-USDA1106-psyma-970913-A	CDO30_RS23165:LysR family transcriptional regulator; protein_id=WP_010968027.1	49	18	1	2	NA	NA
USDA1106	psyma	freebayes-variant-USDA1106-psyma-963153-T	963153	0	T	A	0.07	1.165749	0.2000275	-74.74704	10.05845	1.00E+05	1.01E-07	1.33E-06	0.008990308	dnf5dnf2.change	1.165749	USDA1106-psyma	963152	963153	5099	freebayes-variant-USDA1106-psyma-969566-A	CDO30_RS23160:NAD(P)H-binding protein; protein_id=WP_010968028.1	49	18	1	2	NA	NA
USDA1106	psyma	freebayes-variant-USDA1106-psyma-963153-T	963153	0	T	A	0.07	1.165749	0.2000275	-74.74704	10.05845	1.00E+05	1.01E-07	1.33E-06	0.008990308	dnf5dnf2.change	1.165749	USDA1106-psyma	963152	963153	5099	freebayes-variant-USDA1106-psyma-970169-A	CDO30_RS23160:NAD(P)H-binding protein; protein_id=WP_010968028.1	49	18	1	2	NA	NA
USDA1106	psyma	freebayes-variant-USDA1106-psyma-963153-T	963153	0	T	A	0.07	1.165749	0.2000275	-74.74704	10.05845	1.00E+05	1.01E-07	1.33E-06	0.008990308	dnf5dnf2.change	1.165749	USDA1106-psyma	963152	963153	5099	freebayes-variant-USDA1106-psyma-961995-A	CDO30_RS23120:type 1 glutamine amidotransferase domain-containing protein; protein_id=WP_010968036.1	49	18	1	2	NA	NA
USDA1106	psyma	freebayes-variant-USDA1106-psyma-963153-T	963153	0	T	A	0.07	1.165749	0.2000275	-74.74704	10.05845	1.00E+05	1.01E-07	1.33E-06	0.008990308	dnf5dnf2.change	1.165749	USDA1106-psyma	963152	963153	5099	freebayes-variant-USDA1106-psyma-731430-G	CDO30_RS21940:TetR/AcrR family transcriptional regulator; protein_id=WP_041170017.1	49	18	1	2	NA	NA
USDA1106	psyma	freebayes-variant-USDA1106-psyma-963153-T	963153	0	T	A	0.07	1.165749	0.2000275	-74.74704	10.05845	1.00E+05	1.01E-07	1.33E-06	0.008990308	dnf5dnf2.change	1.165749	USDA1106-psyma	963152	963153	5099	freebayes-variant-USDA1106-psyma-732719-C	CDO30_RS21945:ATP-binding cassette domain-containing protein; protein_id=WP_010968232.1	49	18	1	2	NA	NA
USDA1106	psyma	freebayes-variant-USDA1106-psyma-963153-T	963153	0	T	A	0.07	1.165749	0.2000275	-74.74704	10.05845	1.00E+05	1.01E-07	1.33E-06	0.008990308	dnf5dnf2.change	1.165749	USDA1106-psyma	963152	963153	5099	freebayes-variant-USDA1106-psyma-732745-T	CDO30_RS21945:ATP-binding cassette domain-containing protein; protein_id=WP_010968232.1	49	18	1	2	NA	NA
USDA1106	psyma	freebayes-variant-USDA1106-psyma-963153-T	963153	0	T	A	0.07	1.165749	0.2000275	-74.74704	10.05845	1.00E+05	1.01E-07	1.33E-06	0.008990308	dnf5dnf2.change	1.165749	USDA1106-psyma	963152	963153	5099	freebayes-variant-USDA1106-psyma-967931-T	CDO30_RS23155:MFS transporter; protein_id=WP_010968029.1	49	18	1	2	NA	NA
USDA1106	psyma	freebayes-variant-USDA1106-psyma-963153-T	963153	0	T	A	0.07	1.165749	0.2000275	-74.74704	10.05845	1.00E+05	1.01E-07	1.33E-06	0.008990308	dnf5dnf2.change	1.165749	USDA1106-psyma	963152	963153	5099	freebayes-variant-USDA1106-psyma-964545-C	CDO30_RS23135:CHAD domain-containing protein; protein_id=WP_010968033.1	49	18	1	2	NA	NA
USDA1106	psyma	freebayes-variant-USDA1106-psyma-963153-T	963153	0	T	A	0.07	1.165749	0.2000275	-74.74704	10.05845	1.00E+05	1.01E-07	1.33E-06	0.008990308	dnf5dnf2.change	1.165749	USDA1106-psyma	963152	963153	5099	freebayes-variant-USDA1106-psyma-964558-T	CDO30_RS23135:CHAD domain-containing protein; protein_id=WP_010968033.1	49	18	1	2	NA	NA
USDA1106	psyma	freebayes-variant-USDA1106-psyma-963153-T	963153	0	T	A	0.07	1.165749	0.2000275	-74.74704	10.05845	1.00E+05	1.01E-07	1.33E-06	0.008990308	dnf5dnf2.change	1.165749	USDA1106-psyma	963152	963153	5099	freebayes-variant-USDA1106-psyma-967003-T	CDO30_RS23145:PHB depolymerase family esterase; protein_id=WP_010968031.1	49	18	1	2	NA	NA
USDA1106	psyma	freebayes-variant-USDA1106-psyma-963153-T	963153	0	T	A	0.07	1.165749	0.2000275	-74.74704	10.05845	1.00E+05	1.01E-07	1.33E-06	0.008990308	dnf5dnf2.change	1.165749	USDA1106-psyma	963152	963153	5099	freebayes-variant-USDA1106-psyma-967237-T	CDO30_RS23145:PHB depolymerase family esterase; protein_id=WP_010968031.1	49	18	1	2	NA	NA
USDA1106	psyma	freebayes-variant-USDA1106-psyma-963153-T	963153	0	T	A	0.07	1.165749	0.2000275	-74.74704	10.05845	1.00E+05	1.01E-07	1.33E-06	0.008990308	dnf5dnf2.change	1.165749	USDA1106-psyma	963152	963153	5099	freebayes-variant-USDA1106-psyma-962655-A	CDO30_RS23120:type 1 glutamine amidotransferase domain-containing protein; protein_id=WP_010968036.1	49	18	1	2	NA	NA
USDA1106	psyma	freebayes-variant-USDA1106-psyma-963153-T	963153	0	T	A	0.07	1.165749	0.2000275	-74.74704	10.05845	1.00E+05	1.01E-07	1.33E-06	0.008990308	dnf5dnf2.change	1.165749	USDA1106-psyma	963152	963153	5099	freebayes-variant-USDA1106-psyma-962770-G	CDO30_RS23125:SDR family oxidoreductase (pseudogene)	49	18	1	2	NA	NA
USDA1106	psyma	freebayes-variant-USDA1106-psyma-963153-T	963153	0	T	A	0.07	1.165749	0.2000275	-74.74704	10.05845	1.00E+05	1.01E-07	1.33E-06	0.008990308	dnf5dnf2.change	1.165749	USDA1106-psyma	963152	963153	5099	freebayes-variant-USDA1106-psyma-970103-T	CDO30_RS23160:NAD(P)H-binding protein; protein_id=WP_010968028.1	49	18	1	2	NA	NA
USDA1106	psyma	freebayes-variant-USDA1106-psyma-970334-C	970334	1	C	A	0.071	1.160443	0.2004627	-74.88988	9.989656	1.00E+05	1.19E-07	1.55E-06	0.00932148	dnf5dnf2.change	1.160443		NA	NA	NA			0	0	2	3	1	2
USDA1106	psyma	freebayes-variant-USDA1106-psyma-953094-G	953094	6	G	C	0.075	1.207105	0.208423	-74.89045	9.582269	1.00E+05	1.18E-07	1.55E-06	0.008124828	dnf5dnf2.change	1.207105	USDA1106-psyma	953093	953094	9034	freebayes-variant-USDA1106-psyma-953094-G	CDO30_RS23065:SGNH/GDSL hydrolase family protein; protein_id=WP_010968046.1	1	1	3	1	2	1
USDA1106	psyma	freebayes-variant-USDA1106-psyma-962758-A	962758	1	A	T	0.082	0.9296162	0.1800037	-76.97078	6.755247	1.00E+05	1.60E-06	1.36E-05	0.009084355	dnf5dnf2.change	0.9296162	USDA1106-psyma	962757	962758	6968	freebayes-variant-USDA1106-psyma-962758-A	CDO30_RS23125:SDR family oxidoreductase (pseudogene)	1	1	4	4	3	3
USDA1106	psyma	freebayes-variant-USDA1106-psyma-757270-A	757270	0	A	G	0.093	-0.7824156	0.1565069	-77.58788	5.008503	1.00E+05	3.10E-06	2.59E-05	0.003742706	dnf5dnf2.change	0.7824156	USDA1106-psyma	757269	757270	4386	freebayes-variant-USDA1106-psyma-757270-A	CDO30_RS22055:class I SAM-dependent methyltransferase; protein_id=WP_010968214.1	2	2	5	8	4	6
USDA1106	psyma	freebayes-variant-USDA1106-psyma-757270-A	757270	0	A	G	0.093	-0.7824156	0.1565069	-77.58788	5.008503	1.00E+05	3.10E-06	2.59E-05	0.003742706	dnf5dnf2.change	0.7824156	USDA1106-psyma	757269	757270	4386	freebayes-variant-USDA1106-psyma-758312-A	CDO30_RS22060:Atu4866 domain-containing protein; protein_id=WP_010968213.1	2	2	5	8	4	6
USDA1106	psyma	freebayes-variant-USDA1106-psyma-814058-C	814058	2	C	T	0.06	0.9708487	0.1675061	-79.07542	1.00E+05	1.00E+05	1.15E-07	7.50E-08	3.68E-06	nad1change	0.9708487	USDA1106-psyma	814057	814058	7969	freebayes-variant-USDA1106-psyma-814058-C	CDO30_RS22325:hypothetical protein; protein_id=WP_041170015.1	1	1	1	10	1	9
USDA1106	psyma	freebayes-variant-USDA1106-psyma-640868-G	640868	0	G	A	0.07	1.154945	0.2060328	-79.87608	1.00E+05	1.00E+05	2.58E-07	1.72E-07	5.86E-06	nad1change	1.154945	USDA1106-psyma	640867	640868	5279	freebayes-variant-USDA1106-psyma-640868-G	CDO30_RS21460:malonyl-CoA synthase; protein_id=WP_010967081.1	1	1	2	4	2	3
USDA1106	psyma	freebayes-variant-USDA1106-psyma-757270-A	757270	0	A	G	0.093	-0.9804275	0.1750931	-79.90184	1.00E+05	1.00E+05	2.65E-07	1.76E-07	5.95E-06	nad1change	0.9804275	USDA1106-psyma	757269	757270	4386	freebayes-variant-USDA1106-psyma-758312-A	CDO30_RS22060:Atu4866 domain-containing protein; protein_id=WP_010968213.1	2	2	3	8	3	7
USDA1106	psyma	freebayes-variant-USDA1106-psyma-757270-A	757270	0	A	G	0.093	-0.9804275	0.1750931	-79.90184	1.00E+05	1.00E+05	2.65E-07	1.76E-07	5.95E-06	nad1change	0.9804275	USDA1106-psyma	757269	757270	4386	freebayes-variant-USDA1106-psyma-757270-A	CDO30_RS22055:class I SAM-dependent methyltransferase; protein_id=WP_010968214.1	2	2	3	8	3	7
USDA1106	psyma	freebayes-variant-USDA1106-psyma-746980-C	746980	0	C	T	0.116	0.6860709	0.1290061	-81.06232	1.00E+05	1.00E+05	8.52E-07	5.86E-07	1.20E-05	nad1change	0.6860709	USDA1106-psyma	746979	746980	4107	freebayes-variant-USDA1106-psyma-746980-C	CDO30_RS22005:amidase; protein_id=WP_010968222.1	1	1	4	59	4	53
USDA1106	psyma	freebayes-variant-USDA1106-psyma-953094-G	953094	6	G	C	0.075	1.237624	0.2369459	-81.44711	1.00E+05	1.00E+05	1.26E-06	8.74E-07	1.53E-05	nad1change	1.237624	USDA1106-psyma	953093	953094	9034	freebayes-variant-USDA1106-psyma-953094-G	CDO30_RS23065:SGNH/GDSL hydrolase family protein; protein_id=WP_010968046.1	1	1	5	1	5	1
USDA1106	psyma	freebayes-variant-USDA1106-psyma-640868-G	640868	0	G	A	0.07	1.685004	0.1915923	-73.6268	1.00E+05	1.00E+05	1.54E-13	9.96E-12	0.000783816	rdn1.change	1.685004	USDA1106-psyma	640867	640868	5279	freebayes-variant-USDA1106-psyma-640868-G	CDO30_RS21460:malonyl-CoA synthase; protein_id=WP_010967081.1	1	1	1	4	1	3
USDA1106	psyma	freebayes-variant-USDA1106-psyma-963153-T	963153	0	T	A	0.07	1.812665	0.2061461	-73.63445	1.00E+05	1.00E+05	1.55E-13	1.00E-11	0.001060971	rdn1.change	1.812665	USDA1106-psyma	963152	963153	5099	freebayes-variant-USDA1106-psyma-962973-T	CDO30_RS23125:SDR family oxidoreductase (pseudogene)	49	18	2	2	NA	NA
USDA1106	psyma	freebayes-variant-USDA1106-psyma-963153-T	963153	0	T	A	0.07	1.812665	0.2061461	-73.63445	1.00E+05	1.00E+05	1.55E-13	1.00E-11	0.001060971	rdn1.change	1.812665	USDA1106-psyma	963152	963153	5099	freebayes-variant-USDA1106-psyma-963196-A	CDO30_RS23125:SDR family oxidoreductase (pseudogene)	49	18	2	2	NA	NA
USDA1106	psyma	freebayes-variant-USDA1106-psyma-963153-T	963153	0	T	A	0.07	1.812665	0.2061461	-73.63445	1.00E+05	1.00E+05	1.55E-13	1.00E-11	0.001060971	rdn1.change	1.812665	USDA1106-psyma	963152	963153	5099	freebayes-variant-USDA1106-psyma-963219-C	CDO30_RS23125:SDR family oxidoreductase (pseudogene)	49	18	2	2	NA	NA
USDA1106	psyma	freebayes-variant-USDA1106-psyma-963153-T	963153	0	T	A	0.07	1.812665	0.2061461	-73.63445	1.00E+05	1.00E+05	1.55E-13	1.00E-11	0.001060971	rdn1.change	1.812665	USDA1106-psyma	963152	963153	5099	freebayes-variant-USDA1106-psyma-963261-G	CDO30_RS23125:SDR family oxidoreductase (pseudogene)	49	18	2	2	NA	NA
USDA1106	psyma	freebayes-variant-USDA1106-psyma-963153-T	963153	0	T	A	0.07	1.812665	0.2061461	-73.63445	1.00E+05	1.00E+05	1.55E-13	1.00E-11	0.001060971	rdn1.change	1.812665	USDA1106-psyma	963152	963153	5099	freebayes-variant-USDA1106-psyma-971632-C	CDO30_RS23175:LysR family transcriptional regulator; protein_id=WP_010968026.1	49	18	2	2	NA	NA
USDA1106	psyma	freebayes-variant-USDA1106-psyma-963153-T	963153	0	T	A	0.07	1.812665	0.2061461	-73.63445	1.00E+05	1.00E+05	1.55E-13	1.00E-11	0.001060971	rdn1.change	1.812665	USDA1106-psyma	963152	963153	5099	freebayes-variant-USDA1106-psyma-971723-C	CDO30_RS23175:LysR family transcriptional regulator; protein_id=WP_010968026.1	49	18	2	2	NA	NA
USDA1106	psyma	freebayes-variant-USDA1106-psyma-963153-T	963153	0	T	A	0.07	1.812665	0.2061461	-73.63445	1.00E+05	1.00E+05	1.55E-13	1.00E-11	0.001060971	rdn1.change	1.812665	USDA1106-psyma	963152	963153	5099	freebayes-variant-USDA1106-psyma-972576-G	CDO30_RS23175:LysR family transcriptional regulator; protein_id=WP_010968026.1	49	18	2	2	NA	NA
USDA1106	psyma	freebayes-variant-USDA1106-psyma-963153-T	963153	0	T	A	0.07	1.812665	0.2061461	-73.63445	1.00E+05	1.00E+05	1.55E-13	1.00E-11	0.001060971	rdn1.change	1.812665	USDA1106-psyma	963152	963153	5099	freebayes-variant-USDA1106-psyma-973691-G	CDO30_RS23180:bla, class A beta-lactamase; protein_id=WP_010968025.1	49	18	2	2	NA	NA
USDA1106	psyma	freebayes-variant-USDA1106-psyma-963153-T	963153	0	T	A	0.07	1.812665	0.2061461	-73.63445	1.00E+05	1.00E+05	1.55E-13	1.00E-11	0.001060971	rdn1.change	1.812665	USDA1106-psyma	963152	963153	5099	freebayes-variant-USDA1106-psyma-962655-A	CDO30_RS23120:type 1 glutamine amidotransferase domain-containing protein; protein_id=WP_010968036.1	49	18	2	2	NA	NA
USDA1106	psyma	freebayes-variant-USDA1106-psyma-963153-T	963153	0	T	A	0.07	1.812665	0.2061461	-73.63445	1.00E+05	1.00E+05	1.55E-13	1.00E-11	0.001060971	rdn1.change	1.812665	USDA1106-psyma	963152	963153	5099	freebayes-variant-USDA1106-psyma-962770-G	CDO30_RS23125:SDR family oxidoreductase (pseudogene)	49	18	2	2	NA	NA
USDA1106	psyma	freebayes-variant-USDA1106-psyma-963153-T	963153	0	T	A	0.07	1.812665	0.2061461	-73.63445	1.00E+05	1.00E+05	1.55E-13	1.00E-11	0.001060971	rdn1.change	1.812665	USDA1106-psyma	963152	963153	5099	freebayes-variant-USDA1106-psyma-962825-GA	CDO30_RS23125:SDR family oxidoreductase (pseudogene)	49	18	2	2	NA	NA
USDA1106	psyma	freebayes-variant-USDA1106-psyma-963153-T	963153	0	T	A	0.07	1.812665	0.2061461	-73.63445	1.00E+05	1.00E+05	1.55E-13	1.00E-11	0.001060971	rdn1.change	1.812665	USDA1106-psyma	963152	963153	5099	freebayes-variant-USDA1106-psyma-976842-A	CDO30_RS23200:Crp/Fnr family transcriptional regulator; protein_id=WP_010968022.1	49	18	2	2	NA	NA
USDA1106	psyma	freebayes-variant-USDA1106-psyma-963153-T	963153	0	T	A	0.07	1.812665	0.2061461	-73.63445	1.00E+05	1.00E+05	1.55E-13	1.00E-11	0.001060971	rdn1.change	1.812665	USDA1106-psyma	963152	963153	5099	freebayes-variant-USDA1106-psyma-977099-T	CDO30_RS23205:hypothetical protein; protein_id=WP_013845721.1	49	18	2	2	NA	NA
USDA1106	psyma	freebayes-variant-USDA1106-psyma-963153-T	963153	0	T	A	0.07	1.812665	0.2061461	-73.63445	1.00E+05	1.00E+05	1.55E-13	1.00E-11	0.001060971	rdn1.change	1.812665	USDA1106-psyma	963152	963153	5099	freebayes-variant-USDA1106-psyma-731412-C	CDO30_RS21940:TetR/AcrR family transcriptional regulator; protein_id=WP_041170017.1	49	18	2	2	NA	NA
USDA1106	psyma	freebayes-variant-USDA1106-psyma-963153-T	963153	0	T	A	0.07	1.812665	0.2061461	-73.63445	1.00E+05	1.00E+05	1.55E-13	1.00E-11	0.001060971	rdn1.change	1.812665	USDA1106-psyma	963152	963153	5099	freebayes-variant-USDA1106-psyma-731430-G	CDO30_RS21940:TetR/AcrR family transcriptional regulator; protein_id=WP_041170017.1	49	18	2	2	NA	NA
USDA1106	psyma	freebayes-variant-USDA1106-psyma-963153-T	963153	0	T	A	0.07	1.812665	0.2061461	-73.63445	1.00E+05	1.00E+05	1.55E-13	1.00E-11	0.001060971	rdn1.change	1.812665	USDA1106-psyma	963152	963153	5099	freebayes-variant-USDA1106-psyma-732719-C	CDO30_RS21945:ATP-binding cassette domain-containing protein; protein_id=WP_010968232.1	49	18	2	2	NA	NA
USDA1106	psyma	freebayes-variant-USDA1106-psyma-963153-T	963153	0	T	A	0.07	1.812665	0.2061461	-73.63445	1.00E+05	1.00E+05	1.55E-13	1.00E-11	0.001060971	rdn1.change	1.812665	USDA1106-psyma	963152	963153	5099	freebayes-variant-USDA1106-psyma-970103-T	CDO30_RS23160:NAD(P)H-binding protein; protein_id=WP_010968028.1	49	18	2	2	NA	NA
USDA1106	psyma	freebayes-variant-USDA1106-psyma-963153-T	963153	0	T	A	0.07	1.812665	0.2061461	-73.63445	1.00E+05	1.00E+05	1.55E-13	1.00E-11	0.001060971	rdn1.change	1.812665	USDA1106-psyma	963152	963153	5099	freebayes-variant-USDA1106-psyma-961684-T	CDO30_RS23115:type 1 glutamine amidotransferase domain-containing protein; protein_id=WP_010968037.1	49	18	2	2	NA	NA
USDA1106	psyma	freebayes-variant-USDA1106-psyma-963153-T	963153	0	T	A	0.07	1.812665	0.2061461	-73.63445	1.00E+05	1.00E+05	1.55E-13	1.00E-11	0.001060971	rdn1.change	1.812665	USDA1106-psyma	963152	963153	5099	freebayes-variant-USDA1106-psyma-961685-T	CDO30_RS23115:type 1 glutamine amidotransferase domain-containing protein; protein_id=WP_010968037.1	49	18	2	2	NA	NA
USDA1106	psyma	freebayes-variant-USDA1106-psyma-963153-T	963153	0	T	A	0.07	1.812665	0.2061461	-73.63445	1.00E+05	1.00E+05	1.55E-13	1.00E-11	0.001060971	rdn1.change	1.812665	USDA1106-psyma	963152	963153	5099	freebayes-variant-USDA1106-psyma-961857-C	CDO30_RS23115:type 1 glutamine amidotransferase domain-containing protein; protein_id=WP_010968037.1	49	18	2	2	NA	NA
USDA1106	psyma	freebayes-variant-USDA1106-psyma-963153-T	963153	0	T	A	0.07	1.812665	0.2061461	-73.63445	1.00E+05	1.00E+05	1.55E-13	1.00E-11	0.001060971	rdn1.change	1.812665	USDA1106-psyma	963152	963153	5099	freebayes-variant-USDA1106-psyma-962503-G	CDO30_RS23120:type 1 glutamine amidotransferase domain-containing protein; protein_id=WP_010968036.1	49	18	2	2	NA	NA
USDA1106	psyma	freebayes-variant-USDA1106-psyma-963153-T	963153	0	T	A	0.07	1.812665	0.2061461	-73.63445	1.00E+05	1.00E+05	1.55E-13	1.00E-11	0.001060971	rdn1.change	1.812665	USDA1106-psyma	963152	963153	5099	freebayes-variant-USDA1106-psyma-961995-A	CDO30_RS23120:type 1 glutamine amidotransferase domain-containing protein; protein_id=WP_010968036.1	49	18	2	2	NA	NA
USDA1106	psyma	freebayes-variant-USDA1106-psyma-963153-T	963153	0	T	A	0.07	1.812665	0.2061461	-73.63445	1.00E+05	1.00E+05	1.55E-13	1.00E-11	0.001060971	rdn1.change	1.812665	USDA1106-psyma	963152	963153	5099	freebayes-variant-USDA1106-psyma-970169-A	CDO30_RS23160:NAD(P)H-binding protein; protein_id=WP_010968028.1	49	18	2	2	NA	NA
USDA1106	psyma	freebayes-variant-USDA1106-psyma-963153-T	963153	0	T	A	0.07	1.812665	0.2061461	-73.63445	1.00E+05	1.00E+05	1.55E-13	1.00E-11	0.001060971	rdn1.change	1.812665	USDA1106-psyma	963152	963153	5099	freebayes-variant-USDA1106-psyma-963153-T	CDO30_RS23125:SDR family oxidoreductase (pseudogene)	49	18	2	2	NA	NA
USDA1106	psyma	freebayes-variant-USDA1106-psyma-963153-T	963153	0	T	A	0.07	1.812665	0.2061461	-73.63445	1.00E+05	1.00E+05	1.55E-13	1.00E-11	0.001060971	rdn1.change	1.812665	USDA1106-psyma	963152	963153	5099	freebayes-variant-USDA1106-psyma-967931-T	CDO30_RS23155:MFS transporter; protein_id=WP_010968029.1	49	18	2	2	NA	NA
USDA1106	psyma	freebayes-variant-USDA1106-psyma-963153-T	963153	0	T	A	0.07	1.812665	0.2061461	-73.63445	1.00E+05	1.00E+05	1.55E-13	1.00E-11	0.001060971	rdn1.change	1.812665	USDA1106-psyma	963152	963153	5099	freebayes-variant-USDA1106-psyma-730622-C	CDO30_RS21935:organic hydroperoxide resistance protein; protein_id=WP_010968234.1	49	18	2	2	NA	NA
USDA1106	psyma	freebayes-variant-USDA1106-psyma-963153-T	963153	0	T	A	0.07	1.812665	0.2061461	-73.63445	1.00E+05	1.00E+05	1.55E-13	1.00E-11	0.001060971	rdn1.change	1.812665	USDA1106-psyma	963152	963153	5099	freebayes-variant-USDA1106-psyma-960929-T	CDO30_RS23110:antibiotic biosynthesis monooxygenase; protein_id=WP_020479894.1	49	18	2	2	NA	NA
USDA1106	psyma	freebayes-variant-USDA1106-psyma-963153-T	963153	0	T	A	0.07	1.812665	0.2061461	-73.63445	1.00E+05	1.00E+05	1.55E-13	1.00E-11	0.001060971	rdn1.change	1.812665	USDA1106-psyma	963152	963153	5099	freebayes-variant-USDA1106-psyma-967237-T	CDO30_RS23145:PHB depolymerase family esterase; protein_id=WP_010968031.1	49	18	2	2	NA	NA
USDA1106	psyma	freebayes-variant-USDA1106-psyma-963153-T	963153	0	T	A	0.07	1.812665	0.2061461	-73.63445	1.00E+05	1.00E+05	1.55E-13	1.00E-11	0.001060971	rdn1.change	1.812665	USDA1106-psyma	963152	963153	5099	freebayes-variant-USDA1106-psyma-969123-G	CDO30_RS23155:MFS transporter; protein_id=WP_010968029.1	49	18	2	2	NA	NA
USDA1106	psyma	freebayes-variant-USDA1106-psyma-963153-T	963153	0	T	A	0.07	1.812665	0.2061461	-73.63445	1.00E+05	1.00E+05	1.55E-13	1.00E-11	0.001060971	rdn1.change	1.812665	USDA1106-psyma	963152	963153	5099	freebayes-variant-USDA1106-psyma-968278-A	CDO30_RS23155:MFS transporter; protein_id=WP_010968029.1	49	18	2	2	NA	NA
USDA1106	psyma	freebayes-variant-USDA1106-psyma-963153-T	963153	0	T	A	0.07	1.812665	0.2061461	-73.63445	1.00E+05	1.00E+05	1.55E-13	1.00E-11	0.001060971	rdn1.change	1.812665	USDA1106-psyma	963152	963153	5099	freebayes-variant-USDA1106-psyma-969327-C	CDO30_RS23155:MFS transporter; protein_id=WP_010968029.1	49	18	2	2	NA	NA
USDA1106	psyma	freebayes-variant-USDA1106-psyma-963153-T	963153	0	T	A	0.07	1.812665	0.2061461	-73.63445	1.00E+05	1.00E+05	1.55E-13	1.00E-11	0.001060971	rdn1.change	1.812665	USDA1106-psyma	963152	963153	5099	freebayes-variant-USDA1106-psyma-969352-G	CDO30_RS23155:MFS transporter; protein_id=WP_010968029.1	49	18	2	2	NA	NA
USDA1106	psyma	freebayes-variant-USDA1106-psyma-963153-T	963153	0	T	A	0.07	1.812665	0.2061461	-73.63445	1.00E+05	1.00E+05	1.55E-13	1.00E-11	0.001060971	rdn1.change	1.812665	USDA1106-psyma	963152	963153	5099	freebayes-variant-USDA1106-psyma-956975-C	CDO30_RS23090:LysR family transcriptional regulator; protein_id=WP_010968043.1	49	18	2	2	NA	NA
USDA1106	psyma	freebayes-variant-USDA1106-psyma-963153-T	963153	0	T	A	0.07	1.812665	0.2061461	-73.63445	1.00E+05	1.00E+05	1.55E-13	1.00E-11	0.001060971	rdn1.change	1.812665	USDA1106-psyma	963152	963153	5099	freebayes-variant-USDA1106-psyma-969386-T	CDO30_RS23160:NAD(P)H-binding protein; protein_id=WP_010968028.1	49	18	2	2	NA	NA
USDA1106	psyma	freebayes-variant-USDA1106-psyma-963153-T	963153	0	T	A	0.07	1.812665	0.2061461	-73.63445	1.00E+05	1.00E+05	1.55E-13	1.00E-11	0.001060971	rdn1.change	1.812665	USDA1106-psyma	963152	963153	5099	freebayes-variant-USDA1106-psyma-969566-A	CDO30_RS23160:NAD(P)H-binding protein; protein_id=WP_010968028.1	49	18	2	2	NA	NA
USDA1106	psyma	freebayes-variant-USDA1106-psyma-963153-T	963153	0	T	A	0.07	1.812665	0.2061461	-73.63445	1.00E+05	1.00E+05	1.55E-13	1.00E-11	0.001060971	rdn1.change	1.812665	USDA1106-psyma	963152	963153	5099	freebayes-variant-USDA1106-psyma-963505-C	CDO30_RS23130:LysR family transcriptional regulator; protein_id=WP_014990286.1	49	18	2	2	NA	NA
USDA1106	psyma	freebayes-variant-USDA1106-psyma-963153-T	963153	0	T	A	0.07	1.812665	0.2061461	-73.63445	1.00E+05	1.00E+05	1.55E-13	1.00E-11	0.001060971	rdn1.change	1.812665	USDA1106-psyma	963152	963153	5099	freebayes-variant-USDA1106-psyma-963528-A	CDO30_RS23130:LysR family transcriptional regulator; protein_id=WP_014990286.1	49	18	2	2	NA	NA
USDA1106	psyma	freebayes-variant-USDA1106-psyma-963153-T	963153	0	T	A	0.07	1.812665	0.2061461	-73.63445	1.00E+05	1.00E+05	1.55E-13	1.00E-11	0.001060971	rdn1.change	1.812665	USDA1106-psyma	963152	963153	5099	freebayes-variant-USDA1106-psyma-963540-G	CDO30_RS23130:LysR family transcriptional regulator; protein_id=WP_014990286.1	49	18	2	2	NA	NA
USDA1106	psyma	freebayes-variant-USDA1106-psyma-963153-T	963153	0	T	A	0.07	1.812665	0.2061461	-73.63445	1.00E+05	1.00E+05	1.55E-13	1.00E-11	0.001060971	rdn1.change	1.812665	USDA1106-psyma	963152	963153	5099	freebayes-variant-USDA1106-psyma-963686-A	CDO30_RS23130:LysR family transcriptional regulator; protein_id=WP_014990286.1	49	18	2	2	NA	NA
USDA1106	psyma	freebayes-variant-USDA1106-psyma-963153-T	963153	0	T	A	0.07	1.812665	0.2061461	-73.63445	1.00E+05	1.00E+05	1.55E-13	1.00E-11	0.001060971	rdn1.change	1.812665	USDA1106-psyma	963152	963153	5099	freebayes-variant-USDA1106-psyma-963863-C	CDO30_RS23130:LysR family transcriptional regulator; protein_id=WP_014990286.1	49	18	2	2	NA	NA
USDA1106	psyma	freebayes-variant-USDA1106-psyma-963153-T	963153	0	T	A	0.07	1.812665	0.2061461	-73.63445	1.00E+05	1.00E+05	1.55E-13	1.00E-11	0.001060971	rdn1.change	1.812665	USDA1106-psyma	963152	963153	5099	freebayes-variant-USDA1106-psyma-964545-C	CDO30_RS23135:CHAD domain-containing protein; protein_id=WP_010968033.1	49	18	2	2	NA	NA
USDA1106	psyma	freebayes-variant-USDA1106-psyma-963153-T	963153	0	T	A	0.07	1.812665	0.2061461	-73.63445	1.00E+05	1.00E+05	1.55E-13	1.00E-11	0.001060971	rdn1.change	1.812665	USDA1106-psyma	963152	963153	5099	freebayes-variant-USDA1106-psyma-964558-T	CDO30_RS23135:CHAD domain-containing protein; protein_id=WP_010968033.1	49	18	2	2	NA	NA
USDA1106	psyma	freebayes-variant-USDA1106-psyma-963153-T	963153	0	T	A	0.07	1.812665	0.2061461	-73.63445	1.00E+05	1.00E+05	1.55E-13	1.00E-11	0.001060971	rdn1.change	1.812665	USDA1106-psyma	963152	963153	5099	freebayes-variant-USDA1106-psyma-967003-T	CDO30_RS23145:PHB depolymerase family esterase; protein_id=WP_010968031.1	49	18	2	2	NA	NA
USDA1106	psyma	freebayes-variant-USDA1106-psyma-963153-T	963153	0	T	A	0.07	1.812665	0.2061461	-73.63445	1.00E+05	1.00E+05	1.55E-13	1.00E-11	0.001060971	rdn1.change	1.812665	USDA1106-psyma	963152	963153	5099	freebayes-variant-USDA1106-psyma-963377-A	CDO30_RS23125:SDR family oxidoreductase (pseudogene)	49	18	2	2	NA	NA
USDA1106	psyma	freebayes-variant-USDA1106-psyma-963153-T	963153	0	T	A	0.07	1.812665	0.2061461	-73.63445	1.00E+05	1.00E+05	1.55E-13	1.00E-11	0.001060971	rdn1.change	1.812665	USDA1106-psyma	963152	963153	5099	freebayes-variant-USDA1106-psyma-963461-C	CDO30_RS23130:LysR family transcriptional regulator; protein_id=WP_014990286.1	49	18	2	2	NA	NA
USDA1106	psyma	freebayes-variant-USDA1106-psyma-963153-T	963153	0	T	A	0.07	1.812665	0.2061461	-73.63445	1.00E+05	1.00E+05	1.55E-13	1.00E-11	0.001060971	rdn1.change	1.812665	USDA1106-psyma	963152	963153	5099	freebayes-variant-USDA1106-psyma-970334-C	CDO30_RS23160:NAD(P)H-binding protein; protein_id=WP_010968028.1	49	18	2	2	NA	NA
USDA1106	psyma	freebayes-variant-USDA1106-psyma-963153-T	963153	0	T	A	0.07	1.812665	0.2061461	-73.63445	1.00E+05	1.00E+05	1.55E-13	1.00E-11	0.001060971	rdn1.change	1.812665	USDA1106-psyma	963152	963153	5099	freebayes-variant-USDA1106-psyma-970913-A	CDO30_RS23165:LysR family transcriptional regulator; protein_id=WP_010968027.1	49	18	2	2	NA	NA
USDA1106	psyma	freebayes-variant-USDA1106-psyma-963153-T	963153	0	T	A	0.07	1.812665	0.2061461	-73.63445	1.00E+05	1.00E+05	1.55E-13	1.00E-11	0.001060971	rdn1.change	1.812665	USDA1106-psyma	963152	963153	5099	freebayes-variant-USDA1106-psyma-732745-T	CDO30_RS21945:ATP-binding cassette domain-containing protein; protein_id=WP_010968232.1	49	18	2	2	NA	NA
USDA1106	psyma	freebayes-variant-USDA1106-psyma-963153-T	963153	0	T	A	0.07	1.812665	0.2061461	-73.63445	1.00E+05	1.00E+05	1.55E-13	1.00E-11	0.001060971	rdn1.change	1.812665	USDA1106-psyma	963152	963153	5099	freebayes-variant-USDA1106-psyma-957574-G	CDO30_RS23090:LysR family transcriptional regulator; protein_id=WP_010968043.1	49	18	2	2	NA	NA
USDA1106	psyma	freebayes-variant-USDA1106-psyma-970334-C	970334	1	C	A	0.071	1.812245	0.2063591	-73.68654	1.00E+05	1.00E+05	1.63E-13	1.06E-11	0.001118197	rdn1.change	1.812245		NA	NA	NA			0	0	3	3	2	2
USDA1106	psyma	freebayes-variant-USDA1106-psyma-953094-G	953094	6	G	C	0.075	1.893475	0.217316	-74.00988	1.00E+05	1.00E+05	2.24E-13	1.47E-11	0.0007511	rdn1.change	1.893475	USDA1106-psyma	953093	953094	9034	freebayes-variant-USDA1106-psyma-953094-G	CDO30_RS23065:SGNH/GDSL hydrolase family protein; protein_id=WP_010968046.1	1	1	4	1	3	1
USDA1106	psyma	freebayes-variant-USDA1106-psyma-40952-T	40952	0	T	C	0.14	1.324879	0.1641333	-77.005	1.00E+05	1.00E+05	4.35E-12	3.15E-10	0.000153835	rdn1.change	1.324879	USDA1106-psyma	40951	40952	3770	freebayes-variant-USDA1106-psyma-40952-T	CDO30_RS18080:fixL, oxygen sensor histidine kinase FixL; protein_id=WP_010967649.1	1	1	5	14	4	12
USDA1106	psyma	freebayes-variant-USDA1106-psyma-640868-G	640868	0	G	A	0.07	1.492034	0.1937133	-74.57364	1.00E+05	1.00E+05	2.38E-11	3.38E-10	0.000569045	sunn1.change	1.492034	USDA1106-psyma	640867	640868	5279	freebayes-variant-USDA1106-psyma-640868-G	CDO30_RS21460:malonyl-CoA synthase; protein_id=WP_010967081.1	1	1	1	4	1	3
USDA1106	psyma	freebayes-variant-USDA1106-psyma-963153-T	963153	0	T	A	0.07	1.587435	0.2100262	-75.23808	1.00E+05	1.00E+05	4.61E-11	6.67E-10	0.00097185	sunn1.change	1.587435	USDA1106-psyma	963152	963153	5099	freebayes-variant-USDA1106-psyma-730622-C	CDO30_RS21935:organic hydroperoxide resistance protein; protein_id=WP_010968234.1	49	18	2	2	NA	NA
USDA1106	psyma	freebayes-variant-USDA1106-psyma-963153-T	963153	0	T	A	0.07	1.587435	0.2100262	-75.23808	1.00E+05	1.00E+05	4.61E-11	6.67E-10	0.00097185	sunn1.change	1.587435	USDA1106-psyma	963152	963153	5099	freebayes-variant-USDA1106-psyma-731430-G	CDO30_RS21940:TetR/AcrR family transcriptional regulator; protein_id=WP_041170017.1	49	18	2	2	NA	NA
USDA1106	psyma	freebayes-variant-USDA1106-psyma-963153-T	963153	0	T	A	0.07	1.587435	0.2100262	-75.23808	1.00E+05	1.00E+05	4.61E-11	6.67E-10	0.00097185	sunn1.change	1.587435	USDA1106-psyma	963152	963153	5099	freebayes-variant-USDA1106-psyma-731412-C	CDO30_RS21940:TetR/AcrR family transcriptional regulator; protein_id=WP_041170017.1	49	18	2	2	NA	NA
USDA1106	psyma	freebayes-variant-USDA1106-psyma-963153-T	963153	0	T	A	0.07	1.587435	0.2100262	-75.23808	1.00E+05	1.00E+05	4.61E-11	6.67E-10	0.00097185	sunn1.change	1.587435	USDA1106-psyma	963152	963153	5099	freebayes-variant-USDA1106-psyma-963863-C	CDO30_RS23130:LysR family transcriptional regulator; protein_id=WP_014990286.1	49	18	2	2	NA	NA
USDA1106	psyma	freebayes-variant-USDA1106-psyma-963153-T	963153	0	T	A	0.07	1.587435	0.2100262	-75.23808	1.00E+05	1.00E+05	4.61E-11	6.67E-10	0.00097185	sunn1.change	1.587435	USDA1106-psyma	963152	963153	5099	freebayes-variant-USDA1106-psyma-964545-C	CDO30_RS23135:CHAD domain-containing protein; protein_id=WP_010968033.1	49	18	2	2	NA	NA
USDA1106	psyma	freebayes-variant-USDA1106-psyma-963153-T	963153	0	T	A	0.07	1.587435	0.2100262	-75.23808	1.00E+05	1.00E+05	4.61E-11	6.67E-10	0.00097185	sunn1.change	1.587435	USDA1106-psyma	963152	963153	5099	freebayes-variant-USDA1106-psyma-964558-T	CDO30_RS23135:CHAD domain-containing protein; protein_id=WP_010968033.1	49	18	2	2	NA	NA
USDA1106	psyma	freebayes-variant-USDA1106-psyma-963153-T	963153	0	T	A	0.07	1.587435	0.2100262	-75.23808	1.00E+05	1.00E+05	4.61E-11	6.67E-10	0.00097185	sunn1.change	1.587435	USDA1106-psyma	963152	963153	5099	freebayes-variant-USDA1106-psyma-963686-A	CDO30_RS23130:LysR family transcriptional regulator; protein_id=WP_014990286.1	49	18	2	2	NA	NA
USDA1106	psyma	freebayes-variant-USDA1106-psyma-963153-T	963153	0	T	A	0.07	1.587435	0.2100262	-75.23808	1.00E+05	1.00E+05	4.61E-11	6.67E-10	0.00097185	sunn1.change	1.587435	USDA1106-psyma	963152	963153	5099	freebayes-variant-USDA1106-psyma-967237-T	CDO30_RS23145:PHB depolymerase family esterase; protein_id=WP_010968031.1	49	18	2	2	NA	NA
USDA1106	psyma	freebayes-variant-USDA1106-psyma-963153-T	963153	0	T	A	0.07	1.587435	0.2100262	-75.23808	1.00E+05	1.00E+05	4.61E-11	6.67E-10	0.00097185	sunn1.change	1.587435	USDA1106-psyma	963152	963153	5099	freebayes-variant-USDA1106-psyma-961684-T	CDO30_RS23115:type 1 glutamine amidotransferase domain-containing protein; protein_id=WP_010968037.1	49	18	2	2	NA	NA
USDA1106	psyma	freebayes-variant-USDA1106-psyma-963153-T	963153	0	T	A	0.07	1.587435	0.2100262	-75.23808	1.00E+05	1.00E+05	4.61E-11	6.67E-10	0.00097185	sunn1.change	1.587435	USDA1106-psyma	963152	963153	5099	freebayes-variant-USDA1106-psyma-963505-C	CDO30_RS23130:LysR family transcriptional regulator; protein_id=WP_014990286.1	49	18	2	2	NA	NA
USDA1106	psyma	freebayes-variant-USDA1106-psyma-963153-T	963153	0	T	A	0.07	1.587435	0.2100262	-75.23808	1.00E+05	1.00E+05	4.61E-11	6.67E-10	0.00097185	sunn1.change	1.587435	USDA1106-psyma	963152	963153	5099	freebayes-variant-USDA1106-psyma-967931-T	CDO30_RS23155:MFS transporter; protein_id=WP_010968029.1	49	18	2	2	NA	NA
USDA1106	psyma	freebayes-variant-USDA1106-psyma-963153-T	963153	0	T	A	0.07	1.587435	0.2100262	-75.23808	1.00E+05	1.00E+05	4.61E-11	6.67E-10	0.00097185	sunn1.change	1.587435	USDA1106-psyma	963152	963153	5099	freebayes-variant-USDA1106-psyma-968278-A	CDO30_RS23155:MFS transporter; protein_id=WP_010968029.1	49	18	2	2	NA	NA
USDA1106	psyma	freebayes-variant-USDA1106-psyma-963153-T	963153	0	T	A	0.07	1.587435	0.2100262	-75.23808	1.00E+05	1.00E+05	4.61E-11	6.67E-10	0.00097185	sunn1.change	1.587435	USDA1106-psyma	963152	963153	5099	freebayes-variant-USDA1106-psyma-969123-G	CDO30_RS23155:MFS transporter; protein_id=WP_010968029.1	49	18	2	2	NA	NA
USDA1106	psyma	freebayes-variant-USDA1106-psyma-963153-T	963153	0	T	A	0.07	1.587435	0.2100262	-75.23808	1.00E+05	1.00E+05	4.61E-11	6.67E-10	0.00097185	sunn1.change	1.587435	USDA1106-psyma	963152	963153	5099	freebayes-variant-USDA1106-psyma-969327-C	CDO30_RS23155:MFS transporter; protein_id=WP_010968029.1	49	18	2	2	NA	NA
USDA1106	psyma	freebayes-variant-USDA1106-psyma-963153-T	963153	0	T	A	0.07	1.587435	0.2100262	-75.23808	1.00E+05	1.00E+05	4.61E-11	6.67E-10	0.00097185	sunn1.change	1.587435	USDA1106-psyma	963152	963153	5099	freebayes-variant-USDA1106-psyma-967003-T	CDO30_RS23145:PHB depolymerase family esterase; protein_id=WP_010968031.1	49	18	2	2	NA	NA
USDA1106	psyma	freebayes-variant-USDA1106-psyma-963153-T	963153	0	T	A	0.07	1.587435	0.2100262	-75.23808	1.00E+05	1.00E+05	4.61E-11	6.67E-10	0.00097185	sunn1.change	1.587435	USDA1106-psyma	963152	963153	5099	freebayes-variant-USDA1106-psyma-969352-G	CDO30_RS23155:MFS transporter; protein_id=WP_010968029.1	49	18	2	2	NA	NA
USDA1106	psyma	freebayes-variant-USDA1106-psyma-963153-T	963153	0	T	A	0.07	1.587435	0.2100262	-75.23808	1.00E+05	1.00E+05	4.61E-11	6.67E-10	0.00097185	sunn1.change	1.587435	USDA1106-psyma	963152	963153	5099	freebayes-variant-USDA1106-psyma-969386-T	CDO30_RS23160:NAD(P)H-binding protein; protein_id=WP_010968028.1	49	18	2	2	NA	NA
USDA1106	psyma	freebayes-variant-USDA1106-psyma-963153-T	963153	0	T	A	0.07	1.587435	0.2100262	-75.23808	1.00E+05	1.00E+05	4.61E-11	6.67E-10	0.00097185	sunn1.change	1.587435	USDA1106-psyma	963152	963153	5099	freebayes-variant-USDA1106-psyma-970103-T	CDO30_RS23160:NAD(P)H-binding protein; protein_id=WP_010968028.1	49	18	2	2	NA	NA
USDA1106	psyma	freebayes-variant-USDA1106-psyma-963153-T	963153	0	T	A	0.07	1.587435	0.2100262	-75.23808	1.00E+05	1.00E+05	4.61E-11	6.67E-10	0.00097185	sunn1.change	1.587435	USDA1106-psyma	963152	963153	5099	freebayes-variant-USDA1106-psyma-969566-A	CDO30_RS23160:NAD(P)H-binding protein; protein_id=WP_010968028.1	49	18	2	2	NA	NA
USDA1106	psyma	freebayes-variant-USDA1106-psyma-963153-T	963153	0	T	A	0.07	1.587435	0.2100262	-75.23808	1.00E+05	1.00E+05	4.61E-11	6.67E-10	0.00097185	sunn1.change	1.587435	USDA1106-psyma	963152	963153	5099	freebayes-variant-USDA1106-psyma-962973-T	CDO30_RS23125:SDR family oxidoreductase (pseudogene)	49	18	2	2	NA	NA
USDA1106	psyma	freebayes-variant-USDA1106-psyma-963153-T	963153	0	T	A	0.07	1.587435	0.2100262	-75.23808	1.00E+05	1.00E+05	4.61E-11	6.67E-10	0.00097185	sunn1.change	1.587435	USDA1106-psyma	963152	963153	5099	freebayes-variant-USDA1106-psyma-962825-GA	CDO30_RS23125:SDR family oxidoreductase (pseudogene)	49	18	2	2	NA	NA
USDA1106	psyma	freebayes-variant-USDA1106-psyma-963153-T	963153	0	T	A	0.07	1.587435	0.2100262	-75.23808	1.00E+05	1.00E+05	4.61E-11	6.67E-10	0.00097185	sunn1.change	1.587435	USDA1106-psyma	963152	963153	5099	freebayes-variant-USDA1106-psyma-961685-T	CDO30_RS23115:type 1 glutamine amidotransferase domain-containing protein; protein_id=WP_010968037.1	49	18	2	2	NA	NA
USDA1106	psyma	freebayes-variant-USDA1106-psyma-963153-T	963153	0	T	A	0.07	1.587435	0.2100262	-75.23808	1.00E+05	1.00E+05	4.61E-11	6.67E-10	0.00097185	sunn1.change	1.587435	USDA1106-psyma	963152	963153	5099	freebayes-variant-USDA1106-psyma-961857-C	CDO30_RS23115:type 1 glutamine amidotransferase domain-containing protein; protein_id=WP_010968037.1	49	18	2	2	NA	NA
USDA1106	psyma	freebayes-variant-USDA1106-psyma-963153-T	963153	0	T	A	0.07	1.587435	0.2100262	-75.23808	1.00E+05	1.00E+05	4.61E-11	6.67E-10	0.00097185	sunn1.change	1.587435	USDA1106-psyma	963152	963153	5099	freebayes-variant-USDA1106-psyma-962770-G	CDO30_RS23125:SDR family oxidoreductase (pseudogene)	49	18	2	2	NA	NA
USDA1106	psyma	freebayes-variant-USDA1106-psyma-963153-T	963153	0	T	A	0.07	1.587435	0.2100262	-75.23808	1.00E+05	1.00E+05	4.61E-11	6.67E-10	0.00097185	sunn1.change	1.587435	USDA1106-psyma	963152	963153	5099	freebayes-variant-USDA1106-psyma-961995-A	CDO30_RS23120:type 1 glutamine amidotransferase domain-containing protein; protein_id=WP_010968036.1	49	18	2	2	NA	NA
USDA1106	psyma	freebayes-variant-USDA1106-psyma-963153-T	963153	0	T	A	0.07	1.587435	0.2100262	-75.23808	1.00E+05	1.00E+05	4.61E-11	6.67E-10	0.00097185	sunn1.change	1.587435	USDA1106-psyma	963152	963153	5099	freebayes-variant-USDA1106-psyma-962503-G	CDO30_RS23120:type 1 glutamine amidotransferase domain-containing protein; protein_id=WP_010968036.1	49	18	2	2	NA	NA
USDA1106	psyma	freebayes-variant-USDA1106-psyma-963153-T	963153	0	T	A	0.07	1.587435	0.2100262	-75.23808	1.00E+05	1.00E+05	4.61E-11	6.67E-10	0.00097185	sunn1.change	1.587435	USDA1106-psyma	963152	963153	5099	freebayes-variant-USDA1106-psyma-962655-A	CDO30_RS23120:type 1 glutamine amidotransferase domain-containing protein; protein_id=WP_010968036.1	49	18	2	2	NA	NA
USDA1106	psyma	freebayes-variant-USDA1106-psyma-963153-T	963153	0	T	A	0.07	1.587435	0.2100262	-75.23808	1.00E+05	1.00E+05	4.61E-11	6.67E-10	0.00097185	sunn1.change	1.587435	USDA1106-psyma	963152	963153	5099	freebayes-variant-USDA1106-psyma-971632-C	CDO30_RS23175:LysR family transcriptional regulator; protein_id=WP_010968026.1	49	18	2	2	NA	NA
USDA1106	psyma	freebayes-variant-USDA1106-psyma-963153-T	963153	0	T	A	0.07	1.587435	0.2100262	-75.23808	1.00E+05	1.00E+05	4.61E-11	6.67E-10	0.00097185	sunn1.change	1.587435	USDA1106-psyma	963152	963153	5099	freebayes-variant-USDA1106-psyma-970913-A	CDO30_RS23165:LysR family transcriptional regulator; protein_id=WP_010968027.1	49	18	2	2	NA	NA
USDA1106	psyma	freebayes-variant-USDA1106-psyma-963153-T	963153	0	T	A	0.07	1.587435	0.2100262	-75.23808	1.00E+05	1.00E+05	4.61E-11	6.67E-10	0.00097185	sunn1.change	1.587435	USDA1106-psyma	963152	963153	5099	freebayes-variant-USDA1106-psyma-971723-C	CDO30_RS23175:LysR family transcriptional regulator; protein_id=WP_010968026.1	49	18	2	2	NA	NA
USDA1106	psyma	freebayes-variant-USDA1106-psyma-963153-T	963153	0	T	A	0.07	1.587435	0.2100262	-75.23808	1.00E+05	1.00E+05	4.61E-11	6.67E-10	0.00097185	sunn1.change	1.587435	USDA1106-psyma	963152	963153	5099	freebayes-variant-USDA1106-psyma-972576-G	CDO30_RS23175:LysR family transcriptional regulator; protein_id=WP_010968026.1	49	18	2	2	NA	NA
USDA1106	psyma	freebayes-variant-USDA1106-psyma-963153-T	963153	0	T	A	0.07	1.587435	0.2100262	-75.23808	1.00E+05	1.00E+05	4.61E-11	6.67E-10	0.00097185	sunn1.change	1.587435	USDA1106-psyma	963152	963153	5099	freebayes-variant-USDA1106-psyma-963261-G	CDO30_RS23125:SDR family oxidoreductase (pseudogene)	49	18	2	2	NA	NA
USDA1106	psyma	freebayes-variant-USDA1106-psyma-963153-T	963153	0	T	A	0.07	1.587435	0.2100262	-75.23808	1.00E+05	1.00E+05	4.61E-11	6.67E-10	0.00097185	sunn1.change	1.587435	USDA1106-psyma	963152	963153	5099	freebayes-variant-USDA1106-psyma-973691-G	CDO30_RS23180:bla, class A beta-lactamase; protein_id=WP_010968025.1	49	18	2	2	NA	NA
USDA1106	psyma	freebayes-variant-USDA1106-psyma-963153-T	963153	0	T	A	0.07	1.587435	0.2100262	-75.23808	1.00E+05	1.00E+05	4.61E-11	6.67E-10	0.00097185	sunn1.change	1.587435	USDA1106-psyma	963152	963153	5099	freebayes-variant-USDA1106-psyma-976842-A	CDO30_RS23200:Crp/Fnr family transcriptional regulator; protein_id=WP_010968022.1	49	18	2	2	NA	NA
USDA1106	psyma	freebayes-variant-USDA1106-psyma-963153-T	963153	0	T	A	0.07	1.587435	0.2100262	-75.23808	1.00E+05	1.00E+05	4.61E-11	6.67E-10	0.00097185	sunn1.change	1.587435	USDA1106-psyma	963152	963153	5099	freebayes-variant-USDA1106-psyma-977099-T	CDO30_RS23205:hypothetical protein; protein_id=WP_013845721.1	49	18	2	2	NA	NA
USDA1106	psyma	freebayes-variant-USDA1106-psyma-963153-T	963153	0	T	A	0.07	1.587435	0.2100262	-75.23808	1.00E+05	1.00E+05	4.61E-11	6.67E-10	0.00097185	sunn1.change	1.587435	USDA1106-psyma	963152	963153	5099	freebayes-variant-USDA1106-psyma-963377-A	CDO30_RS23125:SDR family oxidoreductase (pseudogene)	49	18	2	2	NA	NA
USDA1106	psyma	freebayes-variant-USDA1106-psyma-963153-T	963153	0	T	A	0.07	1.587435	0.2100262	-75.23808	1.00E+05	1.00E+05	4.61E-11	6.67E-10	0.00097185	sunn1.change	1.587435	USDA1106-psyma	963152	963153	5099	freebayes-variant-USDA1106-psyma-963461-C	CDO30_RS23130:LysR family transcriptional regulator; protein_id=WP_014990286.1	49	18	2	2	NA	NA
USDA1106	psyma	freebayes-variant-USDA1106-psyma-963153-T	963153	0	T	A	0.07	1.587435	0.2100262	-75.23808	1.00E+05	1.00E+05	4.61E-11	6.67E-10	0.00097185	sunn1.change	1.587435	USDA1106-psyma	963152	963153	5099	freebayes-variant-USDA1106-psyma-732745-T	CDO30_RS21945:ATP-binding cassette domain-containing protein; protein_id=WP_010968232.1	49	18	2	2	NA	NA
USDA1106	psyma	freebayes-variant-USDA1106-psyma-963153-T	963153	0	T	A	0.07	1.587435	0.2100262	-75.23808	1.00E+05	1.00E+05	4.61E-11	6.67E-10	0.00097185	sunn1.change	1.587435	USDA1106-psyma	963152	963153	5099	freebayes-variant-USDA1106-psyma-956975-C	CDO30_RS23090:LysR family transcriptional regulator; protein_id=WP_010968043.1	49	18	2	2	NA	NA
USDA1106	psyma	freebayes-variant-USDA1106-psyma-963153-T	963153	0	T	A	0.07	1.587435	0.2100262	-75.23808	1.00E+05	1.00E+05	4.61E-11	6.67E-10	0.00097185	sunn1.change	1.587435	USDA1106-psyma	963152	963153	5099	freebayes-variant-USDA1106-psyma-957574-G	CDO30_RS23090:LysR family transcriptional regulator; protein_id=WP_010968043.1	49	18	2	2	NA	NA
USDA1106	psyma	freebayes-variant-USDA1106-psyma-963153-T	963153	0	T	A	0.07	1.587435	0.2100262	-75.23808	1.00E+05	1.00E+05	4.61E-11	6.67E-10	0.00097185	sunn1.change	1.587435	USDA1106-psyma	963152	963153	5099	freebayes-variant-USDA1106-psyma-960929-T	CDO30_RS23110:antibiotic biosynthesis monooxygenase; protein_id=WP_020479894.1	49	18	2	2	NA	NA
USDA1106	psyma	freebayes-variant-USDA1106-psyma-963153-T	963153	0	T	A	0.07	1.587435	0.2100262	-75.23808	1.00E+05	1.00E+05	4.61E-11	6.67E-10	0.00097185	sunn1.change	1.587435	USDA1106-psyma	963152	963153	5099	freebayes-variant-USDA1106-psyma-970169-A	CDO30_RS23160:NAD(P)H-binding protein; protein_id=WP_010968028.1	49	18	2	2	NA	NA
USDA1106	psyma	freebayes-variant-USDA1106-psyma-963153-T	963153	0	T	A	0.07	1.587435	0.2100262	-75.23808	1.00E+05	1.00E+05	4.61E-11	6.67E-10	0.00097185	sunn1.change	1.587435	USDA1106-psyma	963152	963153	5099	freebayes-variant-USDA1106-psyma-970334-C	CDO30_RS23160:NAD(P)H-binding protein; protein_id=WP_010968028.1	49	18	2	2	NA	NA
USDA1106	psyma	freebayes-variant-USDA1106-psyma-963153-T	963153	0	T	A	0.07	1.587435	0.2100262	-75.23808	1.00E+05	1.00E+05	4.61E-11	6.67E-10	0.00097185	sunn1.change	1.587435	USDA1106-psyma	963152	963153	5099	freebayes-variant-USDA1106-psyma-963528-A	CDO30_RS23130:LysR family transcriptional regulator; protein_id=WP_014990286.1	49	18	2	2	NA	NA
USDA1106	psyma	freebayes-variant-USDA1106-psyma-963153-T	963153	0	T	A	0.07	1.587435	0.2100262	-75.23808	1.00E+05	1.00E+05	4.61E-11	6.67E-10	0.00097185	sunn1.change	1.587435	USDA1106-psyma	963152	963153	5099	freebayes-variant-USDA1106-psyma-963540-G	CDO30_RS23130:LysR family transcriptional regulator; protein_id=WP_014990286.1	49	18	2	2	NA	NA
USDA1106	psyma	freebayes-variant-USDA1106-psyma-963153-T	963153	0	T	A	0.07	1.587435	0.2100262	-75.23808	1.00E+05	1.00E+05	4.61E-11	6.67E-10	0.00097185	sunn1.change	1.587435	USDA1106-psyma	963152	963153	5099	freebayes-variant-USDA1106-psyma-732719-C	CDO30_RS21945:ATP-binding cassette domain-containing protein; protein_id=WP_010968232.1	49	18	2	2	NA	NA
USDA1106	psyma	freebayes-variant-USDA1106-psyma-963153-T	963153	0	T	A	0.07	1.587435	0.2100262	-75.23808	1.00E+05	1.00E+05	4.61E-11	6.67E-10	0.00097185	sunn1.change	1.587435	USDA1106-psyma	963152	963153	5099	freebayes-variant-USDA1106-psyma-963196-A	CDO30_RS23125:SDR family oxidoreductase (pseudogene)	49	18	2	2	NA	NA
USDA1106	psyma	freebayes-variant-USDA1106-psyma-963153-T	963153	0	T	A	0.07	1.587435	0.2100262	-75.23808	1.00E+05	1.00E+05	4.61E-11	6.67E-10	0.00097185	sunn1.change	1.587435	USDA1106-psyma	963152	963153	5099	freebayes-variant-USDA1106-psyma-963153-T	CDO30_RS23125:SDR family oxidoreductase (pseudogene)	49	18	2	2	NA	NA
USDA1106	psyma	freebayes-variant-USDA1106-psyma-963153-T	963153	0	T	A	0.07	1.587435	0.2100262	-75.23808	1.00E+05	1.00E+05	4.61E-11	6.67E-10	0.00097185	sunn1.change	1.587435	USDA1106-psyma	963152	963153	5099	freebayes-variant-USDA1106-psyma-963219-C	CDO30_RS23125:SDR family oxidoreductase (pseudogene)	49	18	2	2	NA	NA
USDA1106	psyma	freebayes-variant-USDA1106-psyma-970334-C	970334	1	C	A	0.071	1.586994	0.2102164	-75.27923	1.00E+05	1.00E+05	4.80E-11	6.96E-10	0.001044884	sunn1.change	1.586994		NA	NA	NA			0	0	3	3	2	2
USDA1106	psyma	freebayes-variant-USDA1106-psyma-953094-G	953094	6	G	C	0.075	1.663488	0.2206818	-75.33166	1.00E+05	1.00E+05	5.06E-11	7.34E-10	0.000630241	sunn1.change	1.663488	USDA1106-psyma	953093	953094	9034	freebayes-variant-USDA1106-psyma-953094-G	CDO30_RS23065:SGNH/GDSL hydrolase family protein; protein_id=WP_010968046.1	1	1	4	1	3	1
USDA1106	psyma	freebayes-variant-USDA1106-psyma-962758-A	962758	1	A	T	0.082	1.334747	0.1912599	-77.3794	69.316	1.00E+05	6.41E-10	6.01E-09	0.000569483	sunn1.change	1.334747	USDA1106-psyma	962757	962758	6968	freebayes-variant-USDA1106-psyma-962758-A	CDO30_RS23125:SDR family oxidoreductase (pseudogene)	1	1	5	6	4	5
USDA1106	psyma	freebayes-variant-USDA1106-psyma-40952-T	40952	0	T	C	0.14	1.009958	0.1494148	-68.92507	1.00E+05	1.00E+05	1.71E-09	9.86E-10	3.94E-07	sunn4.change	1.009958	USDA1106-psyma	40951	40952	3770	freebayes-variant-USDA1106-psyma-40952-T	CDO30_RS18080:fixL, oxygen sensor histidine kinase FixL; protein_id=WP_010967649.1	1	1	1	9	1	7
USDA1106	psyma	freebayes-variant-USDA1106-psyma-814058-C	814058	2	C	T	0.06	0.9744446	0.1513517	-70.35381	1.00E+05	1.00E+05	7.13E-09	4.27E-09	8.10E-07	sunn4.change	0.9744446	USDA1106-psyma	814057	814058	7969	freebayes-variant-USDA1106-psyma-814058-C	CDO30_RS22325:hypothetical protein; protein_id=WP_041170015.1	1	1	2	12	2	10
USDA1106	psyma	freebayes-variant-USDA1106-psyma-962758-A	962758	1	A	T	0.082	1.128207	0.178591	-70.88618	1.00E+05	1.00E+05	1.21E-08	7.39E-09	1.07E-06	sunn4.change	1.128207	USDA1106-psyma	962757	962758	6968	freebayes-variant-USDA1106-psyma-962758-A	CDO30_RS23125:SDR family oxidoreductase (pseudogene)	1	1	3	4	3	3
USDA1106	psyma	freebayes-variant-USDA1106-psyma-953094-G	953094	6	G	C	0.075	1.320604	0.2098097	-70.98685	1.00E+05	1.00E+05	1.34E-08	8.19E-09	1.13E-06	sunn4.change	1.320604	USDA1106-psyma	953093	953094	9034	freebayes-variant-USDA1106-psyma-953094-G	CDO30_RS23065:SGNH/GDSL hydrolase family protein; protein_id=WP_010968046.1	1	1	4	1	4	1
USDA1106	psyma	freebayes-variant-USDA1106-psyma-963153-T	963153	0	T	A	0.07	1.250867	0.200444	-71.22213	1.00E+05	1.00E+05	1.70E-08	1.04E-08	1.28E-06	sunn4.change	1.250867	USDA1106-psyma	963152	963153	5099	freebayes-variant-USDA1106-psyma-971723-C	CDO30_RS23175:LysR family transcriptional regulator; protein_id=WP_010968026.1	49	18	5	2	NA	NA
USDA1106	psyma	freebayes-variant-USDA1106-psyma-963153-T	963153	0	T	A	0.07	1.250867	0.200444	-71.22213	1.00E+05	1.00E+05	1.70E-08	1.04E-08	1.28E-06	sunn4.change	1.250867	USDA1106-psyma	963152	963153	5099	freebayes-variant-USDA1106-psyma-970334-C	CDO30_RS23160:NAD(P)H-binding protein; protein_id=WP_010968028.1	49	18	5	2	NA	NA
USDA1106	psyma	freebayes-variant-USDA1106-psyma-963153-T	963153	0	T	A	0.07	1.250867	0.200444	-71.22213	1.00E+05	1.00E+05	1.70E-08	1.04E-08	1.28E-06	sunn4.change	1.250867	USDA1106-psyma	963152	963153	5099	freebayes-variant-USDA1106-psyma-970913-A	CDO30_RS23165:LysR family transcriptional regulator; protein_id=WP_010968027.1	49	18	5	2	NA	NA
USDA1106	psyma	freebayes-variant-USDA1106-psyma-963153-T	963153	0	T	A	0.07	1.250867	0.200444	-71.22213	1.00E+05	1.00E+05	1.70E-08	1.04E-08	1.28E-06	sunn4.change	1.250867	USDA1106-psyma	963152	963153	5099	freebayes-variant-USDA1106-psyma-970169-A	CDO30_RS23160:NAD(P)H-binding protein; protein_id=WP_010968028.1	49	18	5	2	NA	NA
USDA1106	psyma	freebayes-variant-USDA1106-psyma-963153-T	963153	0	T	A	0.07	1.250867	0.200444	-71.22213	1.00E+05	1.00E+05	1.70E-08	1.04E-08	1.28E-06	sunn4.change	1.250867	USDA1106-psyma	963152	963153	5099	freebayes-variant-USDA1106-psyma-957574-G	CDO30_RS23090:LysR family transcriptional regulator; protein_id=WP_010968043.1	49	18	5	2	NA	NA
USDA1106	psyma	freebayes-variant-USDA1106-psyma-963153-T	963153	0	T	A	0.07	1.250867	0.200444	-71.22213	1.00E+05	1.00E+05	1.70E-08	1.04E-08	1.28E-06	sunn4.change	1.250867	USDA1106-psyma	963152	963153	5099	freebayes-variant-USDA1106-psyma-960929-T	CDO30_RS23110:antibiotic biosynthesis monooxygenase; protein_id=WP_020479894.1	49	18	5	2	NA	NA
USDA1106	psyma	freebayes-variant-USDA1106-psyma-963153-T	963153	0	T	A	0.07	1.250867	0.200444	-71.22213	1.00E+05	1.00E+05	1.70E-08	1.04E-08	1.28E-06	sunn4.change	1.250867	USDA1106-psyma	963152	963153	5099	freebayes-variant-USDA1106-psyma-961684-T	CDO30_RS23115:type 1 glutamine amidotransferase domain-containing protein; protein_id=WP_010968037.1	49	18	5	2	NA	NA
USDA1106	psyma	freebayes-variant-USDA1106-psyma-963153-T	963153	0	T	A	0.07	1.250867	0.200444	-71.22213	1.00E+05	1.00E+05	1.70E-08	1.04E-08	1.28E-06	sunn4.change	1.250867	USDA1106-psyma	963152	963153	5099	freebayes-variant-USDA1106-psyma-961685-T	CDO30_RS23115:type 1 glutamine amidotransferase domain-containing protein; protein_id=WP_010968037.1	49	18	5	2	NA	NA
USDA1106	psyma	freebayes-variant-USDA1106-psyma-963153-T	963153	0	T	A	0.07	1.250867	0.200444	-71.22213	1.00E+05	1.00E+05	1.70E-08	1.04E-08	1.28E-06	sunn4.change	1.250867	USDA1106-psyma	963152	963153	5099	freebayes-variant-USDA1106-psyma-961857-C	CDO30_RS23115:type 1 glutamine amidotransferase domain-containing protein; protein_id=WP_010968037.1	49	18	5	2	NA	NA
USDA1106	psyma	freebayes-variant-USDA1106-psyma-963153-T	963153	0	T	A	0.07	1.250867	0.200444	-71.22213	1.00E+05	1.00E+05	1.70E-08	1.04E-08	1.28E-06	sunn4.change	1.250867	USDA1106-psyma	963152	963153	5099	freebayes-variant-USDA1106-psyma-732719-C	CDO30_RS21945:ATP-binding cassette domain-containing protein; protein_id=WP_010968232.1	49	18	5	2	NA	NA
USDA1106	psyma	freebayes-variant-USDA1106-psyma-963153-T	963153	0	T	A	0.07	1.250867	0.200444	-71.22213	1.00E+05	1.00E+05	1.70E-08	1.04E-08	1.28E-06	sunn4.change	1.250867	USDA1106-psyma	963152	963153	5099	freebayes-variant-USDA1106-psyma-732745-T	CDO30_RS21945:ATP-binding cassette domain-containing protein; protein_id=WP_010968232.1	49	18	5	2	NA	NA
USDA1106	psyma	freebayes-variant-USDA1106-psyma-963153-T	963153	0	T	A	0.07	1.250867	0.200444	-71.22213	1.00E+05	1.00E+05	1.70E-08	1.04E-08	1.28E-06	sunn4.change	1.250867	USDA1106-psyma	963152	963153	5099	freebayes-variant-USDA1106-psyma-971632-C	CDO30_RS23175:LysR family transcriptional regulator; protein_id=WP_010968026.1	49	18	5	2	NA	NA
USDA1106	psyma	freebayes-variant-USDA1106-psyma-963153-T	963153	0	T	A	0.07	1.250867	0.200444	-71.22213	1.00E+05	1.00E+05	1.70E-08	1.04E-08	1.28E-06	sunn4.change	1.250867	USDA1106-psyma	963152	963153	5099	freebayes-variant-USDA1106-psyma-962655-A	CDO30_RS23120:type 1 glutamine amidotransferase domain-containing protein; protein_id=WP_010968036.1	49	18	5	2	NA	NA
USDA1106	psyma	freebayes-variant-USDA1106-psyma-963153-T	963153	0	T	A	0.07	1.250867	0.200444	-71.22213	1.00E+05	1.00E+05	1.70E-08	1.04E-08	1.28E-06	sunn4.change	1.250867	USDA1106-psyma	963152	963153	5099	freebayes-variant-USDA1106-psyma-962503-G	CDO30_RS23120:type 1 glutamine amidotransferase domain-containing protein; protein_id=WP_010968036.1	49	18	5	2	NA	NA
USDA1106	psyma	freebayes-variant-USDA1106-psyma-963153-T	963153	0	T	A	0.07	1.250867	0.200444	-71.22213	1.00E+05	1.00E+05	1.70E-08	1.04E-08	1.28E-06	sunn4.change	1.250867	USDA1106-psyma	963152	963153	5099	freebayes-variant-USDA1106-psyma-961995-A	CDO30_RS23120:type 1 glutamine amidotransferase domain-containing protein; protein_id=WP_010968036.1	49	18	5	2	NA	NA
USDA1106	psyma	freebayes-variant-USDA1106-psyma-963153-T	963153	0	T	A	0.07	1.250867	0.200444	-71.22213	1.00E+05	1.00E+05	1.70E-08	1.04E-08	1.28E-06	sunn4.change	1.250867	USDA1106-psyma	963152	963153	5099	freebayes-variant-USDA1106-psyma-969123-G	CDO30_RS23155:MFS transporter; protein_id=WP_010968029.1	49	18	5	2	NA	NA
USDA1106	psyma	freebayes-variant-USDA1106-psyma-963153-T	963153	0	T	A	0.07	1.250867	0.200444	-71.22213	1.00E+05	1.00E+05	1.70E-08	1.04E-08	1.28E-06	sunn4.change	1.250867	USDA1106-psyma	963152	963153	5099	freebayes-variant-USDA1106-psyma-969352-G	CDO30_RS23155:MFS transporter; protein_id=WP_010968029.1	49	18	5	2	NA	NA
USDA1106	psyma	freebayes-variant-USDA1106-psyma-963153-T	963153	0	T	A	0.07	1.250867	0.200444	-71.22213	1.00E+05	1.00E+05	1.70E-08	1.04E-08	1.28E-06	sunn4.change	1.250867	USDA1106-psyma	963152	963153	5099	freebayes-variant-USDA1106-psyma-969327-C	CDO30_RS23155:MFS transporter; protein_id=WP_010968029.1	49	18	5	2	NA	NA
USDA1106	psyma	freebayes-variant-USDA1106-psyma-963153-T	963153	0	T	A	0.07	1.250867	0.200444	-71.22213	1.00E+05	1.00E+05	1.70E-08	1.04E-08	1.28E-06	sunn4.change	1.250867	USDA1106-psyma	963152	963153	5099	freebayes-variant-USDA1106-psyma-969386-T	CDO30_RS23160:NAD(P)H-binding protein; protein_id=WP_010968028.1	49	18	5	2	NA	NA
USDA1106	psyma	freebayes-variant-USDA1106-psyma-963153-T	963153	0	T	A	0.07	1.250867	0.200444	-71.22213	1.00E+05	1.00E+05	1.70E-08	1.04E-08	1.28E-06	sunn4.change	1.250867	USDA1106-psyma	963152	963153	5099	freebayes-variant-USDA1106-psyma-963196-A	CDO30_RS23125:SDR family oxidoreductase (pseudogene)	49	18	5	2	NA	NA
USDA1106	psyma	freebayes-variant-USDA1106-psyma-963153-T	963153	0	T	A	0.07	1.250867	0.200444	-71.22213	1.00E+05	1.00E+05	1.70E-08	1.04E-08	1.28E-06	sunn4.change	1.250867	USDA1106-psyma	963152	963153	5099	freebayes-variant-USDA1106-psyma-967003-T	CDO30_RS23145:PHB depolymerase family esterase; protein_id=WP_010968031.1	49	18	5	2	NA	NA
USDA1106	psyma	freebayes-variant-USDA1106-psyma-963153-T	963153	0	T	A	0.07	1.250867	0.200444	-71.22213	1.00E+05	1.00E+05	1.70E-08	1.04E-08	1.28E-06	sunn4.change	1.250867	USDA1106-psyma	963152	963153	5099	freebayes-variant-USDA1106-psyma-963219-C	CDO30_RS23125:SDR family oxidoreductase (pseudogene)	49	18	5	2	NA	NA
USDA1106	psyma	freebayes-variant-USDA1106-psyma-963153-T	963153	0	T	A	0.07	1.250867	0.200444	-71.22213	1.00E+05	1.00E+05	1.70E-08	1.04E-08	1.28E-06	sunn4.change	1.250867	USDA1106-psyma	963152	963153	5099	freebayes-variant-USDA1106-psyma-963261-G	CDO30_RS23125:SDR family oxidoreductase (pseudogene)	49	18	5	2	NA	NA
USDA1106	psyma	freebayes-variant-USDA1106-psyma-963153-T	963153	0	T	A	0.07	1.250867	0.200444	-71.22213	1.00E+05	1.00E+05	1.70E-08	1.04E-08	1.28E-06	sunn4.change	1.250867	USDA1106-psyma	963152	963153	5099	freebayes-variant-USDA1106-psyma-964558-T	CDO30_RS23135:CHAD domain-containing protein; protein_id=WP_010968033.1	49	18	5	2	NA	NA
USDA1106	psyma	freebayes-variant-USDA1106-psyma-963153-T	963153	0	T	A	0.07	1.250867	0.200444	-71.22213	1.00E+05	1.00E+05	1.70E-08	1.04E-08	1.28E-06	sunn4.change	1.250867	USDA1106-psyma	963152	963153	5099	freebayes-variant-USDA1106-psyma-967931-T	CDO30_RS23155:MFS transporter; protein_id=WP_010968029.1	49	18	5	2	NA	NA
USDA1106	psyma	freebayes-variant-USDA1106-psyma-963153-T	963153	0	T	A	0.07	1.250867	0.200444	-71.22213	1.00E+05	1.00E+05	1.70E-08	1.04E-08	1.28E-06	sunn4.change	1.250867	USDA1106-psyma	963152	963153	5099	freebayes-variant-USDA1106-psyma-967237-T	CDO30_RS23145:PHB depolymerase family esterase; protein_id=WP_010968031.1	49	18	5	2	NA	NA
USDA1106	psyma	freebayes-variant-USDA1106-psyma-963153-T	963153	0	T	A	0.07	1.250867	0.200444	-71.22213	1.00E+05	1.00E+05	1.70E-08	1.04E-08	1.28E-06	sunn4.change	1.250867	USDA1106-psyma	963152	963153	5099	freebayes-variant-USDA1106-psyma-972576-G	CDO30_RS23175:LysR family transcriptional regulator; protein_id=WP_010968026.1	49	18	5	2	NA	NA
USDA1106	psyma	freebayes-variant-USDA1106-psyma-963153-T	963153	0	T	A	0.07	1.250867	0.200444	-71.22213	1.00E+05	1.00E+05	1.70E-08	1.04E-08	1.28E-06	sunn4.change	1.250867	USDA1106-psyma	963152	963153	5099	freebayes-variant-USDA1106-psyma-956975-C	CDO30_RS23090:LysR family transcriptional regulator; protein_id=WP_010968043.1	49	18	5	2	NA	NA
USDA1106	psyma	freebayes-variant-USDA1106-psyma-963153-T	963153	0	T	A	0.07	1.250867	0.200444	-71.22213	1.00E+05	1.00E+05	1.70E-08	1.04E-08	1.28E-06	sunn4.change	1.250867	USDA1106-psyma	963152	963153	5099	freebayes-variant-USDA1106-psyma-969566-A	CDO30_RS23160:NAD(P)H-binding protein; protein_id=WP_010968028.1	49	18	5	2	NA	NA
USDA1106	psyma	freebayes-variant-USDA1106-psyma-963153-T	963153	0	T	A	0.07	1.250867	0.200444	-71.22213	1.00E+05	1.00E+05	1.70E-08	1.04E-08	1.28E-06	sunn4.change	1.250867	USDA1106-psyma	963152	963153	5099	freebayes-variant-USDA1106-psyma-973691-G	CDO30_RS23180:bla, class A beta-lactamase; protein_id=WP_010968025.1	49	18	5	2	NA	NA
USDA1106	psyma	freebayes-variant-USDA1106-psyma-963153-T	963153	0	T	A	0.07	1.250867	0.200444	-71.22213	1.00E+05	1.00E+05	1.70E-08	1.04E-08	1.28E-06	sunn4.change	1.250867	USDA1106-psyma	963152	963153	5099	freebayes-variant-USDA1106-psyma-964545-C	CDO30_RS23135:CHAD domain-containing protein; protein_id=WP_010968033.1	49	18	5	2	NA	NA
USDA1106	psyma	freebayes-variant-USDA1106-psyma-963153-T	963153	0	T	A	0.07	1.250867	0.200444	-71.22213	1.00E+05	1.00E+05	1.70E-08	1.04E-08	1.28E-06	sunn4.change	1.250867	USDA1106-psyma	963152	963153	5099	freebayes-variant-USDA1106-psyma-968278-A	CDO30_RS23155:MFS transporter; protein_id=WP_010968029.1	49	18	5	2	NA	NA
USDA1106	psyma	freebayes-variant-USDA1106-psyma-963153-T	963153	0	T	A	0.07	1.250867	0.200444	-71.22213	1.00E+05	1.00E+05	1.70E-08	1.04E-08	1.28E-06	sunn4.change	1.250867	USDA1106-psyma	963152	963153	5099	freebayes-variant-USDA1106-psyma-962770-G	CDO30_RS23125:SDR family oxidoreductase (pseudogene)	49	18	5	2	NA	NA
USDA1106	psyma	freebayes-variant-USDA1106-psyma-963153-T	963153	0	T	A	0.07	1.250867	0.200444	-71.22213	1.00E+05	1.00E+05	1.70E-08	1.04E-08	1.28E-06	sunn4.change	1.250867	USDA1106-psyma	963152	963153	5099	freebayes-variant-USDA1106-psyma-962825-GA	CDO30_RS23125:SDR family oxidoreductase (pseudogene)	49	18	5	2	NA	NA
USDA1106	psyma	freebayes-variant-USDA1106-psyma-963153-T	963153	0	T	A	0.07	1.250867	0.200444	-71.22213	1.00E+05	1.00E+05	1.70E-08	1.04E-08	1.28E-06	sunn4.change	1.250867	USDA1106-psyma	963152	963153	5099	freebayes-variant-USDA1106-psyma-976842-A	CDO30_RS23200:Crp/Fnr family transcriptional regulator; protein_id=WP_010968022.1	49	18	5	2	NA	NA
USDA1106	psyma	freebayes-variant-USDA1106-psyma-963153-T	963153	0	T	A	0.07	1.250867	0.200444	-71.22213	1.00E+05	1.00E+05	1.70E-08	1.04E-08	1.28E-06	sunn4.change	1.250867	USDA1106-psyma	963152	963153	5099	freebayes-variant-USDA1106-psyma-977099-T	CDO30_RS23205:hypothetical protein; protein_id=WP_013845721.1	49	18	5	2	NA	NA
USDA1106	psyma	freebayes-variant-USDA1106-psyma-963153-T	963153	0	T	A	0.07	1.250867	0.200444	-71.22213	1.00E+05	1.00E+05	1.70E-08	1.04E-08	1.28E-06	sunn4.change	1.250867	USDA1106-psyma	963152	963153	5099	freebayes-variant-USDA1106-psyma-963153-T	CDO30_RS23125:SDR family oxidoreductase (pseudogene)	49	18	5	2	NA	NA
USDA1106	psyma	freebayes-variant-USDA1106-psyma-963153-T	963153	0	T	A	0.07	1.250867	0.200444	-71.22213	1.00E+05	1.00E+05	1.70E-08	1.04E-08	1.28E-06	sunn4.change	1.250867	USDA1106-psyma	963152	963153	5099	freebayes-variant-USDA1106-psyma-730622-C	CDO30_RS21935:organic hydroperoxide resistance protein; protein_id=WP_010968234.1	49	18	5	2	NA	NA
USDA1106	psyma	freebayes-variant-USDA1106-psyma-963153-T	963153	0	T	A	0.07	1.250867	0.200444	-71.22213	1.00E+05	1.00E+05	1.70E-08	1.04E-08	1.28E-06	sunn4.change	1.250867	USDA1106-psyma	963152	963153	5099	freebayes-variant-USDA1106-psyma-731412-C	CDO30_RS21940:TetR/AcrR family transcriptional regulator; protein_id=WP_041170017.1	49	18	5	2	NA	NA
USDA1106	psyma	freebayes-variant-USDA1106-psyma-963153-T	963153	0	T	A	0.07	1.250867	0.200444	-71.22213	1.00E+05	1.00E+05	1.70E-08	1.04E-08	1.28E-06	sunn4.change	1.250867	USDA1106-psyma	963152	963153	5099	freebayes-variant-USDA1106-psyma-731430-G	CDO30_RS21940:TetR/AcrR family transcriptional regulator; protein_id=WP_041170017.1	49	18	5	2	NA	NA
USDA1106	psyma	freebayes-variant-USDA1106-psyma-963153-T	963153	0	T	A	0.07	1.250867	0.200444	-71.22213	1.00E+05	1.00E+05	1.70E-08	1.04E-08	1.28E-06	sunn4.change	1.250867	USDA1106-psyma	963152	963153	5099	freebayes-variant-USDA1106-psyma-962973-T	CDO30_RS23125:SDR family oxidoreductase (pseudogene)	49	18	5	2	NA	NA
USDA1106	psyma	freebayes-variant-USDA1106-psyma-963153-T	963153	0	T	A	0.07	1.250867	0.200444	-71.22213	1.00E+05	1.00E+05	1.70E-08	1.04E-08	1.28E-06	sunn4.change	1.250867	USDA1106-psyma	963152	963153	5099	freebayes-variant-USDA1106-psyma-963540-G	CDO30_RS23130:LysR family transcriptional regulator; protein_id=WP_014990286.1	49	18	5	2	NA	NA
USDA1106	psyma	freebayes-variant-USDA1106-psyma-963153-T	963153	0	T	A	0.07	1.250867	0.200444	-71.22213	1.00E+05	1.00E+05	1.70E-08	1.04E-08	1.28E-06	sunn4.change	1.250867	USDA1106-psyma	963152	963153	5099	freebayes-variant-USDA1106-psyma-963686-A	CDO30_RS23130:LysR family transcriptional regulator; protein_id=WP_014990286.1	49	18	5	2	NA	NA
USDA1106	psyma	freebayes-variant-USDA1106-psyma-963153-T	963153	0	T	A	0.07	1.250867	0.200444	-71.22213	1.00E+05	1.00E+05	1.70E-08	1.04E-08	1.28E-06	sunn4.change	1.250867	USDA1106-psyma	963152	963153	5099	freebayes-variant-USDA1106-psyma-963863-C	CDO30_RS23130:LysR family transcriptional regulator; protein_id=WP_014990286.1	49	18	5	2	NA	NA
USDA1106	psyma	freebayes-variant-USDA1106-psyma-963153-T	963153	0	T	A	0.07	1.250867	0.200444	-71.22213	1.00E+05	1.00E+05	1.70E-08	1.04E-08	1.28E-06	sunn4.change	1.250867	USDA1106-psyma	963152	963153	5099	freebayes-variant-USDA1106-psyma-963505-C	CDO30_RS23130:LysR family transcriptional regulator; protein_id=WP_014990286.1	49	18	5	2	NA	NA
USDA1106	psyma	freebayes-variant-USDA1106-psyma-963153-T	963153	0	T	A	0.07	1.250867	0.200444	-71.22213	1.00E+05	1.00E+05	1.70E-08	1.04E-08	1.28E-06	sunn4.change	1.250867	USDA1106-psyma	963152	963153	5099	freebayes-variant-USDA1106-psyma-970103-T	CDO30_RS23160:NAD(P)H-binding protein; protein_id=WP_010968028.1	49	18	5	2	NA	NA
USDA1106	psyma	freebayes-variant-USDA1106-psyma-963153-T	963153	0	T	A	0.07	1.250867	0.200444	-71.22213	1.00E+05	1.00E+05	1.70E-08	1.04E-08	1.28E-06	sunn4.change	1.250867	USDA1106-psyma	963152	963153	5099	freebayes-variant-USDA1106-psyma-963377-A	CDO30_RS23125:SDR family oxidoreductase (pseudogene)	49	18	5	2	NA	NA
USDA1106	psyma	freebayes-variant-USDA1106-psyma-963153-T	963153	0	T	A	0.07	1.250867	0.200444	-71.22213	1.00E+05	1.00E+05	1.70E-08	1.04E-08	1.28E-06	sunn4.change	1.250867	USDA1106-psyma	963152	963153	5099	freebayes-variant-USDA1106-psyma-963461-C	CDO30_RS23130:LysR family transcriptional regulator; protein_id=WP_014990286.1	49	18	5	2	NA	NA
USDA1106	psyma	freebayes-variant-USDA1106-psyma-963153-T	963153	0	T	A	0.07	1.250867	0.200444	-71.22213	1.00E+05	1.00E+05	1.70E-08	1.04E-08	1.28E-06	sunn4.change	1.250867	USDA1106-psyma	963152	963153	5099	freebayes-variant-USDA1106-psyma-963528-A	CDO30_RS23130:LysR family transcriptional regulator; protein_id=WP_014990286.1	49	18	5	2	NA	NA
USDA1106	psyma	freebayes-variant-USDA1106-psyma-40952-T	40952	0	T	C	0.14	-1.828944	0.2395647	-109.5255	1.00E+05	1.00E+05	3.25E-11	1.67E-11	6.36E-08	A17	1.828944	USDA1106-psyma	40951	40952	3770	freebayes-variant-USDA1106-psyma-40952-T	CDO30_RS18080:fixL, oxygen sensor histidine kinase FixL; protein_id=WP_010967649.1	1	1	1	5	1	4
USDA1106	psyma	freebayes-variant-USDA1106-psyma-814058-C	814058	2	C	T	0.06	-1.699491	0.2492104	-113.2413	1.00E+05	1.00E+05	1.31E-09	7.48E-10	3.46E-07	A17	1.699491	USDA1106-psyma	814057	814058	7969	freebayes-variant-USDA1106-psyma-814058-C	CDO30_RS22325:hypothetical protein; protein_id=WP_041170015.1	1	1	2	8	2	7
USDA1106	psyma	freebayes-variant-USDA1106-psyma-640868-G	640868	0	G	A	0.07	-2.042067	0.3060127	-113.8969	1.00E+05	1.00E+05	2.52E-09	1.47E-09	4.77E-07	A17	2.042067	USDA1106-psyma	640867	640868	5279	freebayes-variant-USDA1106-psyma-640868-G	CDO30_RS21460:malonyl-CoA synthase; protein_id=WP_010967081.1	1	1	3	2	3	2
USDA1106	psyma	freebayes-variant-USDA1106-psyma-640487-G	640487	0	G	C	0.07	-1.755261	0.2894462	-116.5734	1.00E+05	1.00E+05	3.65E-08	2.30E-08	1.93E-06	A17	1.755261	USDA1106-psyma	640486	640487	5281	freebayes-variant-USDA1106-psyma-640487-G	CDO30_RS21460:malonyl-CoA synthase; protein_id=WP_010967081.1	1	1	4	6	4	5
USDA1106	psyma	freebayes-variant-USDA1106-psyma-953094-G	953094	6	G	C	0.075	-2.157414	0.3567932	-116.649	1.00E+05	1.00E+05	3.94E-08	2.48E-08	2.01E-06	A17	2.157414	USDA1106-psyma	953093	953094	9034	freebayes-variant-USDA1106-psyma-953094-G	CDO30_RS23065:SGNH/GDSL hydrolase family protein; protein_id=WP_010968046.1	1	1	5	1	5	1
USDA1106	psymb	freebayes-variant-USDA1106-psymb-450549-G	450549	0	G	C	0.058	0.9098244	0.179555	-88.95828	1.00E+05	1.00E+05	2.36E-06	1.67E-06	2.28E-05	ipd3.change	0.9098244	USDA1106-psymb	450548	450549	10903	freebayes-variant-USDA1106-psymb-450549-G	CDO30_RS27310:ABC transporter ATP-binding protein; protein_id=WP_010975248.1	1	1	1	5	1	5
USDA1106	psymb	freebayes-variant-USDA1106-psymb-729954-A	729954	0	A	G	0.058	0.9533063	0.1930274	-89.46496	1.00E+05	1.00E+05	3.95E-06	2.84E-06	3.17E-05	ipd3.change	0.9533063	USDA1106-psymb	729953	729954	10601	freebayes-variant-USDA1106-psymb-729954-A	CDO30_RS28740:pepT, peptidase T; protein_id=WP_041170089.1	1	1	2	2	2	2
USDA1106	psymb	freebayes-variant-USDA1106-psymb-717932-C	717932	1	C	G	0.059	0.9395265	0.1982138	-90.27645	112.6334	1.00E+05	8.63E-06	6.62E-06	5.46E-05	ipd3.change	0.9395265	USDA1106-psymb	717931	717932	12013	freebayes-variant-USDA1106-psymb-717932-C	CDO30_RS28675:hypothetical protein; protein_id=WP_010975483.1	1	1	3	3	3	3
USDA1106	psymb	freebayes-variant-USDA1106-psymb-1537930-G	1537930	0	G	C	0.07	1.012146	0.2222372	-90.93739	1.00E+05	1.00E+05	1.76E-05	1.32E-05	8.62E-05	ipd3.change	1.012146	USDA1106-psymb	1537929	1537930	9865	freebayes-variant-USDA1106-psymb-1537975-G	CDO30_RS32685:four-carbon acid sugar kinase family protein; protein_id=WP_010976194.1	7	3	4	1	4	1
USDA1106	psymb	freebayes-variant-USDA1106-psymb-1537930-G	1537930	0	G	C	0.07	1.012146	0.2222372	-90.93739	1.00E+05	1.00E+05	1.76E-05	1.32E-05	8.62E-05	ipd3.change	1.012146	USDA1106-psymb	1537929	1537930	9865	freebayes-variant-USDA1106-psymb-1538057-G	CDO30_RS32685:four-carbon acid sugar kinase family protein; protein_id=WP_010976194.1	7	3	4	1	4	1
USDA1106	psymb	freebayes-variant-USDA1106-psymb-1537930-G	1537930	0	G	C	0.07	1.012146	0.2222372	-90.93739	1.00E+05	1.00E+05	1.76E-05	1.32E-05	8.62E-05	ipd3.change	1.012146	USDA1106-psymb	1537929	1537930	9865	freebayes-variant-USDA1106-psymb-1535157-A	CDO30_RS32675:NAD(P)-dependent oxidoreductase; protein_id=WP_010976192.1	7	3	4	1	4	1
USDA1106	psymb	freebayes-variant-USDA1106-psymb-1537930-G	1537930	0	G	C	0.07	1.012146	0.2222372	-90.93739	1.00E+05	1.00E+05	1.76E-05	1.32E-05	8.62E-05	ipd3.change	1.012146	USDA1106-psymb	1537929	1537930	9865	freebayes-variant-USDA1106-psymb-1542265-G	CDO30_RS32705:LacI family transcriptional regulator; protein_id=WP_010976198.1	7	3	4	1	4	1
USDA1106	psymb	freebayes-variant-USDA1106-psymb-1537930-G	1537930	0	G	C	0.07	1.012146	0.2222372	-90.93739	1.00E+05	1.00E+05	1.76E-05	1.32E-05	8.62E-05	ipd3.change	1.012146	USDA1106-psymb	1537929	1537930	9865	freebayes-variant-USDA1106-psymb-1538083-A	CDO30_RS32685:four-carbon acid sugar kinase family protein; protein_id=WP_010976194.1	7	3	4	1	4	1
USDA1106	psymb	freebayes-variant-USDA1106-psymb-1537930-G	1537930	0	G	C	0.07	1.012146	0.2222372	-90.93739	1.00E+05	1.00E+05	1.76E-05	1.32E-05	8.62E-05	ipd3.change	1.012146	USDA1106-psymb	1537929	1537930	9865	freebayes-variant-USDA1106-psymb-1537508-A	CDO30_RS32685:four-carbon acid sugar kinase family protein; protein_id=WP_010976194.1	7	3	4	1	4	1
USDA1106	psymb	freebayes-variant-USDA1106-psymb-1537930-G	1537930	0	G	C	0.07	1.012146	0.2222372	-90.93739	1.00E+05	1.00E+05	1.76E-05	1.32E-05	8.62E-05	ipd3.change	1.012146	USDA1106-psymb	1537929	1537930	9865	freebayes-variant-USDA1106-psymb-1537930-G	CDO30_RS32685:four-carbon acid sugar kinase family protein; protein_id=WP_010976194.1	7	3	4	1	4	1
USDA1106	psymb	freebayes-variant-USDA1106-psymb-586390-C	586390	0	C	T	0.07	0.8540814	0.1905922	-91.20959	1.00E+05	1.00E+05	2.33E-05	1.76E-05	0.000104507	ipd3.change	0.8540814	USDA1106-psymb	586389	586390	10121	freebayes-variant-USDA1106-psymb-579072-G	CDO30_RS27930:LysR family transcriptional regulator; protein_id=WP_010975355.1	2	2	5	8	5	8
USDA1106	psymb	freebayes-variant-USDA1106-psymb-586390-C	586390	0	C	T	0.07	0.8540814	0.1905922	-91.20959	1.00E+05	1.00E+05	2.33E-05	1.76E-05	0.000104507	ipd3.change	0.8540814	USDA1106-psymb	586389	586390	10121	freebayes-variant-USDA1106-psymb-586390-C	CDO30_RS27960:class I fructose-bisphosphate aldolase; protein_id=WP_010975359.1	2	2	5	8	5	8
USDA1106	psymb	freebayes-variant-USDA1106-psymb-729954-A	729954	0	A	G	0.058	1.278848	0.2647986	-117.2643	49.85683	1.00E+05	6.08E-06	5.87E-06	5.05E-05	latd.change	1.278848	USDA1106-psymb	729953	729954	10601	freebayes-variant-USDA1106-psymb-729954-A	CDO30_RS28740:pepT, peptidase T; protein_id=WP_041170089.1	1	1	1	1	1	1
USDA1106	psymb	freebayes-variant-USDA1106-psymb-331995-T	331995	0	T	C	0.128	0.9430465	0.2145658	-118.768	86.264	1.00E+05	3.22E-05	2.84E-05	0.000144843	latd.change	0.9430465	USDA1106-psymb	331994	331995	7135	freebayes-variant-USDA1106-psymb-331995-T	CDO30_RS26745:dihydrodipicolinate synthase family protein; protein_id=WP_017273711.1	1	1	2	13	2	12
USDA1106	psymb	freebayes-variant-USDA1106-psymb-475769-T	475769	0	T	C	0.07	1.176652	0.2737639	-118.9828	14300.51	1.00E+05	4.61E-05	3.56E-05	0.000169352	latd.change	1.176652	USDA1106-psymb	475768	475769	10140	freebayes-variant-USDA1106-psymb-475769-T	CDO30_RS27435:four-carbon acid sugar kinase family protein; protein_id=WP_010975268.1	1	1	3	4	3	4
USDA1106	psymb	freebayes-variant-USDA1106-psymb-732964-C	732964	0	C	G	0.07	1.065972	0.2502394	-119.1908	139.8063	1.00E+05	5.31E-05	4.43E-05	0.000197319	latd.change	1.065972	USDA1106-psymb	732963	732964	10190	freebayes-variant-USDA1106-psymb-732964-C	CDO30_RS28760:ligD, DNA ligase D; protein_id=WP_041170090.1	1	1	4	7	4	7
USDA1106	psymb	freebayes-variant-USDA1106-psymb-476916-G	476916	0	G	A	0.058	1.21668	0.2857826	-119.2661	87.03055	1.00E+05	5.36E-05	4.79E-05	0.000208631	latd.change	1.21668	USDA1106-psymb	476915	476916	10913	freebayes-variant-USDA1106-psymb-476925-G	CDO30_RS27440:xanthine dehydrogenase family protein molybdopterin-binding subunit; protein_id=WP_014527494.1	2	1	5	2	5	2
USDA1106	psymb	freebayes-variant-USDA1106-psymb-476916-G	476916	0	G	A	0.058	1.21668	0.2857826	-119.2661	87.03055	1.00E+05	5.36E-05	4.79E-05	0.000208631	latd.change	1.21668	USDA1106-psymb	476915	476916	10913	freebayes-variant-USDA1106-psymb-476916-G	CDO30_RS27440:xanthine dehydrogenase family protein molybdopterin-binding subunit; protein_id=WP_014527494.1	2	1	5	2	5	2
USDA1106	psymb	freebayes-variant-USDA1106-psymb-888212-G	888212	0	G	A	0.314	0.3199293	0.06427676	-70.11298	1.00E-05	1.00E-05	3.39E-06	2.05E-05	0.000510202	hcl.change	0.3199293	USDA1106-psymb	888211	888212	2730	freebayes-variant-USDA1106-psymb-888212-G	CDO30_RS29490:mechanosensitive ion channel family protein; protein_id=WP_041170095.1	1	1	1	107	1	103
USDA1106	psymb	freebayes-variant-USDA1106-psymb-888131-C	888131	0	C	T	0.291	0.3191611	0.0661505	-70.7084	1.00E-05	1.00E-05	6.19E-06	3.84E-05	0.000792727	hcl.change	0.3191611	USDA1106-psymb	888130	888131	3035	freebayes-variant-USDA1106-psymb-888131-C	CDO30_RS29490:mechanosensitive ion channel family protein; protein_id=WP_041170095.1	2	1	2	108	2	104
USDA1106	psymb	freebayes-variant-USDA1106-psymb-888131-C	888131	0	C	T	0.291	0.3191611	0.0661505	-70.7084	1.00E-05	1.00E-05	6.19E-06	3.84E-05	0.000792727	hcl.change	0.3191611	USDA1106-psymb	888130	888131	3035	freebayes-variant-USDA1106-psymb-888260-C	CDO30_RS29490:mechanosensitive ion channel family protein; protein_id=WP_041170095.1	2	1	2	108	2	104
USDA1106	psymb	freebayes-variant-USDA1106-psymb-386696-G	386696	0	A	G	0.442	0.2785238	0.06341566	-71.33329	0.07401566	0.07346836	3.25E-05	7.42E-05	0.000465782	hcl.change	0.2785238	USDA1106-psymb	386695	386696	1060	freebayes-variant-USDA1106-psymb-386696-G	CDO30_RS27010:sugar ABC transporter ATP-binding protein; protein_id=WP_015456585.1	1	1	3	193	3	184
USDA1106	psymb	freebayes-variant-USDA1106-psymb-388166-C	388166	0	A	C	0.419	0.2843318	0.06141914	-71.45533	1.00E-05	1.00E-05	1.32E-05	8.44E-05	0.000929775	hcl.change	0.2843318	USDA1106-psymb	388165	388166	1482	freebayes-variant-USDA1106-psymb-388166-C	CDO30_RS27015:ABC transporter permease; protein_id=WP_010975200.1	1	1	4	174	4	166
USDA1106	psymb	freebayes-variant-USDA1106-psymb-844436-C	844436	0	C	G	0.093	0.4717715	0.1090807	-71.47299	0.08609845	0.08865532	4.18E-05	8.60E-05	0.000524122	hcl.change	0.4717715	USDA1106-psymb	844435	844436	8603	freebayes-variant-USDA1106-psymb-844436-C	CDO30_RS29305:amino acid ABC transporter ATP-binding protein; protein_id=WP_003537169.1	1	1	5	2	5	2
USDA1106	psymb	freebayes-variant-USDA1106-psymb-437897-C	437897	0	C	T	0.07	0.8298385	0.1582512	-87.70898	1.00E+05	1.00E+05	1.16E-06	8.02E-07	1.45E-05	dnf1.change	0.8298385	USDA1106-psymb	437896	437897	10122	freebayes-variant-USDA1106-psymb-437897-C	CDO30_RS27255:hypothetical protein; protein_id=WP_010975237.1	1	1	1	8	1	7
USDA1106	psymb	freebayes-variant-USDA1106-psymb-331995-T	331995	0	T	C	0.128	0.7089371	0.1550399	-90.32815	1.00E+05	1.00E+05	1.64E-05	1.23E-05	8.22E-05	dnf1.change	0.7089371	USDA1106-psymb	331994	331995	7135	freebayes-variant-USDA1106-psymb-331995-T	CDO30_RS26745:dihydrodipicolinate synthase family protein; protein_id=WP_017273711.1	1	1	2	24	2	21
USDA1106	psymb	freebayes-variant-USDA1106-psymb-76707-A	76707	0	A	G	0.07	0.7962987	0.1812526	-90.99217	1.00E+05	1.00E+05	3.24E-05	2.47E-05	0.000131702	dnf1.change	0.7962987	USDA1106-psymb	76706	76707	9941	freebayes-variant-USDA1106-psymb-76707-A	CDO30_RS25485:pyridoxamine 5'-phosphate oxidase family protein; protein_id=WP_010974934.1	1	1	3	13	3	12
USDA1106	psymb	freebayes-variant-USDA1106-psymb-1396862-G	1396862	8	G	T	0.077	0.9088431	0.2122733	-91.39791	1.00E+05	1.00E+05	4.90E-05	3.79E-05	0.00017687	dnf1.change	0.9088431	USDA1106-psymb	1396861	1396862	13710	freebayes-variant-USDA1106-psymb-1396862-G	CDO30_RS31870:hypothetical protein (pseudogene)	1	1	4	3	4	3
USDA1106	psymb	freebayes-variant-USDA1106-psymb-1443730-A	1443730	0	A	G	0.105	0.8639558	0.2029958	-91.4893	1.00E+05	1.00E+05	5.39E-05	4.17E-05	0.000189157	dnf1.change	0.8639558	USDA1106-psymb	1443729	1443730	8364	freebayes-variant-USDA1106-psymb-1452120-G	CDO30_RS32205:sugar ABC transporter permease; protein_id=WP_010976104.1	10	7	5	7	NA	NA
USDA1106	psymb	freebayes-variant-USDA1106-psymb-1443730-A	1443730	0	A	G	0.105	0.8639558	0.2029958	-91.4893	1.00E+05	1.00E+05	5.39E-05	4.17E-05	0.000189157	dnf1.change	0.8639558	USDA1106-psymb	1443729	1443730	8364	freebayes-variant-USDA1106-psymb-1451602-T	CDO30_RS32205:sugar ABC transporter permease; protein_id=WP_010976104.1	10	7	5	7	NA	NA
USDA1106	psymb	freebayes-variant-USDA1106-psymb-1443730-A	1443730	0	A	G	0.105	0.8639558	0.2029958	-91.4893	1.00E+05	1.00E+05	5.39E-05	4.17E-05	0.000189157	dnf1.change	0.8639558	USDA1106-psymb	1443729	1443730	8364	freebayes-variant-USDA1106-psymb-1452431-C	CDO30_RS32210:ABC transporter ATP-binding protein; protein_id=WP_010976105.1	10	7	5	7	NA	NA
USDA1106	psymb	freebayes-variant-USDA1106-psymb-1443730-A	1443730	0	A	G	0.105	0.8639558	0.2029958	-91.4893	1.00E+05	1.00E+05	5.39E-05	4.17E-05	0.000189157	dnf1.change	0.8639558	USDA1106-psymb	1443729	1443730	8364	freebayes-variant-USDA1106-psymb-1456342-A	CDO30_RS32225:6-phospho-beta-glucosidase; protein_id=WP_015456715.1	10	7	5	7	NA	NA
USDA1106	psymb	freebayes-variant-USDA1106-psymb-1443730-A	1443730	0	A	G	0.105	0.8639558	0.2029958	-91.4893	1.00E+05	1.00E+05	5.39E-05	4.17E-05	0.000189157	dnf1.change	0.8639558	USDA1106-psymb	1443729	1443730	8364	freebayes-variant-USDA1106-psymb-1439538-C	CDO30_RS32140:DNA topoisomerase IB; protein_id=WP_010976094.1	10	7	5	7	NA	NA
USDA1106	psymb	freebayes-variant-USDA1106-psymb-1443730-A	1443730	0	A	G	0.105	0.8639558	0.2029958	-91.4893	1.00E+05	1.00E+05	5.39E-05	4.17E-05	0.000189157	dnf1.change	0.8639558	USDA1106-psymb	1443729	1443730	8364	freebayes-variant-USDA1106-psymb-1447900-G	CDO30_RS34670:hypothetical protein; protein_id=WP_015456714.1	10	7	5	7	NA	NA
USDA1106	psymb	freebayes-variant-USDA1106-psymb-1443730-A	1443730	0	A	G	0.105	0.8639558	0.2029958	-91.4893	1.00E+05	1.00E+05	5.39E-05	4.17E-05	0.000189157	dnf1.change	0.8639558	USDA1106-psymb	1443729	1443730	8364	freebayes-variant-USDA1106-psymb-1451343-A	CDO30_RS32200:carbohydrate ABC transporter permease; protein_id=WP_010976103.1	10	7	5	7	NA	NA
USDA1106	psymb	freebayes-variant-USDA1106-psymb-1443730-A	1443730	0	A	G	0.105	0.8639558	0.2029958	-91.4893	1.00E+05	1.00E+05	5.39E-05	4.17E-05	0.000189157	dnf1.change	0.8639558	USDA1106-psymb	1443729	1443730	8364	freebayes-variant-USDA1106-psymb-1452684-G	CDO30_RS32210:ABC transporter ATP-binding protein; protein_id=WP_010976105.1	10	7	5	7	NA	NA
USDA1106	psymb	freebayes-variant-USDA1106-psymb-1443730-A	1443730	0	A	G	0.105	0.8639558	0.2029958	-91.4893	1.00E+05	1.00E+05	5.39E-05	4.17E-05	0.000189157	dnf1.change	0.8639558	USDA1106-psymb	1443729	1443730	8364	freebayes-variant-USDA1106-psymb-1443730-A	CDO30_RS32150:treZ, malto-oligosyltrehalose trehalohydrolase; protein_id=WP_010976096.1	10	7	5	7	NA	NA
USDA1106	psymb	freebayes-variant-USDA1106-psymb-1443730-A	1443730	0	A	G	0.105	0.8639558	0.2029958	-91.4893	1.00E+05	1.00E+05	5.39E-05	4.17E-05	0.000189157	dnf1.change	0.8639558	USDA1106-psymb	1443729	1443730	8364	freebayes-variant-USDA1106-psymb-1452388-G	CDO30_RS32210:ABC transporter ATP-binding protein; protein_id=WP_010976105.1	10	7	5	7	NA	NA
USDA1106	psymb	freebayes-variant-USDA1106-psymb-437897-C	437897	0	C	T	0.07	0.7286943	0.1548196	-85.82357	1.00E+05	1.00E+05	9.81E-06	7.24E-06	5.79E-05	dnf2.change	0.7286943	USDA1106-psymb	437896	437897	10122	freebayes-variant-USDA1106-psymb-437897-C	CDO30_RS27255:hypothetical protein; protein_id=WP_010975237.1	1	1	1	7	1	7
USDA1106	psymb	freebayes-variant-USDA1106-psymb-717932-C	717932	1	C	G	0.059	0.7961996	0.1937935	-88.01466	1.00E+05	1.00E+05	9.21E-05	7.24E-05	0.000279282	dnf2.change	0.7961996	USDA1106-psymb	717931	717932	12013	freebayes-variant-USDA1106-psymb-717932-C	CDO30_RS28675:hypothetical protein; protein_id=WP_010975483.1	1	1	2	3	2	3
USDA1106	psymb	freebayes-variant-USDA1106-psymb-478236-A	478236	0	A	G	0.058	0.8323965	0.2059134	-88.2447	1.00E+05	1.00E+05	0.000116733	9.23E-05	0.000332506	dnf2.change	0.8323965	USDA1106-psymb	478235	478236	10915	freebayes-variant-USDA1106-psymb-478749-G	CDO30_RS27440:xanthine dehydrogenase family protein molybdopterin-binding subunit; protein_id=WP_014527494.1	42	2	3	2	3	2
USDA1106	psymb	freebayes-variant-USDA1106-psymb-478236-A	478236	0	A	G	0.058	0.8323965	0.2059134	-88.2447	1.00E+05	1.00E+05	0.000116733	9.23E-05	0.000332506	dnf2.change	0.8323965	USDA1106-psymb	478235	478236	10915	freebayes-variant-USDA1106-psymb-478755-G	CDO30_RS27440:xanthine dehydrogenase family protein molybdopterin-binding subunit; protein_id=WP_014527494.1	42	2	3	2	3	2
USDA1106	psymb	freebayes-variant-USDA1106-psymb-478236-A	478236	0	A	G	0.058	0.8323965	0.2059134	-88.2447	1.00E+05	1.00E+05	0.000116733	9.23E-05	0.000332506	dnf2.change	0.8323965	USDA1106-psymb	478235	478236	10915	freebayes-variant-USDA1106-psymb-478263-C	CDO30_RS27440:xanthine dehydrogenase family protein molybdopterin-binding subunit; protein_id=WP_014527494.1	42	2	3	2	3	2
USDA1106	psymb	freebayes-variant-USDA1106-psymb-478236-A	478236	0	A	G	0.058	0.8323965	0.2059134	-88.2447	1.00E+05	1.00E+05	0.000116733	9.23E-05	0.000332506	dnf2.change	0.8323965	USDA1106-psymb	478235	478236	10915	freebayes-variant-USDA1106-psymb-478249-C	CDO30_RS27440:xanthine dehydrogenase family protein molybdopterin-binding subunit; protein_id=WP_014527494.1	42	2	3	2	3	2
USDA1106	psymb	freebayes-variant-USDA1106-psymb-478236-A	478236	0	A	G	0.058	0.8323965	0.2059134	-88.2447	1.00E+05	1.00E+05	0.000116733	9.23E-05	0.000332506	dnf2.change	0.8323965	USDA1106-psymb	478235	478236	10915	freebayes-variant-USDA1106-psymb-478758-A	CDO30_RS27440:xanthine dehydrogenase family protein molybdopterin-binding subunit; protein_id=WP_014527494.1	42	2	3	2	3	2
USDA1106	psymb	freebayes-variant-USDA1106-psymb-478236-A	478236	0	A	G	0.058	0.8323965	0.2059134	-88.2447	1.00E+05	1.00E+05	0.000116733	9.23E-05	0.000332506	dnf2.change	0.8323965	USDA1106-psymb	478235	478236	10915	freebayes-variant-USDA1106-psymb-478244-C	CDO30_RS27440:xanthine dehydrogenase family protein molybdopterin-binding subunit; protein_id=WP_014527494.1	42	2	3	2	3	2
USDA1106	psymb	freebayes-variant-USDA1106-psymb-478236-A	478236	0	A	G	0.058	0.8323965	0.2059134	-88.2447	1.00E+05	1.00E+05	0.000116733	9.23E-05	0.000332506	dnf2.change	0.8323965	USDA1106-psymb	478235	478236	10915	freebayes-variant-USDA1106-psymb-478647-A	CDO30_RS27440:xanthine dehydrogenase family protein molybdopterin-binding subunit; protein_id=WP_014527494.1	42	2	3	2	3	2
USDA1106	psymb	freebayes-variant-USDA1106-psymb-478236-A	478236	0	A	G	0.058	0.8323965	0.2059134	-88.2447	1.00E+05	1.00E+05	0.000116733	9.23E-05	0.000332506	dnf2.change	0.8323965	USDA1106-psymb	478235	478236	10915	freebayes-variant-USDA1106-psymb-478636-T	CDO30_RS27440:xanthine dehydrogenase family protein molybdopterin-binding subunit; protein_id=WP_014527494.1	42	2	3	2	3	2
USDA1106	psymb	freebayes-variant-USDA1106-psymb-478236-A	478236	0	A	G	0.058	0.8323965	0.2059134	-88.2447	1.00E+05	1.00E+05	0.000116733	9.23E-05	0.000332506	dnf2.change	0.8323965	USDA1106-psymb	478235	478236	10915	freebayes-variant-USDA1106-psymb-478584-G	CDO30_RS27440:xanthine dehydrogenase family protein molybdopterin-binding subunit; protein_id=WP_014527494.1	42	2	3	2	3	2
USDA1106	psymb	freebayes-variant-USDA1106-psymb-478236-A	478236	0	A	G	0.058	0.8323965	0.2059134	-88.2447	1.00E+05	1.00E+05	0.000116733	9.23E-05	0.000332506	dnf2.change	0.8323965	USDA1106-psymb	478235	478236	10915	freebayes-variant-USDA1106-psymb-478602-G	CDO30_RS27440:xanthine dehydrogenase family protein molybdopterin-binding subunit; protein_id=WP_014527494.1	42	2	3	2	3	2
USDA1106	psymb	freebayes-variant-USDA1106-psymb-478236-A	478236	0	A	G	0.058	0.8323965	0.2059134	-88.2447	1.00E+05	1.00E+05	0.000116733	9.23E-05	0.000332506	dnf2.change	0.8323965	USDA1106-psymb	478235	478236	10915	freebayes-variant-USDA1106-psymb-478671-C	CDO30_RS27440:xanthine dehydrogenase family protein molybdopterin-binding subunit; protein_id=WP_014527494.1	42	2	3	2	3	2
USDA1106	psymb	freebayes-variant-USDA1106-psymb-478236-A	478236	0	A	G	0.058	0.8323965	0.2059134	-88.2447	1.00E+05	1.00E+05	0.000116733	9.23E-05	0.000332506	dnf2.change	0.8323965	USDA1106-psymb	478235	478236	10915	freebayes-variant-USDA1106-psymb-478322-A	CDO30_RS27440:xanthine dehydrogenase family protein molybdopterin-binding subunit; protein_id=WP_014527494.1	42	2	3	2	3	2
USDA1106	psymb	freebayes-variant-USDA1106-psymb-478236-A	478236	0	A	G	0.058	0.8323965	0.2059134	-88.2447	1.00E+05	1.00E+05	0.000116733	9.23E-05	0.000332506	dnf2.change	0.8323965	USDA1106-psymb	478235	478236	10915	freebayes-variant-USDA1106-psymb-478568-A	CDO30_RS27440:xanthine dehydrogenase family protein molybdopterin-binding subunit; protein_id=WP_014527494.1	42	2	3	2	3	2
USDA1106	psymb	freebayes-variant-USDA1106-psymb-478236-A	478236	0	A	G	0.058	0.8323965	0.2059134	-88.2447	1.00E+05	1.00E+05	0.000116733	9.23E-05	0.000332506	dnf2.change	0.8323965	USDA1106-psymb	478235	478236	10915	freebayes-variant-USDA1106-psymb-478532-C	CDO30_RS27440:xanthine dehydrogenase family protein molybdopterin-binding subunit; protein_id=WP_014527494.1	42	2	3	2	3	2
USDA1106	psymb	freebayes-variant-USDA1106-psymb-478236-A	478236	0	A	G	0.058	0.8323965	0.2059134	-88.2447	1.00E+05	1.00E+05	0.000116733	9.23E-05	0.000332506	dnf2.change	0.8323965	USDA1106-psymb	478235	478236	10915	freebayes-variant-USDA1106-psymb-478797-A	CDO30_RS27440:xanthine dehydrogenase family protein molybdopterin-binding subunit; protein_id=WP_014527494.1	42	2	3	2	3	2
USDA1106	psymb	freebayes-variant-USDA1106-psymb-478236-A	478236	0	A	G	0.058	0.8323965	0.2059134	-88.2447	1.00E+05	1.00E+05	0.000116733	9.23E-05	0.000332506	dnf2.change	0.8323965	USDA1106-psymb	478235	478236	10915	freebayes-variant-USDA1106-psymb-478785-T	CDO30_RS27440:xanthine dehydrogenase family protein molybdopterin-binding subunit; protein_id=WP_014527494.1	42	2	3	2	3	2
USDA1106	psymb	freebayes-variant-USDA1106-psymb-478236-A	478236	0	A	G	0.058	0.8323965	0.2059134	-88.2447	1.00E+05	1.00E+05	0.000116733	9.23E-05	0.000332506	dnf2.change	0.8323965	USDA1106-psymb	478235	478236	10915	freebayes-variant-USDA1106-psymb-478787-C	CDO30_RS27440:xanthine dehydrogenase family protein molybdopterin-binding subunit; protein_id=WP_014527494.1	42	2	3	2	3	2
USDA1106	psymb	freebayes-variant-USDA1106-psymb-478236-A	478236	0	A	G	0.058	0.8323965	0.2059134	-88.2447	1.00E+05	1.00E+05	0.000116733	9.23E-05	0.000332506	dnf2.change	0.8323965	USDA1106-psymb	478235	478236	10915	freebayes-variant-USDA1106-psymb-478518-C	CDO30_RS27440:xanthine dehydrogenase family protein molybdopterin-binding subunit; protein_id=WP_014527494.1	42	2	3	2	3	2
USDA1106	psymb	freebayes-variant-USDA1106-psymb-478236-A	478236	0	A	G	0.058	0.8323965	0.2059134	-88.2447	1.00E+05	1.00E+05	0.000116733	9.23E-05	0.000332506	dnf2.change	0.8323965	USDA1106-psymb	478235	478236	10915	freebayes-variant-USDA1106-psymb-478323-T	CDO30_RS27440:xanthine dehydrogenase family protein molybdopterin-binding subunit; protein_id=WP_014527494.1	42	2	3	2	3	2
USDA1106	psymb	freebayes-variant-USDA1106-psymb-478236-A	478236	0	A	G	0.058	0.8323965	0.2059134	-88.2447	1.00E+05	1.00E+05	0.000116733	9.23E-05	0.000332506	dnf2.change	0.8323965	USDA1106-psymb	478235	478236	10915	freebayes-variant-USDA1106-psymb-478392-A	CDO30_RS27440:xanthine dehydrogenase family protein molybdopterin-binding subunit; protein_id=WP_014527494.1	42	2	3	2	3	2
USDA1106	psymb	freebayes-variant-USDA1106-psymb-478236-A	478236	0	A	G	0.058	0.8323965	0.2059134	-88.2447	1.00E+05	1.00E+05	0.000116733	9.23E-05	0.000332506	dnf2.change	0.8323965	USDA1106-psymb	478235	478236	10915	freebayes-variant-USDA1106-psymb-478789-A	CDO30_RS27440:xanthine dehydrogenase family protein molybdopterin-binding subunit; protein_id=WP_014527494.1	42	2	3	2	3	2
USDA1106	psymb	freebayes-variant-USDA1106-psymb-478236-A	478236	0	A	G	0.058	0.8323965	0.2059134	-88.2447	1.00E+05	1.00E+05	0.000116733	9.23E-05	0.000332506	dnf2.change	0.8323965	USDA1106-psymb	478235	478236	10915	freebayes-variant-USDA1106-psymb-478394-T	CDO30_RS27440:xanthine dehydrogenase family protein molybdopterin-binding subunit; protein_id=WP_014527494.1	42	2	3	2	3	2
USDA1106	psymb	freebayes-variant-USDA1106-psymb-478236-A	478236	0	A	G	0.058	0.8323965	0.2059134	-88.2447	1.00E+05	1.00E+05	0.000116733	9.23E-05	0.000332506	dnf2.change	0.8323965	USDA1106-psymb	478235	478236	10915	freebayes-variant-USDA1106-psymb-478395-G	CDO30_RS27440:xanthine dehydrogenase family protein molybdopterin-binding subunit; protein_id=WP_014527494.1	42	2	3	2	3	2
USDA1106	psymb	freebayes-variant-USDA1106-psymb-478236-A	478236	0	A	G	0.058	0.8323965	0.2059134	-88.2447	1.00E+05	1.00E+05	0.000116733	9.23E-05	0.000332506	dnf2.change	0.8323965	USDA1106-psymb	478235	478236	10915	freebayes-variant-USDA1106-psymb-479020-C	CDO30_RS27445:xanthine dehydrogenase family protein subunit M; protein_id=WP_010975270.1	42	2	3	2	3	2
USDA1106	psymb	freebayes-variant-USDA1106-psymb-478236-A	478236	0	A	G	0.058	0.8323965	0.2059134	-88.2447	1.00E+05	1.00E+05	0.000116733	9.23E-05	0.000332506	dnf2.change	0.8323965	USDA1106-psymb	478235	478236	10915	freebayes-variant-USDA1106-psymb-478453-T	CDO30_RS27440:xanthine dehydrogenase family protein molybdopterin-binding subunit; protein_id=WP_014527494.1	42	2	3	2	3	2
USDA1106	psymb	freebayes-variant-USDA1106-psymb-478236-A	478236	0	A	G	0.058	0.8323965	0.2059134	-88.2447	1.00E+05	1.00E+05	0.000116733	9.23E-05	0.000332506	dnf2.change	0.8323965	USDA1106-psymb	478235	478236	10915	freebayes-variant-USDA1106-psymb-478440-G	CDO30_RS27440:xanthine dehydrogenase family protein molybdopterin-binding subunit; protein_id=WP_014527494.1	42	2	3	2	3	2
USDA1106	psymb	freebayes-variant-USDA1106-psymb-478236-A	478236	0	A	G	0.058	0.8323965	0.2059134	-88.2447	1.00E+05	1.00E+05	0.000116733	9.23E-05	0.000332506	dnf2.change	0.8323965	USDA1106-psymb	478235	478236	10915	freebayes-variant-USDA1106-psymb-478821-C	CDO30_RS27440:xanthine dehydrogenase family protein molybdopterin-binding subunit; protein_id=WP_014527494.1	42	2	3	2	3	2
USDA1106	psymb	freebayes-variant-USDA1106-psymb-478236-A	478236	0	A	G	0.058	0.8323965	0.2059134	-88.2447	1.00E+05	1.00E+05	0.000116733	9.23E-05	0.000332506	dnf2.change	0.8323965	USDA1106-psymb	478235	478236	10915	freebayes-variant-USDA1106-psymb-478437-G	CDO30_RS27440:xanthine dehydrogenase family protein molybdopterin-binding subunit; protein_id=WP_014527494.1	42	2	3	2	3	2
USDA1106	psymb	freebayes-variant-USDA1106-psymb-478236-A	478236	0	A	G	0.058	0.8323965	0.2059134	-88.2447	1.00E+05	1.00E+05	0.000116733	9.23E-05	0.000332506	dnf2.change	0.8323965	USDA1106-psymb	478235	478236	10915	freebayes-variant-USDA1106-psymb-478317-G	CDO30_RS27440:xanthine dehydrogenase family protein molybdopterin-binding subunit; protein_id=WP_014527494.1	42	2	3	2	3	2
USDA1106	psymb	freebayes-variant-USDA1106-psymb-478236-A	478236	0	A	G	0.058	0.8323965	0.2059134	-88.2447	1.00E+05	1.00E+05	0.000116733	9.23E-05	0.000332506	dnf2.change	0.8323965	USDA1106-psymb	478235	478236	10915	freebayes-variant-USDA1106-psymb-478467-C	CDO30_RS27440:xanthine dehydrogenase family protein molybdopterin-binding subunit; protein_id=WP_014527494.1	42	2	3	2	3	2
USDA1106	psymb	freebayes-variant-USDA1106-psymb-478236-A	478236	0	A	G	0.058	0.8323965	0.2059134	-88.2447	1.00E+05	1.00E+05	0.000116733	9.23E-05	0.000332506	dnf2.change	0.8323965	USDA1106-psymb	478235	478236	10915	freebayes-variant-USDA1106-psymb-478730-C	CDO30_RS27440:xanthine dehydrogenase family protein molybdopterin-binding subunit; protein_id=WP_014527494.1	42	2	3	2	3	2
USDA1106	psymb	freebayes-variant-USDA1106-psymb-478236-A	478236	0	A	G	0.058	0.8323965	0.2059134	-88.2447	1.00E+05	1.00E+05	0.000116733	9.23E-05	0.000332506	dnf2.change	0.8323965	USDA1106-psymb	478235	478236	10915	freebayes-variant-USDA1106-psymb-478722-G	CDO30_RS27440:xanthine dehydrogenase family protein molybdopterin-binding subunit; protein_id=WP_014527494.1	42	2	3	2	3	2
USDA1106	psymb	freebayes-variant-USDA1106-psymb-478236-A	478236	0	A	G	0.058	0.8323965	0.2059134	-88.2447	1.00E+05	1.00E+05	0.000116733	9.23E-05	0.000332506	dnf2.change	0.8323965	USDA1106-psymb	478235	478236	10915	freebayes-variant-USDA1106-psymb-478743-C	CDO30_RS27440:xanthine dehydrogenase family protein molybdopterin-binding subunit; protein_id=WP_014527494.1	42	2	3	2	3	2
USDA1106	psymb	freebayes-variant-USDA1106-psymb-478236-A	478236	0	A	G	0.058	0.8323965	0.2059134	-88.2447	1.00E+05	1.00E+05	0.000116733	9.23E-05	0.000332506	dnf2.change	0.8323965	USDA1106-psymb	478235	478236	10915	freebayes-variant-USDA1106-psymb-478741-A	CDO30_RS27440:xanthine dehydrogenase family protein molybdopterin-binding subunit; protein_id=WP_014527494.1	42	2	3	2	3	2
USDA1106	psymb	freebayes-variant-USDA1106-psymb-478236-A	478236	0	A	G	0.058	0.8323965	0.2059134	-88.2447	1.00E+05	1.00E+05	0.000116733	9.23E-05	0.000332506	dnf2.change	0.8323965	USDA1106-psymb	478235	478236	10915	freebayes-variant-USDA1106-psymb-478236-A	CDO30_RS27440:xanthine dehydrogenase family protein molybdopterin-binding subunit; protein_id=WP_014527494.1	42	2	3	2	3	2
USDA1106	psymb	freebayes-variant-USDA1106-psymb-478236-A	478236	0	A	G	0.058	0.8323965	0.2059134	-88.2447	1.00E+05	1.00E+05	0.000116733	9.23E-05	0.000332506	dnf2.change	0.8323965	USDA1106-psymb	478235	478236	10915	freebayes-variant-USDA1106-psymb-478239-C	CDO30_RS27440:xanthine dehydrogenase family protein molybdopterin-binding subunit; protein_id=WP_014527494.1	42	2	3	2	3	2
USDA1106	psymb	freebayes-variant-USDA1106-psymb-478236-A	478236	0	A	G	0.058	0.8323965	0.2059134	-88.2447	1.00E+05	1.00E+05	0.000116733	9.23E-05	0.000332506	dnf2.change	0.8323965	USDA1106-psymb	478235	478236	10915	freebayes-variant-USDA1106-psymb-479075-G	CDO30_RS27445:xanthine dehydrogenase family protein subunit M; protein_id=WP_010975270.1	42	2	3	2	3	2
USDA1106	psymb	freebayes-variant-USDA1106-psymb-478236-A	478236	0	A	G	0.058	0.8323965	0.2059134	-88.2447	1.00E+05	1.00E+05	0.000116733	9.23E-05	0.000332506	dnf2.change	0.8323965	USDA1106-psymb	478235	478236	10915	freebayes-variant-USDA1106-psymb-478455-A	CDO30_RS27440:xanthine dehydrogenase family protein molybdopterin-binding subunit; protein_id=WP_014527494.1	42	2	3	2	3	2
USDA1106	psymb	freebayes-variant-USDA1106-psymb-478236-A	478236	0	A	G	0.058	0.8323965	0.2059134	-88.2447	1.00E+05	1.00E+05	0.000116733	9.23E-05	0.000332506	dnf2.change	0.8323965	USDA1106-psymb	478235	478236	10915	freebayes-variant-USDA1106-psymb-479058-T	CDO30_RS27445:xanthine dehydrogenase family protein subunit M; protein_id=WP_010975270.1	42	2	3	2	3	2
USDA1106	psymb	freebayes-variant-USDA1106-psymb-478236-A	478236	0	A	G	0.058	0.8323965	0.2059134	-88.2447	1.00E+05	1.00E+05	0.000116733	9.23E-05	0.000332506	dnf2.change	0.8323965	USDA1106-psymb	478235	478236	10915	freebayes-variant-USDA1106-psymb-478875-G	CDO30_RS27440:xanthine dehydrogenase family protein molybdopterin-binding subunit; protein_id=WP_014527494.1	42	2	3	2	3	2
USDA1106	psymb	freebayes-variant-USDA1106-psymb-478236-A	478236	0	A	G	0.058	0.8323965	0.2059134	-88.2447	1.00E+05	1.00E+05	0.000116733	9.23E-05	0.000332506	dnf2.change	0.8323965	USDA1106-psymb	478235	478236	10915	freebayes-variant-USDA1106-psymb-478959-A	CDO30_RS27440:xanthine dehydrogenase family protein molybdopterin-binding subunit; protein_id=WP_014527494.1	42	2	3	2	3	2
USDA1106	psymb	freebayes-variant-USDA1106-psymb-478236-A	478236	0	A	G	0.058	0.8323965	0.2059134	-88.2447	1.00E+05	1.00E+05	0.000116733	9.23E-05	0.000332506	dnf2.change	0.8323965	USDA1106-psymb	478235	478236	10915	freebayes-variant-USDA1106-psymb-478698-G	CDO30_RS27440:xanthine dehydrogenase family protein molybdopterin-binding subunit; protein_id=WP_014527494.1	42	2	3	2	3	2
USDA1106	psymb	freebayes-variant-USDA1106-psymb-692209-T	692209	3	T	G	0.06	0.8627821	0.2168004	-88.46129	1.00E+05	1.00E+05	0.000145925	0.000116138	0.00039253	dnf2.change	0.8627821	USDA1106-psymb	692208	692209	12516	freebayes-variant-USDA1106-psymb-692209-T	CDO30_RS28530:ABC transporter ATP-binding protein; protein_id=WP_010975455.1	2	2	4	1	4	1
USDA1106	psymb	freebayes-variant-USDA1106-psymb-692209-T	692209	3	T	G	0.06	0.8627821	0.2168004	-88.46129	1.00E+05	1.00E+05	0.000145925	0.000116138	0.00039253	dnf2.change	0.8627821	USDA1106-psymb	692208	692209	12516	freebayes-variant-USDA1106-psymb-691429-C	CDO30_RS28525:RkpR; protein_id=WP_014530562.1	2	2	4	1	4	1
USDA1106	psymb	freebayes-variant-USDA1106-psymb-729954-A	729954	0	A	G	0.058	0.7491547	0.1912629	-88.67517	1.00E+05	1.00E+05	0.000181969	0.000145727	0.000463204	dnf2.change	0.7491547	USDA1106-psymb	729953	729954	10601	freebayes-variant-USDA1106-psymb-729954-A	CDO30_RS28740:pepT, peptidase T; protein_id=WP_041170089.1	1	1	5	4	5	4
USDA1106	psymb	freebayes-variant-USDA1106-psymb-478236-A	478236	0	A	G	0.058	0.8150843	0.1474334	-59.51388	1.00E+05	1.00E+05	3.57E-07	2.39E-07	7.10E-06	dnf3.change	0.8150843	USDA1106-psymb	478235	478236	10915	freebayes-variant-USDA1106-psymb-478322-A	CDO30_RS27440:xanthine dehydrogenase family protein molybdopterin-binding subunit; protein_id=WP_014527494.1	42	2	1	1	1	1
USDA1106	psymb	freebayes-variant-USDA1106-psymb-478236-A	478236	0	A	G	0.058	0.8150843	0.1474334	-59.51388	1.00E+05	1.00E+05	3.57E-07	2.39E-07	7.10E-06	dnf3.change	0.8150843	USDA1106-psymb	478235	478236	10915	freebayes-variant-USDA1106-psymb-478789-A	CDO30_RS27440:xanthine dehydrogenase family protein molybdopterin-binding subunit; protein_id=WP_014527494.1	42	2	1	1	1	1
USDA1106	psymb	freebayes-variant-USDA1106-psymb-478236-A	478236	0	A	G	0.058	0.8150843	0.1474334	-59.51388	1.00E+05	1.00E+05	3.57E-07	2.39E-07	7.10E-06	dnf3.change	0.8150843	USDA1106-psymb	478235	478236	10915	freebayes-variant-USDA1106-psymb-478821-C	CDO30_RS27440:xanthine dehydrogenase family protein molybdopterin-binding subunit; protein_id=WP_014527494.1	42	2	1	1	1	1
USDA1106	psymb	freebayes-variant-USDA1106-psymb-478236-A	478236	0	A	G	0.058	0.8150843	0.1474334	-59.51388	1.00E+05	1.00E+05	3.57E-07	2.39E-07	7.10E-06	dnf3.change	0.8150843	USDA1106-psymb	478235	478236	10915	freebayes-variant-USDA1106-psymb-478730-C	CDO30_RS27440:xanthine dehydrogenase family protein molybdopterin-binding subunit; protein_id=WP_014527494.1	42	2	1	1	1	1
USDA1106	psymb	freebayes-variant-USDA1106-psymb-478236-A	478236	0	A	G	0.058	0.8150843	0.1474334	-59.51388	1.00E+05	1.00E+05	3.57E-07	2.39E-07	7.10E-06	dnf3.change	0.8150843	USDA1106-psymb	478235	478236	10915	freebayes-variant-USDA1106-psymb-478568-A	CDO30_RS27440:xanthine dehydrogenase family protein molybdopterin-binding subunit; protein_id=WP_014527494.1	42	2	1	1	1	1
USDA1106	psymb	freebayes-variant-USDA1106-psymb-478236-A	478236	0	A	G	0.058	0.8150843	0.1474334	-59.51388	1.00E+05	1.00E+05	3.57E-07	2.39E-07	7.10E-06	dnf3.change	0.8150843	USDA1106-psymb	478235	478236	10915	freebayes-variant-USDA1106-psymb-478532-C	CDO30_RS27440:xanthine dehydrogenase family protein molybdopterin-binding subunit; protein_id=WP_014527494.1	42	2	1	1	1	1
USDA1106	psymb	freebayes-variant-USDA1106-psymb-478236-A	478236	0	A	G	0.058	0.8150843	0.1474334	-59.51388	1.00E+05	1.00E+05	3.57E-07	2.39E-07	7.10E-06	dnf3.change	0.8150843	USDA1106-psymb	478235	478236	10915	freebayes-variant-USDA1106-psymb-478518-C	CDO30_RS27440:xanthine dehydrogenase family protein molybdopterin-binding subunit; protein_id=WP_014527494.1	42	2	1	1	1	1
USDA1106	psymb	freebayes-variant-USDA1106-psymb-478236-A	478236	0	A	G	0.058	0.8150843	0.1474334	-59.51388	1.00E+05	1.00E+05	3.57E-07	2.39E-07	7.10E-06	dnf3.change	0.8150843	USDA1106-psymb	478235	478236	10915	freebayes-variant-USDA1106-psymb-478467-C	CDO30_RS27440:xanthine dehydrogenase family protein molybdopterin-binding subunit; protein_id=WP_014527494.1	42	2	1	1	1	1
USDA1106	psymb	freebayes-variant-USDA1106-psymb-478236-A	478236	0	A	G	0.058	0.8150843	0.1474334	-59.51388	1.00E+05	1.00E+05	3.57E-07	2.39E-07	7.10E-06	dnf3.change	0.8150843	USDA1106-psymb	478235	478236	10915	freebayes-variant-USDA1106-psymb-478323-T	CDO30_RS27440:xanthine dehydrogenase family protein molybdopterin-binding subunit; protein_id=WP_014527494.1	42	2	1	1	1	1
USDA1106	psymb	freebayes-variant-USDA1106-psymb-478236-A	478236	0	A	G	0.058	0.8150843	0.1474334	-59.51388	1.00E+05	1.00E+05	3.57E-07	2.39E-07	7.10E-06	dnf3.change	0.8150843	USDA1106-psymb	478235	478236	10915	freebayes-variant-USDA1106-psymb-478584-G	CDO30_RS27440:xanthine dehydrogenase family protein molybdopterin-binding subunit; protein_id=WP_014527494.1	42	2	1	1	1	1
USDA1106	psymb	freebayes-variant-USDA1106-psymb-478236-A	478236	0	A	G	0.058	0.8150843	0.1474334	-59.51388	1.00E+05	1.00E+05	3.57E-07	2.39E-07	7.10E-06	dnf3.change	0.8150843	USDA1106-psymb	478235	478236	10915	freebayes-variant-USDA1106-psymb-478636-T	CDO30_RS27440:xanthine dehydrogenase family protein molybdopterin-binding subunit; protein_id=WP_014527494.1	42	2	1	1	1	1
USDA1106	psymb	freebayes-variant-USDA1106-psymb-478236-A	478236	0	A	G	0.058	0.8150843	0.1474334	-59.51388	1.00E+05	1.00E+05	3.57E-07	2.39E-07	7.10E-06	dnf3.change	0.8150843	USDA1106-psymb	478235	478236	10915	freebayes-variant-USDA1106-psymb-478743-C	CDO30_RS27440:xanthine dehydrogenase family protein molybdopterin-binding subunit; protein_id=WP_014527494.1	42	2	1	1	1	1
USDA1106	psymb	freebayes-variant-USDA1106-psymb-478236-A	478236	0	A	G	0.058	0.8150843	0.1474334	-59.51388	1.00E+05	1.00E+05	3.57E-07	2.39E-07	7.10E-06	dnf3.change	0.8150843	USDA1106-psymb	478235	478236	10915	freebayes-variant-USDA1106-psymb-478741-A	CDO30_RS27440:xanthine dehydrogenase family protein molybdopterin-binding subunit; protein_id=WP_014527494.1	42	2	1	1	1	1
USDA1106	psymb	freebayes-variant-USDA1106-psymb-478236-A	478236	0	A	G	0.058	0.8150843	0.1474334	-59.51388	1.00E+05	1.00E+05	3.57E-07	2.39E-07	7.10E-06	dnf3.change	0.8150843	USDA1106-psymb	478235	478236	10915	freebayes-variant-USDA1106-psymb-479020-C	CDO30_RS27445:xanthine dehydrogenase family protein subunit M; protein_id=WP_010975270.1	42	2	1	1	1	1
USDA1106	psymb	freebayes-variant-USDA1106-psymb-478236-A	478236	0	A	G	0.058	0.8150843	0.1474334	-59.51388	1.00E+05	1.00E+05	3.57E-07	2.39E-07	7.10E-06	dnf3.change	0.8150843	USDA1106-psymb	478235	478236	10915	freebayes-variant-USDA1106-psymb-478959-A	CDO30_RS27440:xanthine dehydrogenase family protein molybdopterin-binding subunit; protein_id=WP_014527494.1	42	2	1	1	1	1
USDA1106	psymb	freebayes-variant-USDA1106-psymb-478236-A	478236	0	A	G	0.058	0.8150843	0.1474334	-59.51388	1.00E+05	1.00E+05	3.57E-07	2.39E-07	7.10E-06	dnf3.change	0.8150843	USDA1106-psymb	478235	478236	10915	freebayes-variant-USDA1106-psymb-478875-G	CDO30_RS27440:xanthine dehydrogenase family protein molybdopterin-binding subunit; protein_id=WP_014527494.1	42	2	1	1	1	1
USDA1106	psymb	freebayes-variant-USDA1106-psymb-478236-A	478236	0	A	G	0.058	0.8150843	0.1474334	-59.51388	1.00E+05	1.00E+05	3.57E-07	2.39E-07	7.10E-06	dnf3.change	0.8150843	USDA1106-psymb	478235	478236	10915	freebayes-variant-USDA1106-psymb-478785-T	CDO30_RS27440:xanthine dehydrogenase family protein molybdopterin-binding subunit; protein_id=WP_014527494.1	42	2	1	1	1	1
USDA1106	psymb	freebayes-variant-USDA1106-psymb-478236-A	478236	0	A	G	0.058	0.8150843	0.1474334	-59.51388	1.00E+05	1.00E+05	3.57E-07	2.39E-07	7.10E-06	dnf3.change	0.8150843	USDA1106-psymb	478235	478236	10915	freebayes-variant-USDA1106-psymb-478787-C	CDO30_RS27440:xanthine dehydrogenase family protein molybdopterin-binding subunit; protein_id=WP_014527494.1	42	2	1	1	1	1
USDA1106	psymb	freebayes-variant-USDA1106-psymb-478236-A	478236	0	A	G	0.058	0.8150843	0.1474334	-59.51388	1.00E+05	1.00E+05	3.57E-07	2.39E-07	7.10E-06	dnf3.change	0.8150843	USDA1106-psymb	478235	478236	10915	freebayes-variant-USDA1106-psymb-478698-G	CDO30_RS27440:xanthine dehydrogenase family protein molybdopterin-binding subunit; protein_id=WP_014527494.1	42	2	1	1	1	1
USDA1106	psymb	freebayes-variant-USDA1106-psymb-478236-A	478236	0	A	G	0.058	0.8150843	0.1474334	-59.51388	1.00E+05	1.00E+05	3.57E-07	2.39E-07	7.10E-06	dnf3.change	0.8150843	USDA1106-psymb	478235	478236	10915	freebayes-variant-USDA1106-psymb-478722-G	CDO30_RS27440:xanthine dehydrogenase family protein molybdopterin-binding subunit; protein_id=WP_014527494.1	42	2	1	1	1	1
USDA1106	psymb	freebayes-variant-USDA1106-psymb-478236-A	478236	0	A	G	0.058	0.8150843	0.1474334	-59.51388	1.00E+05	1.00E+05	3.57E-07	2.39E-07	7.10E-06	dnf3.change	0.8150843	USDA1106-psymb	478235	478236	10915	freebayes-variant-USDA1106-psymb-478671-C	CDO30_RS27440:xanthine dehydrogenase family protein molybdopterin-binding subunit; protein_id=WP_014527494.1	42	2	1	1	1	1
USDA1106	psymb	freebayes-variant-USDA1106-psymb-478236-A	478236	0	A	G	0.058	0.8150843	0.1474334	-59.51388	1.00E+05	1.00E+05	3.57E-07	2.39E-07	7.10E-06	dnf3.change	0.8150843	USDA1106-psymb	478235	478236	10915	freebayes-variant-USDA1106-psymb-478749-G	CDO30_RS27440:xanthine dehydrogenase family protein molybdopterin-binding subunit; protein_id=WP_014527494.1	42	2	1	1	1	1
USDA1106	psymb	freebayes-variant-USDA1106-psymb-478236-A	478236	0	A	G	0.058	0.8150843	0.1474334	-59.51388	1.00E+05	1.00E+05	3.57E-07	2.39E-07	7.10E-06	dnf3.change	0.8150843	USDA1106-psymb	478235	478236	10915	freebayes-variant-USDA1106-psymb-478755-G	CDO30_RS27440:xanthine dehydrogenase family protein molybdopterin-binding subunit; protein_id=WP_014527494.1	42	2	1	1	1	1
USDA1106	psymb	freebayes-variant-USDA1106-psymb-478236-A	478236	0	A	G	0.058	0.8150843	0.1474334	-59.51388	1.00E+05	1.00E+05	3.57E-07	2.39E-07	7.10E-06	dnf3.change	0.8150843	USDA1106-psymb	478235	478236	10915	freebayes-variant-USDA1106-psymb-478758-A	CDO30_RS27440:xanthine dehydrogenase family protein molybdopterin-binding subunit; protein_id=WP_014527494.1	42	2	1	1	1	1
USDA1106	psymb	freebayes-variant-USDA1106-psymb-478236-A	478236	0	A	G	0.058	0.8150843	0.1474334	-59.51388	1.00E+05	1.00E+05	3.57E-07	2.39E-07	7.10E-06	dnf3.change	0.8150843	USDA1106-psymb	478235	478236	10915	freebayes-variant-USDA1106-psymb-478647-A	CDO30_RS27440:xanthine dehydrogenase family protein molybdopterin-binding subunit; protein_id=WP_014527494.1	42	2	1	1	1	1
USDA1106	psymb	freebayes-variant-USDA1106-psymb-478236-A	478236	0	A	G	0.058	0.8150843	0.1474334	-59.51388	1.00E+05	1.00E+05	3.57E-07	2.39E-07	7.10E-06	dnf3.change	0.8150843	USDA1106-psymb	478235	478236	10915	freebayes-variant-USDA1106-psymb-479075-G	CDO30_RS27445:xanthine dehydrogenase family protein subunit M; protein_id=WP_010975270.1	42	2	1	1	1	1
USDA1106	psymb	freebayes-variant-USDA1106-psymb-478236-A	478236	0	A	G	0.058	0.8150843	0.1474334	-59.51388	1.00E+05	1.00E+05	3.57E-07	2.39E-07	7.10E-06	dnf3.change	0.8150843	USDA1106-psymb	478235	478236	10915	freebayes-variant-USDA1106-psymb-478317-G	CDO30_RS27440:xanthine dehydrogenase family protein molybdopterin-binding subunit; protein_id=WP_014527494.1	42	2	1	1	1	1
USDA1106	psymb	freebayes-variant-USDA1106-psymb-478236-A	478236	0	A	G	0.058	0.8150843	0.1474334	-59.51388	1.00E+05	1.00E+05	3.57E-07	2.39E-07	7.10E-06	dnf3.change	0.8150843	USDA1106-psymb	478235	478236	10915	freebayes-variant-USDA1106-psymb-478263-C	CDO30_RS27440:xanthine dehydrogenase family protein molybdopterin-binding subunit; protein_id=WP_014527494.1	42	2	1	1	1	1
USDA1106	psymb	freebayes-variant-USDA1106-psymb-478236-A	478236	0	A	G	0.058	0.8150843	0.1474334	-59.51388	1.00E+05	1.00E+05	3.57E-07	2.39E-07	7.10E-06	dnf3.change	0.8150843	USDA1106-psymb	478235	478236	10915	freebayes-variant-USDA1106-psymb-478249-C	CDO30_RS27440:xanthine dehydrogenase family protein molybdopterin-binding subunit; protein_id=WP_014527494.1	42	2	1	1	1	1
USDA1106	psymb	freebayes-variant-USDA1106-psymb-478236-A	478236	0	A	G	0.058	0.8150843	0.1474334	-59.51388	1.00E+05	1.00E+05	3.57E-07	2.39E-07	7.10E-06	dnf3.change	0.8150843	USDA1106-psymb	478235	478236	10915	freebayes-variant-USDA1106-psymb-478244-C	CDO30_RS27440:xanthine dehydrogenase family protein molybdopterin-binding subunit; protein_id=WP_014527494.1	42	2	1	1	1	1
USDA1106	psymb	freebayes-variant-USDA1106-psymb-478236-A	478236	0	A	G	0.058	0.8150843	0.1474334	-59.51388	1.00E+05	1.00E+05	3.57E-07	2.39E-07	7.10E-06	dnf3.change	0.8150843	USDA1106-psymb	478235	478236	10915	freebayes-variant-USDA1106-psymb-478239-C	CDO30_RS27440:xanthine dehydrogenase family protein molybdopterin-binding subunit; protein_id=WP_014527494.1	42	2	1	1	1	1
USDA1106	psymb	freebayes-variant-USDA1106-psymb-478236-A	478236	0	A	G	0.058	0.8150843	0.1474334	-59.51388	1.00E+05	1.00E+05	3.57E-07	2.39E-07	7.10E-06	dnf3.change	0.8150843	USDA1106-psymb	478235	478236	10915	freebayes-variant-USDA1106-psymb-478236-A	CDO30_RS27440:xanthine dehydrogenase family protein molybdopterin-binding subunit; protein_id=WP_014527494.1	42	2	1	1	1	1
USDA1106	psymb	freebayes-variant-USDA1106-psymb-478236-A	478236	0	A	G	0.058	0.8150843	0.1474334	-59.51388	1.00E+05	1.00E+05	3.57E-07	2.39E-07	7.10E-06	dnf3.change	0.8150843	USDA1106-psymb	478235	478236	10915	freebayes-variant-USDA1106-psymb-478602-G	CDO30_RS27440:xanthine dehydrogenase family protein molybdopterin-binding subunit; protein_id=WP_014527494.1	42	2	1	1	1	1
USDA1106	psymb	freebayes-variant-USDA1106-psymb-478236-A	478236	0	A	G	0.058	0.8150843	0.1474334	-59.51388	1.00E+05	1.00E+05	3.57E-07	2.39E-07	7.10E-06	dnf3.change	0.8150843	USDA1106-psymb	478235	478236	10915	freebayes-variant-USDA1106-psymb-478395-G	CDO30_RS27440:xanthine dehydrogenase family protein molybdopterin-binding subunit; protein_id=WP_014527494.1	42	2	1	1	1	1
USDA1106	psymb	freebayes-variant-USDA1106-psymb-478236-A	478236	0	A	G	0.058	0.8150843	0.1474334	-59.51388	1.00E+05	1.00E+05	3.57E-07	2.39E-07	7.10E-06	dnf3.change	0.8150843	USDA1106-psymb	478235	478236	10915	freebayes-variant-USDA1106-psymb-478797-A	CDO30_RS27440:xanthine dehydrogenase family protein molybdopterin-binding subunit; protein_id=WP_014527494.1	42	2	1	1	1	1
USDA1106	psymb	freebayes-variant-USDA1106-psymb-478236-A	478236	0	A	G	0.058	0.8150843	0.1474334	-59.51388	1.00E+05	1.00E+05	3.57E-07	2.39E-07	7.10E-06	dnf3.change	0.8150843	USDA1106-psymb	478235	478236	10915	freebayes-variant-USDA1106-psymb-478392-A	CDO30_RS27440:xanthine dehydrogenase family protein molybdopterin-binding subunit; protein_id=WP_014527494.1	42	2	1	1	1	1
USDA1106	psymb	freebayes-variant-USDA1106-psymb-478236-A	478236	0	A	G	0.058	0.8150843	0.1474334	-59.51388	1.00E+05	1.00E+05	3.57E-07	2.39E-07	7.10E-06	dnf3.change	0.8150843	USDA1106-psymb	478235	478236	10915	freebayes-variant-USDA1106-psymb-478455-A	CDO30_RS27440:xanthine dehydrogenase family protein molybdopterin-binding subunit; protein_id=WP_014527494.1	42	2	1	1	1	1
USDA1106	psymb	freebayes-variant-USDA1106-psymb-478236-A	478236	0	A	G	0.058	0.8150843	0.1474334	-59.51388	1.00E+05	1.00E+05	3.57E-07	2.39E-07	7.10E-06	dnf3.change	0.8150843	USDA1106-psymb	478235	478236	10915	freebayes-variant-USDA1106-psymb-478453-T	CDO30_RS27440:xanthine dehydrogenase family protein molybdopterin-binding subunit; protein_id=WP_014527494.1	42	2	1	1	1	1
USDA1106	psymb	freebayes-variant-USDA1106-psymb-478236-A	478236	0	A	G	0.058	0.8150843	0.1474334	-59.51388	1.00E+05	1.00E+05	3.57E-07	2.39E-07	7.10E-06	dnf3.change	0.8150843	USDA1106-psymb	478235	478236	10915	freebayes-variant-USDA1106-psymb-478440-G	CDO30_RS27440:xanthine dehydrogenase family protein molybdopterin-binding subunit; protein_id=WP_014527494.1	42	2	1	1	1	1
USDA1106	psymb	freebayes-variant-USDA1106-psymb-478236-A	478236	0	A	G	0.058	0.8150843	0.1474334	-59.51388	1.00E+05	1.00E+05	3.57E-07	2.39E-07	7.10E-06	dnf3.change	0.8150843	USDA1106-psymb	478235	478236	10915	freebayes-variant-USDA1106-psymb-479058-T	CDO30_RS27445:xanthine dehydrogenase family protein subunit M; protein_id=WP_010975270.1	42	2	1	1	1	1
USDA1106	psymb	freebayes-variant-USDA1106-psymb-478236-A	478236	0	A	G	0.058	0.8150843	0.1474334	-59.51388	1.00E+05	1.00E+05	3.57E-07	2.39E-07	7.10E-06	dnf3.change	0.8150843	USDA1106-psymb	478235	478236	10915	freebayes-variant-USDA1106-psymb-478394-T	CDO30_RS27440:xanthine dehydrogenase family protein molybdopterin-binding subunit; protein_id=WP_014527494.1	42	2	1	1	1	1
USDA1106	psymb	freebayes-variant-USDA1106-psymb-478236-A	478236	0	A	G	0.058	0.8150843	0.1474334	-59.51388	1.00E+05	1.00E+05	3.57E-07	2.39E-07	7.10E-06	dnf3.change	0.8150843	USDA1106-psymb	478235	478236	10915	freebayes-variant-USDA1106-psymb-478437-G	CDO30_RS27440:xanthine dehydrogenase family protein molybdopterin-binding subunit; protein_id=WP_014527494.1	42	2	1	1	1	1
USDA1106	psymb	freebayes-variant-USDA1106-psymb-475769-T	475769	0	T	C	0.07	0.7570288	0.1371778	-59.55493	1.00E+05	1.00E+05	3.72E-07	2.50E-07	7.27E-06	dnf3.change	0.7570288	USDA1106-psymb	475768	475769	10140	freebayes-variant-USDA1106-psymb-475769-T	CDO30_RS27435:four-carbon acid sugar kinase family protein; protein_id=WP_010975268.1	1	1	2	2	2	2
USDA1106	psymb	freebayes-variant-USDA1106-psymb-476916-G	476916	0	G	A	0.058	0.7563825	0.1458893	-60.91926	1.00E+05	1.00E+05	1.47E-06	1.03E-06	1.69E-05	dnf3.change	0.7563825	USDA1106-psymb	476915	476916	10913	freebayes-variant-USDA1106-psymb-476916-G	CDO30_RS27440:xanthine dehydrogenase family protein molybdopterin-binding subunit; protein_id=WP_014527494.1	2	1	3	3	3	3
USDA1106	psymb	freebayes-variant-USDA1106-psymb-476916-G	476916	0	G	A	0.058	0.7563825	0.1458893	-60.91926	1.00E+05	1.00E+05	1.47E-06	1.03E-06	1.69E-05	dnf3.change	0.7563825	USDA1106-psymb	476915	476916	10913	freebayes-variant-USDA1106-psymb-476925-G	CDO30_RS27440:xanthine dehydrogenase family protein molybdopterin-binding subunit; protein_id=WP_014527494.1	2	1	3	3	3	3
USDA1106	psymb	freebayes-variant-USDA1106-psymb-475733-T	475733	0	T	C	0.081	0.6775535	0.1326822	-61.23186	1.00E+05	1.00E+05	2.02E-06	1.42E-06	2.06E-05	dnf3.change	0.6775535	USDA1106-psymb	475732	475733	9671	freebayes-variant-USDA1106-psymb-475673-G	CDO30_RS27435:four-carbon acid sugar kinase family protein; protein_id=WP_010975268.1	3	1	4	4	4	4
USDA1106	psymb	freebayes-variant-USDA1106-psymb-475733-T	475733	0	T	C	0.081	0.6775535	0.1326822	-61.23186	1.00E+05	1.00E+05	2.02E-06	1.42E-06	2.06E-05	dnf3.change	0.6775535	USDA1106-psymb	475732	475733	9671	freebayes-variant-USDA1106-psymb-475730-C	CDO30_RS27435:four-carbon acid sugar kinase family protein; protein_id=WP_010975268.1	3	1	4	4	4	4
USDA1106	psymb	freebayes-variant-USDA1106-psymb-475733-T	475733	0	T	C	0.081	0.6775535	0.1326822	-61.23186	1.00E+05	1.00E+05	2.02E-06	1.42E-06	2.06E-05	dnf3.change	0.6775535	USDA1106-psymb	475732	475733	9671	freebayes-variant-USDA1106-psymb-475733-T	CDO30_RS27435:four-carbon acid sugar kinase family protein; protein_id=WP_010975268.1	3	1	4	4	4	4
USDA1106	psymb	freebayes-variant-USDA1106-psymb-478443-T	478443	0	T	G	0.093	0.535943	0.1172442	-63.30521	1.00E+05	1.00E+05	1.65E-05	1.24E-05	8.25E-05	dnf3.change	0.535943	USDA1106-psymb	478442	478443	9254	freebayes-variant-USDA1106-psymb-478443-T	CDO30_RS27440:xanthine dehydrogenase family protein molybdopterin-binding subunit; protein_id=WP_014527494.1	1	1	5	12	5	12
USDA1106	psymb	freebayes-variant-USDA1106-psymb-1043519-A	1043519	0	A	G	0.058	0.7919452	0.1532024	-79.67114	1.00E+05	1.00E+05	1.57E-06	1.10E-06	1.75E-05	dnf4.change	0.7919452	USDA1106-psymb	1043518	1043519	10882	freebayes-variant-USDA1106-psymb-1043519-A	CDO30_RS30150:glycosyltransferase; protein_id=WP_010975739.1	1	1	1	2	1	2
USDA1106	psymb	freebayes-variant-USDA1106-psymb-732978-C	732978	0	C	T	0.058	0.7792325	0.1686688	-81.81215	1.00E+05	1.00E+05	1.37E-05	1.02E-05	7.26E-05	dnf4.change	0.7792325	USDA1106-psymb	732977	732978	10556	freebayes-variant-USDA1106-psymb-732978-C	CDO30_RS28760:ligD, DNA ligase D; protein_id=WP_041170090.1	1	1	2	3	2	3
USDA1106	psymb	freebayes-variant-USDA1106-psymb-1417882-G	1417882	0	G	C	0.14	0.6296324	0.1445968	-82.88249	38.26654	1.00E+05	3.74E-05	3.14E-05	0.000155394	dnf4.change	0.6296324	USDA1106-psymb	1417881	1417882	7355	freebayes-variant-USDA1106-psymb-1417882-G	CDO30_RS32015:sugar ABC transporter substrate-binding protein; protein_id=WP_010976071.1	1	1	3	10	3	10
USDA1106	psymb	freebayes-variant-USDA1106-psymb-180367-C	180367	0	G	C	0.058	0.6951359	0.1641922	-83.2311	1.00E+05	1.00E+05	5.85E-05	4.53E-05	0.000200657	dnf4.change	0.6951359	USDA1106-psymb	180366	180367	11113	freebayes-variant-USDA1106-psymb-181782-T	CDO30_RS25985:NAD(P)/FAD-dependent oxidoreductase; protein_id=WP_010975023.1	2	2	4	5	4	5
USDA1106	psymb	freebayes-variant-USDA1106-psymb-180367-C	180367	0	G	C	0.058	0.6951359	0.1641922	-83.2311	1.00E+05	1.00E+05	5.85E-05	4.53E-05	0.000200657	dnf4.change	0.6951359	USDA1106-psymb	180366	180367	11113	freebayes-variant-USDA1106-psymb-180367-C	CDO30_RS25980:sigma-54-dependent Fis family transcriptional regulator; protein_id=WP_010975022.1	2	2	4	5	4	5
USDA1106	psymb	freebayes-variant-USDA1106-psymb-1537930-G	1537930	0	G	C	0.07	0.8573505	0.2022969	-83.24947	106.4446	1.00E+05	5.75E-05	4.62E-05	0.000203401	dnf4.change	0.8573505	USDA1106-psymb	1537929	1537930	9865	freebayes-variant-USDA1106-psymb-1537975-G	CDO30_RS32685:four-carbon acid sugar kinase family protein; protein_id=WP_010976194.1	7	3	5	1	5	1
USDA1106	psymb	freebayes-variant-USDA1106-psymb-1537930-G	1537930	0	G	C	0.07	0.8573505	0.2022969	-83.24947	106.4446	1.00E+05	5.75E-05	4.62E-05	0.000203401	dnf4.change	0.8573505	USDA1106-psymb	1537929	1537930	9865	freebayes-variant-USDA1106-psymb-1537508-A	CDO30_RS32685:four-carbon acid sugar kinase family protein; protein_id=WP_010976194.1	7	3	5	1	5	1
USDA1106	psymb	freebayes-variant-USDA1106-psymb-1537930-G	1537930	0	G	C	0.07	0.8573505	0.2022969	-83.24947	106.4446	1.00E+05	5.75E-05	4.62E-05	0.000203401	dnf4.change	0.8573505	USDA1106-psymb	1537929	1537930	9865	freebayes-variant-USDA1106-psymb-1535157-A	CDO30_RS32675:NAD(P)-dependent oxidoreductase; protein_id=WP_010976192.1	7	3	5	1	5	1
USDA1106	psymb	freebayes-variant-USDA1106-psymb-1537930-G	1537930	0	G	C	0.07	0.8573505	0.2022969	-83.24947	106.4446	1.00E+05	5.75E-05	4.62E-05	0.000203401	dnf4.change	0.8573505	USDA1106-psymb	1537929	1537930	9865	freebayes-variant-USDA1106-psymb-1538083-A	CDO30_RS32685:four-carbon acid sugar kinase family protein; protein_id=WP_010976194.1	7	3	5	1	5	1
USDA1106	psymb	freebayes-variant-USDA1106-psymb-1537930-G	1537930	0	G	C	0.07	0.8573505	0.2022969	-83.24947	106.4446	1.00E+05	5.75E-05	4.62E-05	0.000203401	dnf4.change	0.8573505	USDA1106-psymb	1537929	1537930	9865	freebayes-variant-USDA1106-psymb-1542265-G	CDO30_RS32705:LacI family transcriptional regulator; protein_id=WP_010976198.1	7	3	5	1	5	1
USDA1106	psymb	freebayes-variant-USDA1106-psymb-1537930-G	1537930	0	G	C	0.07	0.8573505	0.2022969	-83.24947	106.4446	1.00E+05	5.75E-05	4.62E-05	0.000203401	dnf4.change	0.8573505	USDA1106-psymb	1537929	1537930	9865	freebayes-variant-USDA1106-psymb-1538057-G	CDO30_RS32685:four-carbon acid sugar kinase family protein; protein_id=WP_010976194.1	7	3	5	1	5	1
USDA1106	psymb	freebayes-variant-USDA1106-psymb-1537930-G	1537930	0	G	C	0.07	0.8573505	0.2022969	-83.24947	106.4446	1.00E+05	5.75E-05	4.62E-05	0.000203401	dnf4.change	0.8573505	USDA1106-psymb	1537929	1537930	9865	freebayes-variant-USDA1106-psymb-1537930-G	CDO30_RS32685:four-carbon acid sugar kinase family protein; protein_id=WP_010976194.1	7	3	5	1	5	1
USDA1106	psymb	freebayes-variant-USDA1106-psymb-437897-C	437897	0	C	T	0.07	0.5737864	0.1337773	-73.29964	766.6128	1.00E+05	4.77E-05	3.70E-05	0.0001741	dnf6.change	0.5737864	USDA1106-psymb	437896	437897	10122	freebayes-variant-USDA1106-psymb-437897-C	CDO30_RS27255:hypothetical protein; protein_id=WP_010975237.1	1	1	1	2	1	2
USDA1106	psymb	freebayes-variant-USDA1106-psymb-331995-T	331995	0	T	C	0.128	0.4923369	0.1297367	-75.00505	1.00E+05	1.00E+05	0.000277863	0.000225184	0.000638831	dnf6.change	0.4923369	USDA1106-psymb	331994	331995	7135	freebayes-variant-USDA1106-psymb-331995-T	CDO30_RS26745:dihydrodipicolinate synthase family protein; protein_id=WP_017273711.1	1	1	2	16	2	16
USDA1106	psymb	freebayes-variant-USDA1106-psymb-736836-TG	736836	5	TG	T	0.494	-0.3878752	0.1031622	-75.12087	1.00E+05	1.00E+05	0.000313316	0.000254773	0.000700511	dnf6.change	0.3878752	USDA1106-psymb	736835	736836	12884	freebayes-variant-USDA1106-psymb-736836-TG	CDO30_RS34595:helix-turn-helix transcriptional regulator (pseudogene)	1	1	3	89	3	82
USDA1106	psymb	freebayes-variant-USDA1106-psymb-566530-G	566530	0	A	G	0.151	0.4437133	0.1174486	-75.18052	62.61323	1.00E+05	0.000294516	0.000271509	0.000734715	dnf6.change	0.4437133	USDA1106-psymb	566529	566530	6690	freebayes-variant-USDA1106-psymb-566530-G	CDO30_RS27870:LacI family DNA-binding transcriptional regulator; protein_id=WP_010975343.1	1	1	4	42	4	40
USDA1106	psymb	freebayes-variant-USDA1106-psymb-403491-A	403491	2	A	G	0.06	0.5081827	0.1367887	-75.26774	1.00E+05	1.00E+05	0.00036491	0.000297997	0.000787954	dnf6.change	0.5081827	USDA1106-psymb	403490	403491	12303	freebayes-variant-USDA1106-psymb-403491-A	CDO30_RS27095:sulfatase (pseudogene)	1	1	5	10	5	10
USDA1106	psymb	freebayes-variant-USDA1106-psymb-729954-A	729954	0	A	G	0.058	0.9139533	0.1763807	-81.70881	1.00E+05	1.00E+05	1.49E-06	1.04E-06	1.70E-05	dnf7.change	0.9139533	USDA1106-psymb	729953	729954	10601	freebayes-variant-USDA1106-psymb-729954-A	CDO30_RS28740:pepT, peptidase T; protein_id=WP_041170089.1	1	1	1	2	1	2
USDA1106	psymb	freebayes-variant-USDA1106-psymb-1492578-A	1492578	0	A	C	0.093	0.6972154	0.1518053	-84.00171	1.00E+05	1.00E+05	1.52E-05	1.14E-05	7.80E-05	dnf7.change	0.6972154	USDA1106-psymb	1492577	1492578	9239	freebayes-variant-USDA1106-psymb-1492578-A	CDO30_RS32445:hypothetical protein; protein_id=WP_088239368.1	1	1	2	20	2	20
USDA1106	psymb	freebayes-variant-USDA1106-psymb-692209-T	692209	3	T	G	0.06	0.9375116	0.2062741	-84.18097	1.00E+05	1.00E+05	1.83E-05	1.37E-05	8.84E-05	dnf7.change	0.9375116	USDA1106-psymb	692208	692209	12516	freebayes-variant-USDA1106-psymb-692209-T	CDO30_RS28530:ABC transporter ATP-binding protein; protein_id=WP_010975455.1	2	2	3	1	3	1
USDA1106	psymb	freebayes-variant-USDA1106-psymb-692209-T	692209	3	T	G	0.06	0.9375116	0.2062741	-84.18097	1.00E+05	1.00E+05	1.83E-05	1.37E-05	8.84E-05	dnf7.change	0.9375116	USDA1106-psymb	692208	692209	12516	freebayes-variant-USDA1106-psymb-691429-C	CDO30_RS28525:RkpR; protein_id=WP_014530562.1	2	2	3	1	3	1
USDA1106	psymb	freebayes-variant-USDA1106-psymb-450549-G	450549	0	G	C	0.058	0.7580274	0.1705989	-84.55801	1.00E+05	1.00E+05	2.68E-05	2.04E-05	0.000115451	dnf7.change	0.7580274	USDA1106-psymb	450548	450549	10903	freebayes-variant-USDA1106-psymb-450549-G	CDO30_RS27310:ABC transporter ATP-binding protein; protein_id=WP_010975248.1	1	1	4	14	4	14
USDA1106	psymb	freebayes-variant-USDA1106-psymb-319171-A	319171	0	A	G	0.058	0.8363472	0.1639539	-84.61332	1.105317	1.00E+05	2.06E-06	2.16E-05	0.00012011	dnf7.change	0.8363472	USDA1106-psymb	319170	319171	10281	freebayes-variant-USDA1106-psymb-319171-A	CDO30_RS26680:zinc-binding dehydrogenase; protein_id=WP_010975138.1	2	1	5	4	5	4
USDA1106	psymb	freebayes-variant-USDA1106-psymb-319171-A	319171	0	A	G	0.058	0.8363472	0.1639539	-84.61332	1.105317	1.00E+05	2.06E-06	2.16E-05	0.00012011	dnf7.change	0.8363472	USDA1106-psymb	319170	319171	10281	freebayes-variant-USDA1106-psymb-319177-A	CDO30_RS26680:zinc-binding dehydrogenase; protein_id=WP_010975138.1	2	1	5	4	5	4
USDA1106	psymb	freebayes-variant-USDA1106-psymb-437897-C	437897	0	C	T	0.07	0.8598085	0.1644086	-90.99168	1.00E+05	1.00E+05	1.22E-06	8.50E-07	1.50E-05	dnf1dnf2.change	0.8598085	USDA1106-psymb	437896	437897	10122	freebayes-variant-USDA1106-psymb-437897-C	CDO30_RS27255:hypothetical protein; protein_id=WP_010975237.1	1	1	1	8	1	7
USDA1106	psymb	freebayes-variant-USDA1106-psymb-692209-T	692209	3	T	G	0.06	1.145402	0.2246423	-91.51707	1.00E+05	1.00E+05	2.08E-06	1.47E-06	2.10E-05	dnf1dnf2.change	1.145402	USDA1106-psymb	692208	692209	12516	freebayes-variant-USDA1106-psymb-692209-T	CDO30_RS28530:ABC transporter ATP-binding protein; protein_id=WP_010975455.1	2	2	2	1	2	1
USDA1106	psymb	freebayes-variant-USDA1106-psymb-692209-T	692209	3	T	G	0.06	1.145402	0.2246423	-91.51707	1.00E+05	1.00E+05	2.08E-06	1.47E-06	2.10E-05	dnf1dnf2.change	1.145402	USDA1106-psymb	692208	692209	12516	freebayes-variant-USDA1106-psymb-691429-C	CDO30_RS28525:RkpR; protein_id=WP_014530562.1	2	2	2	1	2	1
USDA1106	psymb	freebayes-variant-USDA1106-psymb-717932-C	717932	1	C	G	0.059	0.9683011	0.2054037	-93.0185	1.00E+05	1.00E+05	9.54E-06	7.03E-06	5.68E-05	dnf1dnf2.change	0.9683011	USDA1106-psymb	717931	717932	12013	freebayes-variant-USDA1106-psymb-717932-C	CDO30_RS28675:hypothetical protein; protein_id=WP_010975483.1	1	1	3	3	3	3
USDA1106	psymb	freebayes-variant-USDA1106-psymb-1537930-G	1537930	0	G	C	0.07	1.019416	0.2306109	-94.11824	1.00E+05	1.00E+05	2.92E-05	2.22E-05	0.000122601	dnf1dnf2.change	1.019416	USDA1106-psymb	1537929	1537930	9865	freebayes-variant-USDA1106-psymb-1542265-G	CDO30_RS32705:LacI family transcriptional regulator; protein_id=WP_010976198.1	7	3	4	2	4	2
USDA1106	psymb	freebayes-variant-USDA1106-psymb-1537930-G	1537930	0	G	C	0.07	1.019416	0.2306109	-94.11824	1.00E+05	1.00E+05	2.92E-05	2.22E-05	0.000122601	dnf1dnf2.change	1.019416	USDA1106-psymb	1537929	1537930	9865	freebayes-variant-USDA1106-psymb-1538083-A	CDO30_RS32685:four-carbon acid sugar kinase family protein; protein_id=WP_010976194.1	7	3	4	2	4	2
USDA1106	psymb	freebayes-variant-USDA1106-psymb-1537930-G	1537930	0	G	C	0.07	1.019416	0.2306109	-94.11824	1.00E+05	1.00E+05	2.92E-05	2.22E-05	0.000122601	dnf1dnf2.change	1.019416	USDA1106-psymb	1537929	1537930	9865	freebayes-variant-USDA1106-psymb-1535157-A	CDO30_RS32675:NAD(P)-dependent oxidoreductase; protein_id=WP_010976192.1	7	3	4	2	4	2
USDA1106	psymb	freebayes-variant-USDA1106-psymb-1537930-G	1537930	0	G	C	0.07	1.019416	0.2306109	-94.11824	1.00E+05	1.00E+05	2.92E-05	2.22E-05	0.000122601	dnf1dnf2.change	1.019416	USDA1106-psymb	1537929	1537930	9865	freebayes-variant-USDA1106-psymb-1537508-A	CDO30_RS32685:four-carbon acid sugar kinase family protein; protein_id=WP_010976194.1	7	3	4	2	4	2
USDA1106	psymb	freebayes-variant-USDA1106-psymb-1537930-G	1537930	0	G	C	0.07	1.019416	0.2306109	-94.11824	1.00E+05	1.00E+05	2.92E-05	2.22E-05	0.000122601	dnf1dnf2.change	1.019416	USDA1106-psymb	1537929	1537930	9865	freebayes-variant-USDA1106-psymb-1537975-G	CDO30_RS32685:four-carbon acid sugar kinase family protein; protein_id=WP_010976194.1	7	3	4	2	4	2
USDA1106	psymb	freebayes-variant-USDA1106-psymb-1537930-G	1537930	0	G	C	0.07	1.019416	0.2306109	-94.11824	1.00E+05	1.00E+05	2.92E-05	2.22E-05	0.000122601	dnf1dnf2.change	1.019416	USDA1106-psymb	1537929	1537930	9865	freebayes-variant-USDA1106-psymb-1537930-G	CDO30_RS32685:four-carbon acid sugar kinase family protein; protein_id=WP_010976194.1	7	3	4	2	4	2
USDA1106	psymb	freebayes-variant-USDA1106-psymb-1537930-G	1537930	0	G	C	0.07	1.019416	0.2306109	-94.11824	1.00E+05	1.00E+05	2.92E-05	2.22E-05	0.000122601	dnf1dnf2.change	1.019416	USDA1106-psymb	1537929	1537930	9865	freebayes-variant-USDA1106-psymb-1538057-G	CDO30_RS32685:four-carbon acid sugar kinase family protein; protein_id=WP_010976194.1	7	3	4	2	4	2
USDA1106	psymb	freebayes-variant-USDA1106-psymb-692281-A	692281	4	A	G	0.073	0.841846	0.1964279	-94.60814	1.00E+05	1.00E+05	4.83E-05	3.72E-05	0.000174874	dnf1dnf2.change	0.841846	USDA1106-psymb	692280	692281	12841	freebayes-variant-USDA1106-psymb-692281-A	CDO30_RS28530:ABC transporter ATP-binding protein; protein_id=WP_010975455.1	1	1	5	11	5	10
USDA1106	psymb	freebayes-variant-USDA1106-psymb-1492578-A	1492578	0	A	C	0.093	0.5813053	0.1211729	-64.61903	1.00E+05	1.00E+05	6.90E-06	5.03E-06	4.57E-05	dnf5dnf2.change	0.5813053	USDA1106-psymb	1492577	1492578	9239	freebayes-variant-USDA1106-psymb-1492578-A	CDO30_RS32445:hypothetical protein; protein_id=WP_088239368.1	1	1	1	5	1	5
USDA1106	psymb	freebayes-variant-USDA1106-psymb-1492386-G	1492386	0	A	G	0.105	0.5280886	0.113232	-65.12973	1.00E+05	1.00E+05	1.16E-05	8.58E-06	6.47E-05	dnf5dnf2.change	0.5280886	USDA1106-psymb	1492385	1492386	8754	freebayes-variant-USDA1106-psymb-1492386-G	CDO30_RS32445:hypothetical protein; protein_id=WP_088239368.1	2	1	2	15	2	15
USDA1106	psymb	freebayes-variant-USDA1106-psymb-1492386-G	1492386	0	A	G	0.105	0.5280886	0.113232	-65.12973	1.00E+05	1.00E+05	1.16E-05	8.58E-06	6.47E-05	dnf5dnf2.change	0.5280886	USDA1106-psymb	1492385	1492386	8754	freebayes-variant-USDA1106-psymb-1492366-C	CDO30_RS32445:hypothetical protein; protein_id=WP_088239368.1	2	1	2	15	2	15
USDA1106	psymb	freebayes-variant-USDA1106-psymb-1043519-A	1043519	0	A	G	0.058	0.5693502	0.1311914	-66.33232	1.00E+05	1.00E+05	3.95E-05	3.03E-05	0.000151631	dnf5dnf2.change	0.5693502	USDA1106-psymb	1043518	1043519	10882	freebayes-variant-USDA1106-psymb-1043519-A	CDO30_RS30150:glycosyltransferase; protein_id=WP_010975739.1	1	1	3	7	3	7
USDA1106	psymb	freebayes-variant-USDA1106-psymb-692209-T	692209	3	T	G	0.06	0.7208828	0.1679498	-66.50444	1.00E+05	1.00E+05	4.71E-05	3.63E-05	0.000171912	dnf5dnf2.change	0.7208828	USDA1106-psymb	692208	692209	12516	freebayes-variant-USDA1106-psymb-691429-C	CDO30_RS28525:RkpR; protein_id=WP_014530562.1	2	2	4	1	4	1
USDA1106	psymb	freebayes-variant-USDA1106-psymb-692209-T	692209	3	T	G	0.06	0.7208828	0.1679498	-66.50444	1.00E+05	1.00E+05	4.71E-05	3.63E-05	0.000171912	dnf5dnf2.change	0.7208828	USDA1106-psymb	692208	692209	12516	freebayes-variant-USDA1106-psymb-692209-T	CDO30_RS28530:ABC transporter ATP-binding protein; protein_id=WP_010975455.1	2	2	4	1	4	1
USDA1106	psymb	freebayes-variant-USDA1106-psymb-319171-A	319171	0	A	G	0.058	0.5072749	0.122192	-67.00646	1.00E+05	1.00E+05	7.89E-05	6.17E-05	0.000249317	dnf5dnf2.change	0.5072749	USDA1106-psymb	319170	319171	10281	freebayes-variant-USDA1106-psymb-319171-A	CDO30_RS26680:zinc-binding dehydrogenase; protein_id=WP_010975138.1	2	1	5	20	5	20
USDA1106	psymb	freebayes-variant-USDA1106-psymb-319171-A	319171	0	A	G	0.058	0.5072749	0.122192	-67.00646	1.00E+05	1.00E+05	7.89E-05	6.17E-05	0.000249317	dnf5dnf2.change	0.5072749	USDA1106-psymb	319170	319171	10281	freebayes-variant-USDA1106-psymb-319177-A	CDO30_RS26680:zinc-binding dehydrogenase; protein_id=WP_010975138.1	2	1	5	20	5	20
USDA1106	psymb	freebayes-variant-USDA1106-psymb-692209-T	692209	3	T	G	0.06	0.8227815	0.2041087	-83.27339	1.00E+05	1.00E+05	0.00012156	9.62E-05	0.000342638	nad1change	0.8227815	USDA1106-psymb	692208	692209	12516	freebayes-variant-USDA1106-psymb-692209-T	CDO30_RS28530:ABC transporter ATP-binding protein; protein_id=WP_010975455.1	2	2	1	1	1	1
USDA1106	psymb	freebayes-variant-USDA1106-psymb-692209-T	692209	3	T	G	0.06	0.8227815	0.2041087	-83.27339	1.00E+05	1.00E+05	0.00012156	9.62E-05	0.000342638	nad1change	0.8227815	USDA1106-psymb	692208	692209	12516	freebayes-variant-USDA1106-psymb-691429-C	CDO30_RS28525:RkpR; protein_id=WP_014530562.1	2	2	1	1	1	1
USDA1106	psymb	freebayes-variant-USDA1106-psymb-900462-C	900462	0	T	C	0.174	-0.5854458	0.1463814	-83.38251	1.00E+05	1.00E+05	0.000136026	0.000108046	0.000372498	nad1change	0.5854458	USDA1106-psymb	900461	900462	6403	freebayes-variant-USDA1106-psymb-900462-C	CDO30_RS29535:ABC transporter substrate-binding protein; protein_id=WP_010975625.1	1	1	2	30	2	27
USDA1106	psymb	freebayes-variant-USDA1106-psymb-331995-T	331995	0	T	C	0.128	0.5573088	0.1436979	-83.79478	1.00E+05	1.00E+05	0.000208191	0.000167359	0.000512772	nad1change	0.5573088	USDA1106-psymb	331994	331995	7135	freebayes-variant-USDA1106-psymb-331995-T	CDO30_RS26745:dihydrodipicolinate synthase family protein; protein_id=WP_017273711.1	1	1	3	47	3	40
USDA1106	psymb	freebayes-variant-USDA1106-psymb-1313025-T	1313025	0	T	G	0.081	0.6962649	0.1846196	-84.15159	1.00E+05	1.00E+05	0.000301237	0.000244681	0.000679656	nad1change	0.6962649	USDA1106-psymb	1313024	1313025	9525	freebayes-variant-USDA1106-psymb-1313025-T	CDO30_RS31425:xdhA, xanthine dehydrogenase small subunit; protein_id=WP_010975969.1	1	1	4	5	4	5
USDA1106	psymb	freebayes-variant-USDA1106-psymb-317771-C	317771	0	C	G	0.5	-0.3569533	0.09583871	-84.30553	1.00E+05	1.00E+05	0.000353411	0.000288348	0.000768681	nad1change	0.3569533	USDA1106-psymb	317770	317771	159	freebayes-variant-USDA1106-psymb-317771-C	CDO30_RS26675:NAD-dependent epimerase/dehydratase family protein; protein_id=WP_010975137.1	1	1	5	366	5	341
USDA1106	psymb	freebayes-variant-USDA1106-psymb-1584650-T	1584650	0	T	A	0.058	0.8881718	0.1758781	-77.54845	1.00E+05	1.00E+05	2.53E-06	1.80E-06	2.38E-05	rdn1.change	0.8881718	USDA1106-psymb	1584649	1584650	10728	freebayes-variant-USDA1106-psymb-1584650-T	CDO30_RS32910:LysR family transcriptional regulator; protein_id=WP_017275931.1	1	1	1	4	1	4
USDA1106	psymb	freebayes-variant-USDA1106-psymb-76707-A	76707	0	A	G	0.07	0.7668939	0.155969	-78.07203	1.00E+05	1.00E+05	4.30E-06	3.10E-06	3.35E-05	rdn1.change	0.7668939	USDA1106-psymb	76706	76707	9941	freebayes-variant-USDA1106-psymb-76707-A	CDO30_RS25485:pyridoxamine 5'-phosphate oxidase family protein; protein_id=WP_010974934.1	1	1	2	10	2	10
USDA1106	psymb	freebayes-variant-USDA1106-psymb-1433325-T	1433325	0	T	G	0.07	0.9448385	0.1933178	-78.18705	1.00E+05	1.00E+05	4.84E-06	3.50E-06	3.62E-05	rdn1.change	0.9448385	USDA1106-psymb	1433324	1433325	9926	freebayes-variant-USDA1106-psymb-1340557-A	CDO30_RS31555:MASE1 domain-containing protein; protein_id=WP_010975994.1	4	3	3	1	3	1
USDA1106	psymb	freebayes-variant-USDA1106-psymb-1433325-T	1433325	0	T	G	0.07	0.9448385	0.1933178	-78.18705	1.00E+05	1.00E+05	4.84E-06	3.50E-06	3.62E-05	rdn1.change	0.9448385	USDA1106-psymb	1433324	1433325	9926	freebayes-variant-USDA1106-psymb-1433325-T	CDO30_RS32090:TRAP transporter large permease; protein_id=WP_010976086.1	4	3	3	1	3	1
USDA1106	psymb	freebayes-variant-USDA1106-psymb-1433325-T	1433325	0	T	G	0.07	0.9448385	0.1933178	-78.18705	1.00E+05	1.00E+05	4.84E-06	3.50E-06	3.62E-05	rdn1.change	0.9448385	USDA1106-psymb	1433324	1433325	9926	freebayes-variant-USDA1106-psymb-1430176-C	CDO30_RS32070:class I SAM-dependent methyltransferase; protein_id=WP_010976082.1	4	3	3	1	3	1
USDA1106	psymb	freebayes-variant-USDA1106-psymb-1433325-T	1433325	0	T	G	0.07	0.9448385	0.1933178	-78.18705	1.00E+05	1.00E+05	4.84E-06	3.50E-06	3.62E-05	rdn1.change	0.9448385	USDA1106-psymb	1433324	1433325	9926	freebayes-variant-USDA1106-psymb-1340797-G	CDO30_RS31555:MASE1 domain-containing protein; protein_id=WP_010975994.1	4	3	3	1	3	1
USDA1106	psymb	freebayes-variant-USDA1106-psymb-1537930-G	1537930	0	G	C	0.07	0.9262395	0.1922081	-78.45306	1.00E+05	1.00E+05	6.34E-06	4.61E-06	4.32E-05	rdn1.change	0.9262395	USDA1106-psymb	1537929	1537930	9865	freebayes-variant-USDA1106-psymb-1538083-A	CDO30_RS32685:four-carbon acid sugar kinase family protein; protein_id=WP_010976194.1	7	3	4	2	4	2
USDA1106	psymb	freebayes-variant-USDA1106-psymb-1537930-G	1537930	0	G	C	0.07	0.9262395	0.1922081	-78.45306	1.00E+05	1.00E+05	6.34E-06	4.61E-06	4.32E-05	rdn1.change	0.9262395	USDA1106-psymb	1537929	1537930	9865	freebayes-variant-USDA1106-psymb-1538057-G	CDO30_RS32685:four-carbon acid sugar kinase family protein; protein_id=WP_010976194.1	7	3	4	2	4	2
USDA1106	psymb	freebayes-variant-USDA1106-psymb-1537930-G	1537930	0	G	C	0.07	0.9262395	0.1922081	-78.45306	1.00E+05	1.00E+05	6.34E-06	4.61E-06	4.32E-05	rdn1.change	0.9262395	USDA1106-psymb	1537929	1537930	9865	freebayes-variant-USDA1106-psymb-1535157-A	CDO30_RS32675:NAD(P)-dependent oxidoreductase; protein_id=WP_010976192.1	7	3	4	2	4	2
USDA1106	psymb	freebayes-variant-USDA1106-psymb-1537930-G	1537930	0	G	C	0.07	0.9262395	0.1922081	-78.45306	1.00E+05	1.00E+05	6.34E-06	4.61E-06	4.32E-05	rdn1.change	0.9262395	USDA1106-psymb	1537929	1537930	9865	freebayes-variant-USDA1106-psymb-1537930-G	CDO30_RS32685:four-carbon acid sugar kinase family protein; protein_id=WP_010976194.1	7	3	4	2	4	2
USDA1106	psymb	freebayes-variant-USDA1106-psymb-1537930-G	1537930	0	G	C	0.07	0.9262395	0.1922081	-78.45306	1.00E+05	1.00E+05	6.34E-06	4.61E-06	4.32E-05	rdn1.change	0.9262395	USDA1106-psymb	1537929	1537930	9865	freebayes-variant-USDA1106-psymb-1537975-G	CDO30_RS32685:four-carbon acid sugar kinase family protein; protein_id=WP_010976194.1	7	3	4	2	4	2
USDA1106	psymb	freebayes-variant-USDA1106-psymb-1537930-G	1537930	0	G	C	0.07	0.9262395	0.1922081	-78.45306	1.00E+05	1.00E+05	6.34E-06	4.61E-06	4.32E-05	rdn1.change	0.9262395	USDA1106-psymb	1537929	1537930	9865	freebayes-variant-USDA1106-psymb-1537508-A	CDO30_RS32685:four-carbon acid sugar kinase family protein; protein_id=WP_010976194.1	7	3	4	2	4	2
USDA1106	psymb	freebayes-variant-USDA1106-psymb-1537930-G	1537930	0	G	C	0.07	0.9262395	0.1922081	-78.45306	1.00E+05	1.00E+05	6.34E-06	4.61E-06	4.32E-05	rdn1.change	0.9262395	USDA1106-psymb	1537929	1537930	9865	freebayes-variant-USDA1106-psymb-1542265-G	CDO30_RS32705:LacI family transcriptional regulator; protein_id=WP_010976198.1	7	3	4	2	4	2
USDA1106	psymb	freebayes-variant-USDA1106-psymb-692209-T	692209	3	T	G	0.06	0.9137828	0.1939016	-78.86144	1.00E+05	1.00E+05	9.59E-06	7.07E-06	5.70E-05	rdn1.change	0.9137828	USDA1106-psymb	692208	692209	12516	freebayes-variant-USDA1106-psymb-692209-T	CDO30_RS28530:ABC transporter ATP-binding protein; protein_id=WP_010975455.1	2	2	5	3	5	3
USDA1106	psymb	freebayes-variant-USDA1106-psymb-692209-T	692209	3	T	G	0.06	0.9137828	0.1939016	-78.86144	1.00E+05	1.00E+05	9.59E-06	7.07E-06	5.70E-05	rdn1.change	0.9137828	USDA1106-psymb	692208	692209	12516	freebayes-variant-USDA1106-psymb-691429-C	CDO30_RS28525:RkpR; protein_id=WP_014530562.1	2	2	5	3	5	3
USDA1106	psymb	freebayes-variant-USDA1106-psymb-692209-T	692209	3	T	G	0.06	1.044176	0.184696	-74.98809	130.3545	1.00E+05	2.11E-07	1.44E-07	5.30E-06	sunn1.change	1.044176	USDA1106-psymb	692208	692209	12516	freebayes-variant-USDA1106-psymb-692209-T	CDO30_RS28530:ABC transporter ATP-binding protein; protein_id=WP_010975455.1	2	2	1	1	1	1
USDA1106	psymb	freebayes-variant-USDA1106-psymb-692209-T	692209	3	T	G	0.06	1.044176	0.184696	-74.98809	130.3545	1.00E+05	2.11E-07	1.44E-07	5.30E-06	sunn1.change	1.044176	USDA1106-psymb	692208	692209	12516	freebayes-variant-USDA1106-psymb-691429-C	CDO30_RS28525:RkpR; protein_id=WP_014530562.1	2	2	1	1	1	1
USDA1106	psymb	freebayes-variant-USDA1106-psymb-437897-C	437897	0	C	T	0.07	0.7003664	0.139945	-77.74657	50.89323	1.00E+05	3.04E-06	2.51E-06	2.94E-05	sunn1.change	0.7003664	USDA1106-psymb	437896	437897	10122	freebayes-variant-USDA1106-psymb-437897-C	CDO30_RS27255:hypothetical protein; protein_id=WP_010975237.1	1	1	2	15	2	14
USDA1106	psymb	freebayes-variant-USDA1106-psymb-692281-A	692281	4	A	G	0.073	0.769215	0.162514	-78.73632	81.2946	1.00E+05	8.85E-06	7.06E-06	5.70E-05	sunn1.change	0.769215	USDA1106-psymb	692280	692281	12841	freebayes-variant-USDA1106-psymb-692281-A	CDO30_RS28530:ABC transporter ATP-binding protein; protein_id=WP_010975455.1	1	1	3	8	3	8
USDA1106	psymb	freebayes-variant-USDA1106-psymb-458255-C	458255	0	C	T	0.058	0.7436798	0.1608156	-79.21489	55.42132	1.00E+05	1.35E-05	1.17E-05	7.93E-05	sunn1.change	0.7436798	USDA1106-psymb	458254	458255	10909	freebayes-variant-USDA1106-psymb-458255-C	CDO30_RS27355:aspartate aminotransferase family protein; protein_id=WP_010975253.1	2	1	4	10	4	10
USDA1106	psymb	freebayes-variant-USDA1106-psymb-458255-C	458255	0	C	T	0.058	0.7436798	0.1608156	-79.21489	55.42132	1.00E+05	1.35E-05	1.17E-05	7.93E-05	sunn1.change	0.7436798	USDA1106-psymb	458254	458255	10909	freebayes-variant-USDA1106-psymb-458264-A	CDO30_RS27355:aspartate aminotransferase family protein; protein_id=WP_010975253.1	2	1	4	10	4	10
USDA1106	psymb	freebayes-variant-USDA1106-psymb-596975-C	596975	0	C	G	0.093	0.7987636	0.1759002	-79.43466	93.87651	1.00E+05	1.85E-05	1.47E-05	9.25E-05	sunn1.change	0.7987636	USDA1106-psymb	596974	596975	9111	freebayes-variant-USDA1106-psymb-596975-C	CDO30_RS28005:araG, L-arabinose ABC transporter ATP-binding protein AraG; protein_id=WP_010975368.1	1	1	5	4	5	4
USDA1106	psymb	freebayes-variant-USDA1106-psymb-615180-G	615180	0	G	C	0.14	0.5667471	0.1300787	-85.24959	81.01385	1.00E+05	3.71E-05	3.03E-05	0.000151524	sunn4.change	0.5667471	USDA1106-psymb	615179	615180	6943	freebayes-variant-USDA1106-psymb-615456-T	CDO30_RS28095:flavodoxin family protein; protein_id=WP_010975382.1	4	1	1	28	1	27
USDA1106	psymb	freebayes-variant-USDA1106-psymb-615180-G	615180	0	G	C	0.14	0.5667471	0.1300787	-85.24959	81.01385	1.00E+05	3.71E-05	3.03E-05	0.000151524	sunn4.change	0.5667471	USDA1106-psymb	615179	615180	6943	freebayes-variant-USDA1106-psymb-615180-G	CDO30_RS28095:flavodoxin family protein; protein_id=WP_010975382.1	4	1	1	28	1	27
USDA1106	psymb	freebayes-variant-USDA1106-psymb-615180-G	615180	0	G	C	0.14	0.5667471	0.1300787	-85.24959	81.01385	1.00E+05	3.71E-05	3.03E-05	0.000151524	sunn4.change	0.5667471	USDA1106-psymb	615179	615180	6943	freebayes-variant-USDA1106-psymb-615186-A	CDO30_RS28095:flavodoxin family protein; protein_id=WP_010975382.1	4	1	1	28	1	27
USDA1106	psymb	freebayes-variant-USDA1106-psymb-615180-G	615180	0	G	C	0.14	0.5667471	0.1300787	-85.24959	81.01385	1.00E+05	3.71E-05	3.03E-05	0.000151524	sunn4.change	0.5667471	USDA1106-psymb	615179	615180	6943	freebayes-variant-USDA1106-psymb-615183-A	CDO30_RS28095:flavodoxin family protein; protein_id=WP_010975382.1	4	1	1	28	1	27
USDA1106	psymb	freebayes-variant-USDA1106-psymb-615186-A	615186	0	A	G	0.14	0.5667471	0.1300787	-85.24959	81.01385	1.00E+05	3.71E-05	3.03E-05	0.000151524	sunn4.change	0.5667471		NA	NA	NA			0	0	2	29	2	28
USDA1106	psymb	freebayes-variant-USDA1106-psymb-1394888-T	1394888	6	T	C	0.212	0.4521509	0.1063122	-85.56526	1031.435	1.00E+05	5.45E-05	4.22E-05	0.00019089	sunn4.change	0.4521509	USDA1106-psymb	1394887	1394888	13501	freebayes-variant-USDA1106-psymb-1394888-T	CDO30_RS31845:glycoside hydrolase family 19 protein (pseudogene)	1	1	3	129	3	120
USDA1106	psymb	freebayes-variant-USDA1106-psymb-1313025-T	1313025	0	T	G	0.081	0.7758737	0.1879243	-86.03783	123.8639	1.00E+05	8.57E-05	6.95E-05	0.000271422	sunn4.change	0.7758737	USDA1106-psymb	1313024	1313025	9525	freebayes-variant-USDA1106-psymb-1313025-T	CDO30_RS31425:xdhA, xanthine dehydrogenase small subunit; protein_id=WP_010975969.1	1	1	4	3	4	3
USDA1106	psymb	freebayes-variant-USDA1106-psymb-615186-C	615186	0	G	C	0.163	0.4792643	0.1202757	-86.57364	73.6609	1.00E+05	0.000143317	0.000122631	0.000408369	sunn4.change	0.4792643	USDA1106-psymb	615185	615186	6369	freebayes-variant-USDA1106-psymb-615186-C	CDO30_RS28095:flavodoxin family protein; protein_id=WP_010975382.1	1	1	5	95	5	88
USDA1106	psymb	freebayes-variant-USDA1106-psymb-437897-C	437897	0	C	T	0.07	-1.309016	0.2374788	-126.4743	0.2639625	1.00E+05	3.82E-07	5.65E-07	1.18E-05	A17	1.309016	USDA1106-psymb	437896	437897	10122	freebayes-variant-USDA1106-psymb-437897-C	CDO30_RS27255:hypothetical protein; protein_id=WP_010975237.1	1	1	1	8	1	8
USDA1106	psymb	freebayes-variant-USDA1106-psymb-596975-C	596975	0	C	G	0.093	-1.448238	0.3149811	-129.3458	170.7233	1.00E+05	1.49E-05	1.13E-05	7.75E-05	A17	1.448238	USDA1106-psymb	596974	596975	9111	freebayes-variant-USDA1106-psymb-596975-C	CDO30_RS28005:araG, L-arabinose ABC transporter ATP-binding protein AraG; protein_id=WP_010975368.1	1	1	2	2	2	2
USDA1106	psymb	freebayes-variant-USDA1106-psymb-331995-T	331995	0	T	C	0.128	-1.115199	0.2436121	-129.4179	189.6263	1.00E+05	1.61E-05	1.21E-05	8.15E-05	A17	1.115199	USDA1106-psymb	331994	331995	7135	freebayes-variant-USDA1106-psymb-331995-T	CDO30_RS26745:dihydrodipicolinate synthase family protein; protein_id=WP_017273711.1	1	1	3	23	3	21
USDA1106	psymb	freebayes-variant-USDA1106-psymb-586390-C	586390	0	C	T	0.07	-1.318879	0.2976307	-130.0185	72.28428	1.00E+05	2.81E-05	2.28E-05	0.000124716	A17	1.318879	USDA1106-psymb	586389	586390	10121	freebayes-variant-USDA1106-psymb-586390-C	CDO30_RS27960:class I fructose-bisphosphate aldolase; protein_id=WP_010975359.1	2	2	4	6	4	6
USDA1106	psymb	freebayes-variant-USDA1106-psymb-586390-C	586390	0	C	T	0.07	-1.318879	0.2976307	-130.0185	72.28428	1.00E+05	2.81E-05	2.28E-05	0.000124716	A17	1.318879	USDA1106-psymb	586389	586390	10121	freebayes-variant-USDA1106-psymb-579072-G	CDO30_RS27930:LysR family transcriptional regulator; protein_id=WP_010975355.1	2	2	4	6	4	6
USDA1106	psymb	freebayes-variant-USDA1106-psymb-1396862-G	1396862	8	G	T	0.077	-1.460369	0.3324411	-130.0955	394.6179	1.00E+05	3.24E-05	2.47E-05	0.00013181	A17	1.460369	USDA1106-psymb	1396861	1396862	13710	freebayes-variant-USDA1106-psymb-1396862-G	CDO30_RS31870:hypothetical protein (pseudogene)	1	1	5	1	5	1
USDA1106	chr	freebayes-variant-USDA1106-chr-3271269-AG	3271269	0	A	AG	0.07	1.477372	0.3439861	-78.7324	4.214361	4.238519	4.67E-05	7.38E-05	0.000459383	ipd3.change	1.477372	USDA1106-chr	3271268	3271269	901	freebayes-variant-USDA1106-chr-3383316-T	CDO30_RS16380:recA, recombinase RecA; protein_id=WP_010969478.1	144	65	1	3	NA	NA
USDA1106	chr	freebayes-variant-USDA1106-chr-3271269-AG	3271269	0	A	AG	0.07	1.477372	0.3439861	-78.7324	4.214361	4.238519	4.67E-05	7.38E-05	0.000459383	ipd3.change	1.477372	USDA1106-chr	3271268	3271269	901	freebayes-variant-USDA1106-chr-3372341-G	CDO30_RS16340:YcjF family protein; protein_id=WP_010969485.1	144	65	1	3	NA	NA
USDA1106	chr	freebayes-variant-USDA1106-chr-3271269-AG	3271269	0	A	AG	0.07	1.477372	0.3439861	-78.7324	4.214361	4.238519	4.67E-05	7.38E-05	0.000459383	ipd3.change	1.477372	USDA1106-chr	3271268	3271269	901	freebayes-variant-USDA1106-chr-3372710-C	CDO30_RS16340:YcjF family protein; protein_id=WP_010969485.1	144	65	1	3	NA	NA
USDA1106	chr	freebayes-variant-USDA1106-chr-3271269-AG	3271269	0	A	AG	0.07	1.477372	0.3439861	-78.7324	4.214361	4.238519	4.67E-05	7.38E-05	0.000459383	ipd3.change	1.477372	USDA1106-chr	3271268	3271269	901	freebayes-variant-USDA1106-chr-3373965-G	CDO30_RS16345:YcjX family protein; protein_id=WP_003532993.1	144	65	1	3	NA	NA
USDA1106	chr	freebayes-variant-USDA1106-chr-3271269-AG	3271269	0	A	AG	0.07	1.477372	0.3439861	-78.7324	4.214361	4.238519	4.67E-05	7.38E-05	0.000459383	ipd3.change	1.477372	USDA1106-chr	3271268	3271269	901	freebayes-variant-USDA1106-chr-3375601-T	CDO30_RS16350:histidine phosphatase family protein; protein_id=WP_010969484.1	144	65	1	3	NA	NA
USDA1106	chr	freebayes-variant-USDA1106-chr-3271269-AG	3271269	0	A	AG	0.07	1.477372	0.3439861	-78.7324	4.214361	4.238519	4.67E-05	7.38E-05	0.000459383	ipd3.change	1.477372	USDA1106-chr	3271268	3271269	901	freebayes-variant-USDA1106-chr-3376031-A	CDO30_RS16355:dksA, RNA polymerase-binding protein DksA; protein_id=WP_003532995.1	144	65	1	3	NA	NA
USDA1106	chr	freebayes-variant-USDA1106-chr-3271269-AG	3271269	0	A	AG	0.07	1.477372	0.3439861	-78.7324	4.214361	4.238519	4.67E-05	7.38E-05	0.000459383	ipd3.change	1.477372	USDA1106-chr	3271268	3271269	901	freebayes-variant-USDA1106-chr-3381108-C	CDO30_RS16370:pseudouridine-5'-phosphate glycosidase; protein_id=WP_010969480.1	144	65	1	3	NA	NA
USDA1106	chr	freebayes-variant-USDA1106-chr-3271269-AG	3271269	0	A	AG	0.07	1.477372	0.3439861	-78.7324	4.214361	4.238519	4.67E-05	7.38E-05	0.000459383	ipd3.change	1.477372	USDA1106-chr	3271268	3271269	901	freebayes-variant-USDA1106-chr-3381706-G	CDO30_RS16375:carbohydrate kinase family protein; protein_id=WP_010969479.1	144	65	1	3	NA	NA
USDA1106	chr	freebayes-variant-USDA1106-chr-3271269-AG	3271269	0	A	AG	0.07	1.477372	0.3439861	-78.7324	4.214361	4.238519	4.67E-05	7.38E-05	0.000459383	ipd3.change	1.477372	USDA1106-chr	3271268	3271269	901	freebayes-variant-USDA1106-chr-3381822-T	CDO30_RS16375:carbohydrate kinase family protein; protein_id=WP_010969479.1	144	65	1	3	NA	NA
USDA1106	chr	freebayes-variant-USDA1106-chr-3271269-AG	3271269	0	A	AG	0.07	1.477372	0.3439861	-78.7324	4.214361	4.238519	4.67E-05	7.38E-05	0.000459383	ipd3.change	1.477372	USDA1106-chr	3271268	3271269	901	freebayes-variant-USDA1106-chr-3382071-G	CDO30_RS16375:carbohydrate kinase family protein; protein_id=WP_010969479.1	144	65	1	3	NA	NA
USDA1106	chr	freebayes-variant-USDA1106-chr-3271269-AG	3271269	0	A	AG	0.07	1.477372	0.3439861	-78.7324	4.214361	4.238519	4.67E-05	7.38E-05	0.000459383	ipd3.change	1.477372	USDA1106-chr	3271268	3271269	901	freebayes-variant-USDA1106-chr-3371288-C	CDO30_RS16330:folK, 2-amino-4-hydroxy-6-hydroxymethyldihydropteridine diphosphokinase; protein_id=WP_010969486.1	144	65	1	3	NA	NA
USDA1106	chr	freebayes-variant-USDA1106-chr-3271269-AG	3271269	0	A	AG	0.07	1.477372	0.3439861	-78.7324	4.214361	4.238519	4.67E-05	7.38E-05	0.000459383	ipd3.change	1.477372	USDA1106-chr	3271268	3271269	901	freebayes-variant-USDA1106-chr-3383576-T	CDO30_RS16380:recA, recombinase RecA; protein_id=WP_010969478.1	144	65	1	3	NA	NA
USDA1106	chr	freebayes-variant-USDA1106-chr-3271269-AG	3271269	0	A	AG	0.07	1.477372	0.3439861	-78.7324	4.214361	4.238519	4.67E-05	7.38E-05	0.000459383	ipd3.change	1.477372	USDA1106-chr	3271268	3271269	901	freebayes-variant-USDA1106-chr-3383804-C	CDO30_RS16380:recA, recombinase RecA; protein_id=WP_010969478.1	144	65	1	3	NA	NA
USDA1106	chr	freebayes-variant-USDA1106-chr-3271269-AG	3271269	0	A	AG	0.07	1.477372	0.3439861	-78.7324	4.214361	4.238519	4.67E-05	7.38E-05	0.000459383	ipd3.change	1.477372	USDA1106-chr	3271268	3271269	901	freebayes-variant-USDA1106-chr-3383906-C	CDO30_RS16380:recA, recombinase RecA; protein_id=WP_010969478.1	144	65	1	3	NA	NA
USDA1106	chr	freebayes-variant-USDA1106-chr-3271269-AG	3271269	0	A	AG	0.07	1.477372	0.3439861	-78.7324	4.214361	4.238519	4.67E-05	7.38E-05	0.000459383	ipd3.change	1.477372	USDA1106-chr	3271268	3271269	901	freebayes-variant-USDA1106-chr-3383984-T	CDO30_RS16380:recA, recombinase RecA; protein_id=WP_010969478.1	144	65	1	3	NA	NA
USDA1106	chr	freebayes-variant-USDA1106-chr-3271269-AG	3271269	0	A	AG	0.07	1.477372	0.3439861	-78.7324	4.214361	4.238519	4.67E-05	7.38E-05	0.000459383	ipd3.change	1.477372	USDA1106-chr	3271268	3271269	901	freebayes-variant-USDA1106-chr-3384053-G	CDO30_RS16380:recA, recombinase RecA; protein_id=WP_010969478.1	144	65	1	3	NA	NA
USDA1106	chr	freebayes-variant-USDA1106-chr-3271269-AG	3271269	0	A	AG	0.07	1.477372	0.3439861	-78.7324	4.214361	4.238519	4.67E-05	7.38E-05	0.000459383	ipd3.change	1.477372	USDA1106-chr	3271268	3271269	901	freebayes-variant-USDA1106-chr-3384195-C	CDO30_RS16380:recA, recombinase RecA; protein_id=WP_010969478.1	144	65	1	3	NA	NA
USDA1106	chr	freebayes-variant-USDA1106-chr-3271269-AG	3271269	0	A	AG	0.07	1.477372	0.3439861	-78.7324	4.214361	4.238519	4.67E-05	7.38E-05	0.000459383	ipd3.change	1.477372	USDA1106-chr	3271268	3271269	901	freebayes-variant-USDA1106-chr-3385738-G	CDO30_RS16385:alaS, alanine--tRNA ligase; protein_id=WP_010969477.1	144	65	1	3	NA	NA
USDA1106	chr	freebayes-variant-USDA1106-chr-3271269-AG	3271269	0	A	AG	0.07	1.477372	0.3439861	-78.7324	4.214361	4.238519	4.67E-05	7.38E-05	0.000459383	ipd3.change	1.477372	USDA1106-chr	3271268	3271269	901	freebayes-variant-USDA1106-chr-3385825-C	CDO30_RS16385:alaS, alanine--tRNA ligase; protein_id=WP_010969477.1	144	65	1	3	NA	NA
USDA1106	chr	freebayes-variant-USDA1106-chr-3271269-AG	3271269	0	A	AG	0.07	1.477372	0.3439861	-78.7324	4.214361	4.238519	4.67E-05	7.38E-05	0.000459383	ipd3.change	1.477372	USDA1106-chr	3271268	3271269	901	freebayes-variant-USDA1106-chr-3356257-T	CDO30_RS16270:ABC transporter ATP-binding protein/permease; protein_id=WP_010969492.1	144	65	1	3	NA	NA
USDA1106	chr	freebayes-variant-USDA1106-chr-3271269-AG	3271269	0	A	AG	0.07	1.477372	0.3439861	-78.7324	4.214361	4.238519	4.67E-05	7.38E-05	0.000459383	ipd3.change	1.477372	USDA1106-chr	3271268	3271269	901	freebayes-variant-USDA1106-chr-3323933-A	CDO30_RS16120:pilus assembly protein; protein_id=WP_010969515.1	144	65	1	3	NA	NA
USDA1106	chr	freebayes-variant-USDA1106-chr-3271269-AG	3271269	0	A	AG	0.07	1.477372	0.3439861	-78.7324	4.214361	4.238519	4.67E-05	7.38E-05	0.000459383	ipd3.change	1.477372	USDA1106-chr	3271268	3271269	901	freebayes-variant-USDA1106-chr-3324103-A	CDO30_RS16125:LTA synthase family protein; protein_id=WP_003534093.1	144	65	1	3	NA	NA
USDA1106	chr	freebayes-variant-USDA1106-chr-3271269-AG	3271269	0	A	AG	0.07	1.477372	0.3439861	-78.7324	4.214361	4.238519	4.67E-05	7.38E-05	0.000459383	ipd3.change	1.477372	USDA1106-chr	3271268	3271269	901	freebayes-variant-USDA1106-chr-3326127-C	CDO30_RS16125:LTA synthase family protein; protein_id=WP_003534093.1	144	65	1	3	NA	NA
USDA1106	chr	freebayes-variant-USDA1106-chr-3271269-AG	3271269	0	A	AG	0.07	1.477372	0.3439861	-78.7324	4.214361	4.238519	4.67E-05	7.38E-05	0.000459383	ipd3.change	1.477372	USDA1106-chr	3271268	3271269	901	freebayes-variant-USDA1106-chr-3329608-C	CDO30_RS16140:LacI family DNA-binding transcriptional regulator; protein_id=WP_010969511.1	144	65	1	3	NA	NA
USDA1106	chr	freebayes-variant-USDA1106-chr-3271269-AG	3271269	0	A	AG	0.07	1.477372	0.3439861	-78.7324	4.214361	4.238519	4.67E-05	7.38E-05	0.000459383	ipd3.change	1.477372	USDA1106-chr	3271268	3271269	901	freebayes-variant-USDA1106-chr-3329635-C	CDO30_RS16140:LacI family DNA-binding transcriptional regulator; protein_id=WP_010969511.1	144	65	1	3	NA	NA
USDA1106	chr	freebayes-variant-USDA1106-chr-3271269-AG	3271269	0	A	AG	0.07	1.477372	0.3439861	-78.7324	4.214361	4.238519	4.67E-05	7.38E-05	0.000459383	ipd3.change	1.477372	USDA1106-chr	3271268	3271269	901	freebayes-variant-USDA1106-chr-3330036-A	CDO30_RS16140:LacI family DNA-binding transcriptional regulator; protein_id=WP_010969511.1	144	65	1	3	NA	NA
USDA1106	chr	freebayes-variant-USDA1106-chr-3271269-AG	3271269	0	A	AG	0.07	1.477372	0.3439861	-78.7324	4.214361	4.238519	4.67E-05	7.38E-05	0.000459383	ipd3.change	1.477372	USDA1106-chr	3271268	3271269	901	freebayes-variant-USDA1106-chr-3330434-C	CDO30_RS16145:phytanoyl-CoA dioxygenase family protein; protein_id=WP_010969510.1	144	65	1	3	NA	NA
USDA1106	chr	freebayes-variant-USDA1106-chr-3271269-AG	3271269	0	A	AG	0.07	1.477372	0.3439861	-78.7324	4.214361	4.238519	4.67E-05	7.38E-05	0.000459383	ipd3.change	1.477372	USDA1106-chr	3271268	3271269	901	freebayes-variant-USDA1106-chr-3330520-G	CDO30_RS16145:phytanoyl-CoA dioxygenase family protein; protein_id=WP_010969510.1	144	65	1	3	NA	NA
USDA1106	chr	freebayes-variant-USDA1106-chr-3271269-AG	3271269	0	A	AG	0.07	1.477372	0.3439861	-78.7324	4.214361	4.238519	4.67E-05	7.38E-05	0.000459383	ipd3.change	1.477372	USDA1106-chr	3271268	3271269	901	freebayes-variant-USDA1106-chr-3347750-A	CDO30_RS16235:hemF, oxygen-dependent coproporphyrinogen oxidase; protein_id=WP_010969498.1	144	65	1	3	NA	NA
USDA1106	chr	freebayes-variant-USDA1106-chr-3271269-AG	3271269	0	A	AG	0.07	1.477372	0.3439861	-78.7324	4.214361	4.238519	4.67E-05	7.38E-05	0.000459383	ipd3.change	1.477372	USDA1106-chr	3271268	3271269	901	freebayes-variant-USDA1106-chr-3385849-C	CDO30_RS16385:alaS, alanine--tRNA ligase; protein_id=WP_010969477.1	144	65	1	3	NA	NA
USDA1106	chr	freebayes-variant-USDA1106-chr-3271269-AG	3271269	0	A	AG	0.07	1.477372	0.3439861	-78.7324	4.214361	4.238519	4.67E-05	7.38E-05	0.000459383	ipd3.change	1.477372	USDA1106-chr	3271268	3271269	901	freebayes-variant-USDA1106-chr-3356267-C	CDO30_RS16270:ABC transporter ATP-binding protein/permease; protein_id=WP_010969492.1	144	65	1	3	NA	NA
USDA1106	chr	freebayes-variant-USDA1106-chr-3271269-AG	3271269	0	A	AG	0.07	1.477372	0.3439861	-78.7324	4.214361	4.238519	4.67E-05	7.38E-05	0.000459383	ipd3.change	1.477372	USDA1106-chr	3271268	3271269	901	freebayes-variant-USDA1106-chr-3359605-T	CDO30_RS16285:cytochrome c1; protein_id=WP_010969491.1	144	65	1	3	NA	NA
USDA1106	chr	freebayes-variant-USDA1106-chr-3271269-AG	3271269	0	A	AG	0.07	1.477372	0.3439861	-78.7324	4.214361	4.238519	4.67E-05	7.38E-05	0.000459383	ipd3.change	1.477372	USDA1106-chr	3271268	3271269	901	freebayes-variant-USDA1106-chr-3360123-T	CDO30_RS16290:kinesin; protein_id=WP_010969490.1	144	65	1	3	NA	NA
USDA1106	chr	freebayes-variant-USDA1106-chr-3271269-AG	3271269	0	A	AG	0.07	1.477372	0.3439861	-78.7324	4.214361	4.238519	4.67E-05	7.38E-05	0.000459383	ipd3.change	1.477372	USDA1106-chr	3271268	3271269	901	freebayes-variant-USDA1106-chr-3361675-T	CDO30_RS16290:kinesin; protein_id=WP_010969490.1	144	65	1	3	NA	NA
USDA1106	chr	freebayes-variant-USDA1106-chr-3271269-AG	3271269	0	A	AG	0.07	1.477372	0.3439861	-78.7324	4.214361	4.238519	4.67E-05	7.38E-05	0.000459383	ipd3.change	1.477372	USDA1106-chr	3271268	3271269	901	freebayes-variant-USDA1106-chr-3362958-C	CDO30_RS16290:kinesin; protein_id=WP_010969490.1	144	65	1	3	NA	NA
USDA1106	chr	freebayes-variant-USDA1106-chr-3271269-AG	3271269	0	A	AG	0.07	1.477372	0.3439861	-78.7324	4.214361	4.238519	4.67E-05	7.38E-05	0.000459383	ipd3.change	1.477372	USDA1106-chr	3271268	3271269	901	freebayes-variant-USDA1106-chr-3362977-G	CDO30_RS16290:kinesin; protein_id=WP_010969490.1	144	65	1	3	NA	NA
USDA1106	chr	freebayes-variant-USDA1106-chr-3271269-AG	3271269	0	A	AG	0.07	1.477372	0.3439861	-78.7324	4.214361	4.238519	4.67E-05	7.38E-05	0.000459383	ipd3.change	1.477372	USDA1106-chr	3271268	3271269	901	freebayes-variant-USDA1106-chr-3362989-T	CDO30_RS16290:kinesin; protein_id=WP_010969490.1	144	65	1	3	NA	NA
USDA1106	chr	freebayes-variant-USDA1106-chr-3271269-AG	3271269	0	A	AG	0.07	1.477372	0.3439861	-78.7324	4.214361	4.238519	4.67E-05	7.38E-05	0.000459383	ipd3.change	1.477372	USDA1106-chr	3271268	3271269	901	freebayes-variant-USDA1106-chr-3370304-T	CDO30_RS16320:folP, dihydropteroate synthase; protein_id=WP_010969487.1	144	65	1	3	NA	NA
USDA1106	chr	freebayes-variant-USDA1106-chr-3271269-AG	3271269	0	A	AG	0.07	1.477372	0.3439861	-78.7324	4.214361	4.238519	4.67E-05	7.38E-05	0.000459383	ipd3.change	1.477372	USDA1106-chr	3271268	3271269	901	freebayes-variant-USDA1106-chr-3434979-C	CDO30_RS16630:VWA domain-containing protein; protein_id=WP_003531444.1	144	65	1	3	NA	NA
USDA1106	chr	freebayes-variant-USDA1106-chr-3271269-AG	3271269	0	A	AG	0.07	1.477372	0.3439861	-78.7324	4.214361	4.238519	4.67E-05	7.38E-05	0.000459383	ipd3.change	1.477372	USDA1106-chr	3271268	3271269	901	freebayes-variant-USDA1106-chr-3427665-G	CDO30_RS16590:adenylosuccinate lyase; protein_id=WP_010969447.1	144	65	1	3	NA	NA
USDA1106	chr	freebayes-variant-USDA1106-chr-3271269-AG	3271269	0	A	AG	0.07	1.477372	0.3439861	-78.7324	4.214361	4.238519	4.67E-05	7.38E-05	0.000459383	ipd3.change	1.477372	USDA1106-chr	3271268	3271269	901	freebayes-variant-USDA1106-chr-3427668-T	CDO30_RS16590:adenylosuccinate lyase; protein_id=WP_010969447.1	144	65	1	3	NA	NA
USDA1106	chr	freebayes-variant-USDA1106-chr-3271269-AG	3271269	0	A	AG	0.07	1.477372	0.3439861	-78.7324	4.214361	4.238519	4.67E-05	7.38E-05	0.000459383	ipd3.change	1.477372	USDA1106-chr	3271268	3271269	901	freebayes-variant-USDA1106-chr-3429194-G	CDO30_RS16600:DUF2259 domain-containing protein; protein_id=WP_010969445.1	144	65	1	3	NA	NA
USDA1106	chr	freebayes-variant-USDA1106-chr-3271269-AG	3271269	0	A	AG	0.07	1.477372	0.3439861	-78.7324	4.214361	4.238519	4.67E-05	7.38E-05	0.000459383	ipd3.change	1.477372	USDA1106-chr	3271268	3271269	901	freebayes-variant-USDA1106-chr-3429205-G	CDO30_RS16600:DUF2259 domain-containing protein; protein_id=WP_010969445.1	144	65	1	3	NA	NA
USDA1106	chr	freebayes-variant-USDA1106-chr-3271269-AG	3271269	0	A	AG	0.07	1.477372	0.3439861	-78.7324	4.214361	4.238519	4.67E-05	7.38E-05	0.000459383	ipd3.change	1.477372	USDA1106-chr	3271268	3271269	901	freebayes-variant-USDA1106-chr-3431016-C	CDO30_RS16610:P1 family peptidase; protein_id=WP_014526837.1	144	65	1	3	NA	NA
USDA1106	chr	freebayes-variant-USDA1106-chr-3271269-AG	3271269	0	A	AG	0.07	1.477372	0.3439861	-78.7324	4.214361	4.238519	4.67E-05	7.38E-05	0.000459383	ipd3.change	1.477372	USDA1106-chr	3271268	3271269	901	freebayes-variant-USDA1106-chr-3431220-G	CDO30_RS16610:P1 family peptidase; protein_id=WP_014526837.1	144	65	1	3	NA	NA
USDA1106	chr	freebayes-variant-USDA1106-chr-3271269-AG	3271269	0	A	AG	0.07	1.477372	0.3439861	-78.7324	4.214361	4.238519	4.67E-05	7.38E-05	0.000459383	ipd3.change	1.477372	USDA1106-chr	3271268	3271269	901	freebayes-variant-USDA1106-chr-3431403-G	CDO30_RS16610:P1 family peptidase; protein_id=WP_014526837.1	144	65	1	3	NA	NA
USDA1106	chr	freebayes-variant-USDA1106-chr-3271269-AG	3271269	0	A	AG	0.07	1.477372	0.3439861	-78.7324	4.214361	4.238519	4.67E-05	7.38E-05	0.000459383	ipd3.change	1.477372	USDA1106-chr	3271268	3271269	901	freebayes-variant-USDA1106-chr-3434725-G	CDO30_RS16630:VWA domain-containing protein; protein_id=WP_003531444.1	144	65	1	3	NA	NA
USDA1106	chr	freebayes-variant-USDA1106-chr-3271269-AG	3271269	0	A	AG	0.07	1.477372	0.3439861	-78.7324	4.214361	4.238519	4.67E-05	7.38E-05	0.000459383	ipd3.change	1.477372	USDA1106-chr	3271268	3271269	901	freebayes-variant-USDA1106-chr-3434970-C	CDO30_RS16630:VWA domain-containing protein; protein_id=WP_003531444.1	144	65	1	3	NA	NA
USDA1106	chr	freebayes-variant-USDA1106-chr-3271269-AG	3271269	0	A	AG	0.07	1.477372	0.3439861	-78.7324	4.214361	4.238519	4.67E-05	7.38E-05	0.000459383	ipd3.change	1.477372	USDA1106-chr	3271268	3271269	901	freebayes-variant-USDA1106-chr-3427662-C	CDO30_RS16590:adenylosuccinate lyase; protein_id=WP_010969447.1	144	65	1	3	NA	NA
USDA1106	chr	freebayes-variant-USDA1106-chr-3271269-AG	3271269	0	A	AG	0.07	1.477372	0.3439861	-78.7324	4.214361	4.238519	4.67E-05	7.38E-05	0.000459383	ipd3.change	1.477372	USDA1106-chr	3271268	3271269	901	freebayes-variant-USDA1106-chr-3435014-C	CDO30_RS16630:VWA domain-containing protein; protein_id=WP_003531444.1	144	65	1	3	NA	NA
USDA1106	chr	freebayes-variant-USDA1106-chr-3271269-AG	3271269	0	A	AG	0.07	1.477372	0.3439861	-78.7324	4.214361	4.238519	4.67E-05	7.38E-05	0.000459383	ipd3.change	1.477372	USDA1106-chr	3271268	3271269	901	freebayes-variant-USDA1106-chr-3435078-G	CDO30_RS16630:VWA domain-containing protein; protein_id=WP_003531444.1	144	65	1	3	NA	NA
USDA1106	chr	freebayes-variant-USDA1106-chr-3271269-AG	3271269	0	A	AG	0.07	1.477372	0.3439861	-78.7324	4.214361	4.238519	4.67E-05	7.38E-05	0.000459383	ipd3.change	1.477372	USDA1106-chr	3271268	3271269	901	freebayes-variant-USDA1106-chr-3435093-C	CDO30_RS16630:VWA domain-containing protein; protein_id=WP_003531444.1	144	65	1	3	NA	NA
USDA1106	chr	freebayes-variant-USDA1106-chr-3271269-AG	3271269	0	A	AG	0.07	1.477372	0.3439861	-78.7324	4.214361	4.238519	4.67E-05	7.38E-05	0.000459383	ipd3.change	1.477372	USDA1106-chr	3271268	3271269	901	freebayes-variant-USDA1106-chr-3486480-C	CDO30_RS16910:MBL fold metallo-hydrolase; protein_id=WP_010969409.1	144	65	1	3	NA	NA
USDA1106	chr	freebayes-variant-USDA1106-chr-3271269-AG	3271269	0	A	AG	0.07	1.477372	0.3439861	-78.7324	4.214361	4.238519	4.67E-05	7.38E-05	0.000459383	ipd3.change	1.477372	USDA1106-chr	3271268	3271269	901	freebayes-variant-USDA1106-chr-3486491-G	CDO30_RS16910:MBL fold metallo-hydrolase; protein_id=WP_010969409.1	144	65	1	3	NA	NA
USDA1106	chr	freebayes-variant-USDA1106-chr-3271269-AG	3271269	0	A	AG	0.07	1.477372	0.3439861	-78.7324	4.214361	4.238519	4.67E-05	7.38E-05	0.000459383	ipd3.change	1.477372	USDA1106-chr	3271268	3271269	901	freebayes-variant-USDA1106-chr-3486492-C	CDO30_RS16910:MBL fold metallo-hydrolase; protein_id=WP_010969409.1	144	65	1	3	NA	NA
USDA1106	chr	freebayes-variant-USDA1106-chr-3271269-AG	3271269	0	A	AG	0.07	1.477372	0.3439861	-78.7324	4.214361	4.238519	4.67E-05	7.38E-05	0.000459383	ipd3.change	1.477372	USDA1106-chr	3271268	3271269	901	freebayes-variant-USDA1106-chr-3506849-C	CDO30_RS17015:GlxA family transcriptional regulator; protein_id=WP_003530977.1	144	65	1	3	NA	NA
USDA1106	chr	freebayes-variant-USDA1106-chr-3271269-AG	3271269	0	A	AG	0.07	1.477372	0.3439861	-78.7324	4.214361	4.238519	4.67E-05	7.38E-05	0.000459383	ipd3.change	1.477372	USDA1106-chr	3271268	3271269	901	freebayes-variant-USDA1106-chr-3511784-AT	CDO30_RS17055:hypothetical protein; protein_id=WP_010969389.1	144	65	1	3	NA	NA
USDA1106	chr	freebayes-variant-USDA1106-chr-3271269-AG	3271269	0	A	AG	0.07	1.477372	0.3439861	-78.7324	4.214361	4.238519	4.67E-05	7.38E-05	0.000459383	ipd3.change	1.477372	USDA1106-chr	3271268	3271269	901	pa-CDO30_RS16390-USDA1106-chr-3387922-A	CDO30_RS16390:SulP family inorganic anion transporter; protein_id=WP_010969476.1	144	65	1	3	NA	NA
USDA1106	chr	freebayes-variant-USDA1106-chr-3271269-AG	3271269	0	A	AG	0.07	1.477372	0.3439861	-78.7324	4.214361	4.238519	4.67E-05	7.38E-05	0.000459383	ipd3.change	1.477372	USDA1106-chr	3271268	3271269	901	freebayes-variant-USDA1106-chr-3385852-G	CDO30_RS16385:alaS, alanine--tRNA ligase; protein_id=WP_010969477.1	144	65	1	3	NA	NA
USDA1106	chr	freebayes-variant-USDA1106-chr-3271269-AG	3271269	0	A	AG	0.07	1.477372	0.3439861	-78.7324	4.214361	4.238519	4.67E-05	7.38E-05	0.000459383	ipd3.change	1.477372	USDA1106-chr	3271268	3271269	901	freebayes-variant-USDA1106-chr-3385873-T	CDO30_RS16385:alaS, alanine--tRNA ligase; protein_id=WP_010969477.1	144	65	1	3	NA	NA
USDA1106	chr	freebayes-variant-USDA1106-chr-3271269-AG	3271269	0	A	AG	0.07	1.477372	0.3439861	-78.7324	4.214361	4.238519	4.67E-05	7.38E-05	0.000459383	ipd3.change	1.477372	USDA1106-chr	3271268	3271269	901	freebayes-variant-USDA1106-chr-3385894-G	CDO30_RS16385:alaS, alanine--tRNA ligase; protein_id=WP_010969477.1	144	65	1	3	NA	NA
USDA1106	chr	freebayes-variant-USDA1106-chr-3271269-AG	3271269	0	A	AG	0.07	1.477372	0.3439861	-78.7324	4.214361	4.238519	4.67E-05	7.38E-05	0.000459383	ipd3.change	1.477372	USDA1106-chr	3271268	3271269	901	freebayes-variant-USDA1106-chr-3386863-C	CDO30_RS16385:alaS, alanine--tRNA ligase; protein_id=WP_010969477.1	144	65	1	3	NA	NA
USDA1106	chr	freebayes-variant-USDA1106-chr-3271269-AG	3271269	0	A	AG	0.07	1.477372	0.3439861	-78.7324	4.214361	4.238519	4.67E-05	7.38E-05	0.000459383	ipd3.change	1.477372	USDA1106-chr	3271268	3271269	901	freebayes-variant-USDA1106-chr-3386875-C	CDO30_RS16385:alaS, alanine--tRNA ligase; protein_id=WP_010969477.1	144	65	1	3	NA	NA
USDA1106	chr	freebayes-variant-USDA1106-chr-3271269-AG	3271269	0	A	AG	0.07	1.477372	0.3439861	-78.7324	4.214361	4.238519	4.67E-05	7.38E-05	0.000459383	ipd3.change	1.477372	USDA1106-chr	3271268	3271269	901	freebayes-variant-USDA1106-chr-3386893-C	CDO30_RS16385:alaS, alanine--tRNA ligase; protein_id=WP_010969477.1	144	65	1	3	NA	NA
USDA1106	chr	freebayes-variant-USDA1106-chr-3271269-AG	3271269	0	A	AG	0.07	1.477372	0.3439861	-78.7324	4.214361	4.238519	4.67E-05	7.38E-05	0.000459383	ipd3.change	1.477372	USDA1106-chr	3271268	3271269	901	freebayes-variant-USDA1106-chr-3386899-G	CDO30_RS16385:alaS, alanine--tRNA ligase; protein_id=WP_010969477.1	144	65	1	3	NA	NA
USDA1106	chr	freebayes-variant-USDA1106-chr-3271269-AG	3271269	0	A	AG	0.07	1.477372	0.3439861	-78.7324	4.214361	4.238519	4.67E-05	7.38E-05	0.000459383	ipd3.change	1.477372	USDA1106-chr	3271268	3271269	901	freebayes-variant-USDA1106-chr-3387071-C	CDO30_RS16385:alaS, alanine--tRNA ligase; protein_id=WP_010969477.1	144	65	1	3	NA	NA
USDA1106	chr	freebayes-variant-USDA1106-chr-3271269-AG	3271269	0	A	AG	0.07	1.477372	0.3439861	-78.7324	4.214361	4.238519	4.67E-05	7.38E-05	0.000459383	ipd3.change	1.477372	USDA1106-chr	3271268	3271269	901	freebayes-variant-USDA1106-chr-3322074-T	CDO30_RS16115:hypothetical protein; protein_id=WP_010969516.1	144	65	1	3	NA	NA
USDA1106	chr	freebayes-variant-USDA1106-chr-3271269-AG	3271269	0	A	AG	0.07	1.477372	0.3439861	-78.7324	4.214361	4.238519	4.67E-05	7.38E-05	0.000459383	ipd3.change	1.477372	USDA1106-chr	3271268	3271269	901	freebayes-variant-USDA1106-chr-3402827-C	CDO30_RS16445:glutaminase; protein_id=WP_010969466.1	144	65	1	3	NA	NA
USDA1106	chr	freebayes-variant-USDA1106-chr-3271269-AG	3271269	0	A	AG	0.07	1.477372	0.3439861	-78.7324	4.214361	4.238519	4.67E-05	7.38E-05	0.000459383	ipd3.change	1.477372	USDA1106-chr	3271268	3271269	901	freebayes-variant-USDA1106-chr-3402830-A	CDO30_RS16445:glutaminase; protein_id=WP_010969466.1	144	65	1	3	NA	NA
USDA1106	chr	freebayes-variant-USDA1106-chr-3271269-AG	3271269	0	A	AG	0.07	1.477372	0.3439861	-78.7324	4.214361	4.238519	4.67E-05	7.38E-05	0.000459383	ipd3.change	1.477372	USDA1106-chr	3271268	3271269	901	freebayes-variant-USDA1106-chr-3402839-A	CDO30_RS16445:glutaminase; protein_id=WP_010969466.1	144	65	1	3	NA	NA
USDA1106	chr	freebayes-variant-USDA1106-chr-3271269-AG	3271269	0	A	AG	0.07	1.477372	0.3439861	-78.7324	4.214361	4.238519	4.67E-05	7.38E-05	0.000459383	ipd3.change	1.477372	USDA1106-chr	3271268	3271269	901	freebayes-variant-USDA1106-chr-3402901-G	CDO30_RS16445:glutaminase; protein_id=WP_010969466.1	144	65	1	3	NA	NA
USDA1106	chr	freebayes-variant-USDA1106-chr-3271269-AG	3271269	0	A	AG	0.07	1.477372	0.3439861	-78.7324	4.214361	4.238519	4.67E-05	7.38E-05	0.000459383	ipd3.change	1.477372	USDA1106-chr	3271268	3271269	901	freebayes-variant-USDA1106-chr-3402903-T	CDO30_RS16445:glutaminase; protein_id=WP_010969466.1	144	65	1	3	NA	NA
USDA1106	chr	freebayes-variant-USDA1106-chr-3271269-AG	3271269	0	A	AG	0.07	1.477372	0.3439861	-78.7324	4.214361	4.238519	4.67E-05	7.38E-05	0.000459383	ipd3.change	1.477372	USDA1106-chr	3271268	3271269	901	freebayes-variant-USDA1106-chr-3411720-G	CDO30_RS16490:acyloxyacyl hydrolase; protein_id=WP_010969460.1	144	65	1	3	NA	NA
USDA1106	chr	freebayes-variant-USDA1106-chr-3271269-AG	3271269	0	A	AG	0.07	1.477372	0.3439861	-78.7324	4.214361	4.238519	4.67E-05	7.38E-05	0.000459383	ipd3.change	1.477372	USDA1106-chr	3271268	3271269	901	freebayes-variant-USDA1106-chr-3413471-C	CDO30_RS16495:PLP-dependent aminotransferase family protein; protein_id=WP_010969459.1	144	65	1	3	NA	NA
USDA1106	chr	freebayes-variant-USDA1106-chr-3271269-AG	3271269	0	A	AG	0.07	1.477372	0.3439861	-78.7324	4.214361	4.238519	4.67E-05	7.38E-05	0.000459383	ipd3.change	1.477372	USDA1106-chr	3271268	3271269	901	freebayes-variant-USDA1106-chr-3414110-T	CDO30_RS34380:DUF1127 domain-containing protein; protein_id=WP_017263638.1	144	65	1	3	NA	NA
USDA1106	chr	freebayes-variant-USDA1106-chr-3271269-AG	3271269	0	A	AG	0.07	1.477372	0.3439861	-78.7324	4.214361	4.238519	4.67E-05	7.38E-05	0.000459383	ipd3.change	1.477372	USDA1106-chr	3271268	3271269	901	freebayes-variant-USDA1106-chr-3449344-C	CDO30_RS16690:anhydro-N-acetylmuramic acid kinase; protein_id=WP_003531474.1	144	65	1	3	NA	NA
USDA1106	chr	freebayes-variant-USDA1106-chr-3271269-AG	3271269	0	A	AG	0.07	1.477372	0.3439861	-78.7324	4.214361	4.238519	4.67E-05	7.38E-05	0.000459383	ipd3.change	1.477372	USDA1106-chr	3271268	3271269	901	freebayes-variant-USDA1106-chr-3268331-G	CDO30_RS15825:membrane protein; protein_id=WP_010969553.1	144	65	1	3	NA	NA
USDA1106	chr	freebayes-variant-USDA1106-chr-3271269-AG	3271269	0	A	AG	0.07	1.477372	0.3439861	-78.7324	4.214361	4.238519	4.67E-05	7.38E-05	0.000459383	ipd3.change	1.477372	USDA1106-chr	3271268	3271269	901	freebayes-variant-USDA1106-chr-3268360-TG	CDO30_RS15825:membrane protein; protein_id=WP_010969553.1	144	65	1	3	NA	NA
USDA1106	chr	freebayes-variant-USDA1106-chr-3271269-AG	3271269	0	A	AG	0.07	1.477372	0.3439861	-78.7324	4.214361	4.238519	4.67E-05	7.38E-05	0.000459383	ipd3.change	1.477372	USDA1106-chr	3271268	3271269	901	freebayes-variant-USDA1106-chr-3268478-G	CDO30_RS15825:membrane protein; protein_id=WP_010969553.1	144	65	1	3	NA	NA
USDA1106	chr	freebayes-variant-USDA1106-chr-3271269-AG	3271269	0	A	AG	0.07	1.477372	0.3439861	-78.7324	4.214361	4.238519	4.67E-05	7.38E-05	0.000459383	ipd3.change	1.477372	USDA1106-chr	3271268	3271269	901	freebayes-variant-USDA1106-chr-3268484-A	CDO30_RS15825:membrane protein; protein_id=WP_010969553.1	144	65	1	3	NA	NA
USDA1106	chr	freebayes-variant-USDA1106-chr-3271269-AG	3271269	0	A	AG	0.07	1.477372	0.3439861	-78.7324	4.214361	4.238519	4.67E-05	7.38E-05	0.000459383	ipd3.change	1.477372	USDA1106-chr	3271268	3271269	901	freebayes-variant-USDA1106-chr-3268985-G	CDO30_RS15825:membrane protein; protein_id=WP_010969553.1	144	65	1	3	NA	NA
USDA1106	chr	freebayes-variant-USDA1106-chr-3271269-AG	3271269	0	A	AG	0.07	1.477372	0.3439861	-78.7324	4.214361	4.238519	4.67E-05	7.38E-05	0.000459383	ipd3.change	1.477372	USDA1106-chr	3271268	3271269	901	freebayes-variant-USDA1106-chr-3269041-A	CDO30_RS15825:membrane protein; protein_id=WP_010969553.1	144	65	1	3	NA	NA
USDA1106	chr	freebayes-variant-USDA1106-chr-3271269-AG	3271269	0	A	AG	0.07	1.477372	0.3439861	-78.7324	4.214361	4.238519	4.67E-05	7.38E-05	0.000459383	ipd3.change	1.477372	USDA1106-chr	3271268	3271269	901	freebayes-variant-USDA1106-chr-3270644-C	CDO30_RS15830:dusA, tRNA dihydrouridine(20/20a) synthase DusA; protein_id=WP_015241224.1	144	65	1	3	NA	NA
USDA1106	chr	freebayes-variant-USDA1106-chr-3271269-AG	3271269	0	A	AG	0.07	1.477372	0.3439861	-78.7324	4.214361	4.238519	4.67E-05	7.38E-05	0.000459383	ipd3.change	1.477372	USDA1106-chr	3271268	3271269	901	freebayes-variant-USDA1106-chr-3582164-C	CDO30_RS17435:lexA, transcriptional repressor LexA; protein_id=WP_003528303.1	144	65	1	3	NA	NA
USDA1106	chr	freebayes-variant-USDA1106-chr-3271269-AG	3271269	0	A	AG	0.07	1.477372	0.3439861	-78.7324	4.214361	4.238519	4.67E-05	7.38E-05	0.000459383	ipd3.change	1.477372	USDA1106-chr	3271268	3271269	901	freebayes-variant-USDA1106-chr-3268282-A	CDO30_RS15825:membrane protein; protein_id=WP_010969553.1	144	65	1	3	NA	NA
USDA1106	chr	freebayes-variant-USDA1106-chr-3271269-AG	3271269	0	A	AG	0.07	1.477372	0.3439861	-78.7324	4.214361	4.238519	4.67E-05	7.38E-05	0.000459383	ipd3.change	1.477372	USDA1106-chr	3271268	3271269	901	freebayes-variant-USDA1106-chr-3456815-A	CDO30_RS16725:cysteine desulfurase; protein_id=WP_010969430.1	144	65	1	3	NA	NA
USDA1106	chr	freebayes-variant-USDA1106-chr-3271269-AG	3271269	0	A	AG	0.07	1.477372	0.3439861	-78.7324	4.214361	4.238519	4.67E-05	7.38E-05	0.000459383	ipd3.change	1.477372	USDA1106-chr	3271268	3271269	901	freebayes-variant-USDA1106-chr-3486472-A	CDO30_RS16910:MBL fold metallo-hydrolase; protein_id=WP_010969409.1	144	65	1	3	NA	NA
USDA1106	chr	freebayes-variant-USDA1106-chr-3271269-AG	3271269	0	A	AG	0.07	1.477372	0.3439861	-78.7324	4.214361	4.238519	4.67E-05	7.38E-05	0.000459383	ipd3.change	1.477372	USDA1106-chr	3271268	3271269	901	freebayes-variant-USDA1106-chr-3486474-G	CDO30_RS16910:MBL fold metallo-hydrolase; protein_id=WP_010969409.1	144	65	1	3	NA	NA
USDA1106	chr	freebayes-variant-USDA1106-chr-3271269-AG	3271269	0	A	AG	0.07	1.477372	0.3439861	-78.7324	4.214361	4.238519	4.67E-05	7.38E-05	0.000459383	ipd3.change	1.477372	USDA1106-chr	3271268	3271269	901	freebayes-variant-USDA1106-chr-3486476-A	CDO30_RS16910:MBL fold metallo-hydrolase; protein_id=WP_010969409.1	144	65	1	3	NA	NA
USDA1106	chr	freebayes-variant-USDA1106-chr-3271269-AG	3271269	0	A	AG	0.07	1.477372	0.3439861	-78.7324	4.214361	4.238519	4.67E-05	7.38E-05	0.000459383	ipd3.change	1.477372	USDA1106-chr	3271268	3271269	901	freebayes-variant-USDA1106-chr-3435348-C	CDO30_RS16630:VWA domain-containing protein; protein_id=WP_003531444.1	144	65	1	3	NA	NA
USDA1106	chr	freebayes-variant-USDA1106-chr-3271269-AG	3271269	0	A	AG	0.07	1.477372	0.3439861	-78.7324	4.214361	4.238519	4.67E-05	7.38E-05	0.000459383	ipd3.change	1.477372	USDA1106-chr	3271268	3271269	901	freebayes-variant-USDA1106-chr-3435441-G	CDO30_RS16630:VWA domain-containing protein; protein_id=WP_003531444.1	144	65	1	3	NA	NA
USDA1106	chr	freebayes-variant-USDA1106-chr-3271269-AG	3271269	0	A	AG	0.07	1.477372	0.3439861	-78.7324	4.214361	4.238519	4.67E-05	7.38E-05	0.000459383	ipd3.change	1.477372	USDA1106-chr	3271268	3271269	901	freebayes-variant-USDA1106-chr-3435520-A	CDO30_RS16630:VWA domain-containing protein; protein_id=WP_003531444.1	144	65	1	3	NA	NA
USDA1106	chr	freebayes-variant-USDA1106-chr-3271269-AG	3271269	0	A	AG	0.07	1.477372	0.3439861	-78.7324	4.214361	4.238519	4.67E-05	7.38E-05	0.000459383	ipd3.change	1.477372	USDA1106-chr	3271268	3271269	901	freebayes-variant-USDA1106-chr-3446077-T	CDO30_RS16680:membrane protein; protein_id=WP_010969432.1	144	65	1	3	NA	NA
USDA1106	chr	freebayes-variant-USDA1106-chr-3271269-AG	3271269	0	A	AG	0.07	1.477372	0.3439861	-78.7324	4.214361	4.238519	4.67E-05	7.38E-05	0.000459383	ipd3.change	1.477372	USDA1106-chr	3271268	3271269	901	freebayes-variant-USDA1106-chr-3271269-AG	CDO30_RS15835:cold-shock protein; protein_id=WP_003535347.1	144	65	1	3	NA	NA
USDA1106	chr	freebayes-variant-USDA1106-chr-3271269-AG	3271269	0	A	AG	0.07	1.477372	0.3439861	-78.7324	4.214361	4.238519	4.67E-05	7.38E-05	0.000459383	ipd3.change	1.477372	USDA1106-chr	3271268	3271269	901	freebayes-variant-USDA1106-chr-1228194-A	CDO30_RS06025:mutS, DNA mismatch repair protein MutS; protein_id=WP_010968548.1	144	65	1	3	NA	NA
USDA1106	chr	freebayes-variant-USDA1106-chr-3271269-AG	3271269	0	A	AG	0.07	1.477372	0.3439861	-78.7324	4.214361	4.238519	4.67E-05	7.38E-05	0.000459383	ipd3.change	1.477372	USDA1106-chr	3271268	3271269	901	freebayes-variant-USDA1106-chr-3239855-T	CDO30_RS15685:gndA, NADP-dependent phosphogluconate dehydrogenase; protein_id=WP_010969572.1	144	65	1	3	NA	NA
USDA1106	chr	freebayes-variant-USDA1106-chr-3271269-AG	3271269	0	A	AG	0.07	1.477372	0.3439861	-78.7324	4.214361	4.238519	4.67E-05	7.38E-05	0.000459383	ipd3.change	1.477372	USDA1106-chr	3271268	3271269	901	freebayes-variant-USDA1106-chr-3240393-T	CDO30_RS15685:gndA, NADP-dependent phosphogluconate dehydrogenase; protein_id=WP_010969572.1	144	65	1	3	NA	NA
USDA1106	chr	freebayes-variant-USDA1106-chr-3271269-AG	3271269	0	A	AG	0.07	1.477372	0.3439861	-78.7324	4.214361	4.238519	4.67E-05	7.38E-05	0.000459383	ipd3.change	1.477372	USDA1106-chr	3271268	3271269	901	freebayes-variant-USDA1106-chr-3245063-C	CDO30_RS15705:sugar ABC transporter permease; protein_id=WP_003536826.1	144	65	1	3	NA	NA
USDA1106	chr	freebayes-variant-USDA1106-chr-3271269-AG	3271269	0	A	AG	0.07	1.477372	0.3439861	-78.7324	4.214361	4.238519	4.67E-05	7.38E-05	0.000459383	ipd3.change	1.477372	USDA1106-chr	3271268	3271269	901	freebayes-variant-USDA1106-chr-3245211-T	CDO30_RS15705:sugar ABC transporter permease; protein_id=WP_003536826.1	144	65	1	3	NA	NA
USDA1106	chr	freebayes-variant-USDA1106-chr-3271269-AG	3271269	0	A	AG	0.07	1.477372	0.3439861	-78.7324	4.214361	4.238519	4.67E-05	7.38E-05	0.000459383	ipd3.change	1.477372	USDA1106-chr	3271268	3271269	901	freebayes-variant-USDA1106-chr-3245264-A	CDO30_RS15705:sugar ABC transporter permease; protein_id=WP_003536826.1	144	65	1	3	NA	NA
USDA1106	chr	freebayes-variant-USDA1106-chr-3271269-AG	3271269	0	A	AG	0.07	1.477372	0.3439861	-78.7324	4.214361	4.238519	4.67E-05	7.38E-05	0.000459383	ipd3.change	1.477372	USDA1106-chr	3271268	3271269	901	freebayes-variant-USDA1106-chr-1226527-A	CDO30_RS06020:[protein-PII] uridylyltransferase; protein_id=WP_003527696.1	144	65	1	3	NA	NA
USDA1106	chr	freebayes-variant-USDA1106-chr-3271269-AG	3271269	0	A	AG	0.07	1.477372	0.3439861	-78.7324	4.214361	4.238519	4.67E-05	7.38E-05	0.000459383	ipd3.change	1.477372	USDA1106-chr	3271268	3271269	901	freebayes-variant-USDA1106-chr-1211449-T	CDO30_RS05950:helix-turn-helix domain-containing protein; protein_id=WP_003527670.1	144	65	1	3	NA	NA
USDA1106	chr	freebayes-variant-USDA1106-chr-3271269-AG	3271269	0	A	AG	0.07	1.477372	0.3439861	-78.7324	4.214361	4.238519	4.67E-05	7.38E-05	0.000459383	ipd3.change	1.477372	USDA1106-chr	3271268	3271269	901	freebayes-variant-USDA1106-chr-3319455-C	CDO30_RS16100:3-deoxy-7-phosphoheptulonate synthase class II; protein_id=WP_003535070.1	144	65	1	3	NA	NA
USDA1106	chr	freebayes-variant-USDA1106-chr-3271269-AG	3271269	0	A	AG	0.07	1.477372	0.3439861	-78.7324	4.214361	4.238519	4.67E-05	7.38E-05	0.000459383	ipd3.change	1.477372	USDA1106-chr	3271268	3271269	901	freebayes-variant-USDA1106-chr-3519293-C	CDO30_RS17105:ABC transporter ATP-binding protein; protein_id=WP_003533224.1	144	65	1	3	NA	NA
USDA1106	chr	freebayes-variant-USDA1106-chr-3271269-AG	3271269	0	A	AG	0.07	1.477372	0.3439861	-78.7324	4.214361	4.238519	4.67E-05	7.38E-05	0.000459383	ipd3.change	1.477372	USDA1106-chr	3271268	3271269	901	freebayes-variant-USDA1106-chr-3257389-G	CDO30_RS15755:TRAP transporter large permease subunit; protein_id=WP_010969561.1	144	65	1	3	NA	NA
USDA1106	chr	freebayes-variant-USDA1106-chr-3271269-AG	3271269	0	A	AG	0.07	1.477372	0.3439861	-78.7324	4.214361	4.238519	4.67E-05	7.38E-05	0.000459383	ipd3.change	1.477372	USDA1106-chr	3271268	3271269	901	freebayes-variant-USDA1106-chr-3259162-A	CDO30_RS15760:TRAP transporter small permease subunit; protein_id=WP_010969560.1	144	65	1	3	NA	NA
USDA1106	chr	freebayes-variant-USDA1106-chr-3271269-AG	3271269	0	A	AG	0.07	1.477372	0.3439861	-78.7324	4.214361	4.238519	4.67E-05	7.38E-05	0.000459383	ipd3.change	1.477372	USDA1106-chr	3271268	3271269	901	freebayes-variant-USDA1106-chr-3260815-G	CDO30_RS15765:glycoside hydrolase family 43 protein; protein_id=WP_010969559.1	144	65	1	3	NA	NA
USDA1106	chr	freebayes-variant-USDA1106-chr-3271269-AG	3271269	0	A	AG	0.07	1.477372	0.3439861	-78.7324	4.214361	4.238519	4.67E-05	7.38E-05	0.000459383	ipd3.change	1.477372	USDA1106-chr	3271268	3271269	901	freebayes-variant-USDA1106-chr-3267773-A	CDO30_RS15815:hypothetical protein; protein_id=WP_003536840.1	144	65	1	3	NA	NA
USDA1106	chr	freebayes-variant-USDA1106-chr-3271269-AG	3271269	0	A	AG	0.07	1.477372	0.3439861	-78.7324	4.214361	4.238519	4.67E-05	7.38E-05	0.000459383	ipd3.change	1.477372	USDA1106-chr	3271268	3271269	901	freebayes-variant-USDA1106-chr-3267856-T	CDO30_RS15815:hypothetical protein; protein_id=WP_003536840.1	144	65	1	3	NA	NA
USDA1106	chr	freebayes-variant-USDA1106-chr-3271269-AG	3271269	0	A	AG	0.07	1.477372	0.3439861	-78.7324	4.214361	4.238519	4.67E-05	7.38E-05	0.000459383	ipd3.change	1.477372	USDA1106-chr	3271268	3271269	901	freebayes-variant-USDA1106-chr-3267973-A	CDO30_RS15815:hypothetical protein; protein_id=WP_003536840.1	144	65	1	3	NA	NA
USDA1106	chr	freebayes-variant-USDA1106-chr-3271269-AG	3271269	0	A	AG	0.07	1.477372	0.3439861	-78.7324	4.214361	4.238519	4.67E-05	7.38E-05	0.000459383	ipd3.change	1.477372	USDA1106-chr	3271268	3271269	901	freebayes-variant-USDA1106-chr-3294807-G	CDO30_RS15975:DNA alkylation repair protein; protein_id=WP_010969534.1	144	65	1	3	NA	NA
USDA1106	chr	freebayes-variant-USDA1106-chr-3271269-AG	3271269	0	A	AG	0.07	1.477372	0.3439861	-78.7324	4.214361	4.238519	4.67E-05	7.38E-05	0.000459383	ipd3.change	1.477372	USDA1106-chr	3271268	3271269	901	freebayes-variant-USDA1106-chr-3293717-A	CDO30_RS15970:Lrp/AsnC family transcriptional regulator; protein_id=WP_003535303.1	144	65	1	3	NA	NA
USDA1106	chr	freebayes-variant-USDA1106-chr-3271269-AG	3271269	0	A	AG	0.07	1.477372	0.3439861	-78.7324	4.214361	4.238519	4.67E-05	7.38E-05	0.000459383	ipd3.change	1.477372	USDA1106-chr	3271268	3271269	901	freebayes-variant-USDA1106-chr-3293718-G	CDO30_RS15970:Lrp/AsnC family transcriptional regulator; protein_id=WP_003535303.1	144	65	1	3	NA	NA
USDA1106	chr	freebayes-variant-USDA1106-chr-3271269-AG	3271269	0	A	AG	0.07	1.477372	0.3439861	-78.7324	4.214361	4.238519	4.67E-05	7.38E-05	0.000459383	ipd3.change	1.477372	USDA1106-chr	3271268	3271269	901	freebayes-variant-USDA1106-chr-3293949-G	CDO30_RS15970:Lrp/AsnC family transcriptional regulator; protein_id=WP_003535303.1	144	65	1	3	NA	NA
USDA1106	chr	freebayes-variant-USDA1106-chr-3271269-AG	3271269	0	A	AG	0.07	1.477372	0.3439861	-78.7324	4.214361	4.238519	4.67E-05	7.38E-05	0.000459383	ipd3.change	1.477372	USDA1106-chr	3271268	3271269	901	freebayes-variant-USDA1106-chr-3294245-G	CDO30_RS15970:Lrp/AsnC family transcriptional regulator; protein_id=WP_003535303.1	144	65	1	3	NA	NA
USDA1106	chr	freebayes-variant-USDA1106-chr-3271269-AG	3271269	0	A	AG	0.07	1.477372	0.3439861	-78.7324	4.214361	4.238519	4.67E-05	7.38E-05	0.000459383	ipd3.change	1.477372	USDA1106-chr	3271268	3271269	901	freebayes-variant-USDA1106-chr-3294255-C	CDO30_RS15970:Lrp/AsnC family transcriptional regulator; protein_id=WP_003535303.1	144	65	1	3	NA	NA
USDA1106	chr	freebayes-variant-USDA1106-chr-3271269-AG	3271269	0	A	AG	0.07	1.477372	0.3439861	-78.7324	4.214361	4.238519	4.67E-05	7.38E-05	0.000459383	ipd3.change	1.477372	USDA1106-chr	3271268	3271269	901	freebayes-variant-USDA1106-chr-3294354-C	CDO30_RS15975:DNA alkylation repair protein; protein_id=WP_010969534.1	144	65	1	3	NA	NA
USDA1106	chr	freebayes-variant-USDA1106-chr-3271269-AG	3271269	0	A	AG	0.07	1.477372	0.3439861	-78.7324	4.214361	4.238519	4.67E-05	7.38E-05	0.000459383	ipd3.change	1.477372	USDA1106-chr	3271268	3271269	901	freebayes-variant-USDA1106-chr-3294762-G	CDO30_RS15975:DNA alkylation repair protein; protein_id=WP_010969534.1	144	65	1	3	NA	NA
USDA1106	chr	freebayes-variant-USDA1106-chr-3271269-AG	3271269	0	A	AG	0.07	1.477372	0.3439861	-78.7324	4.214361	4.238519	4.67E-05	7.38E-05	0.000459383	ipd3.change	1.477372	USDA1106-chr	3271268	3271269	901	freebayes-variant-USDA1106-chr-3294783-G	CDO30_RS15975:DNA alkylation repair protein; protein_id=WP_010969534.1	144	65	1	3	NA	NA
USDA1106	chr	freebayes-variant-USDA1106-chr-3271269-AG	3271269	0	A	AG	0.07	1.477372	0.3439861	-78.7324	4.214361	4.238519	4.67E-05	7.38E-05	0.000459383	ipd3.change	1.477372	USDA1106-chr	3271268	3271269	901	freebayes-variant-USDA1106-chr-3526014-T	CDO30_RS17135:hypothetical protein; protein_id=WP_014529501.1	144	65	1	3	NA	NA
USDA1106	chr	freebayes-variant-USDA1106-chr-3271269-AG	3271269	0	A	AG	0.07	1.477372	0.3439861	-78.7324	4.214361	4.238519	4.67E-05	7.38E-05	0.000459383	ipd3.change	1.477372	USDA1106-chr	3271268	3271269	901	freebayes-variant-USDA1106-chr-3294824-G	CDO30_RS15975:DNA alkylation repair protein; protein_id=WP_010969534.1	144	65	1	3	NA	NA
USDA1106	chr	freebayes-variant-USDA1106-chr-3271269-AG	3271269	0	A	AG	0.07	1.477372	0.3439861	-78.7324	4.214361	4.238519	4.67E-05	7.38E-05	0.000459383	ipd3.change	1.477372	USDA1106-chr	3271268	3271269	901	freebayes-variant-USDA1106-chr-3302518-A	CDO30_RS16025:OmpA family protein; protein_id=WP_041170153.1	144	65	1	3	NA	NA
USDA1106	chr	freebayes-variant-USDA1106-chr-3271269-AG	3271269	0	A	AG	0.07	1.477372	0.3439861	-78.7324	4.214361	4.238519	4.67E-05	7.38E-05	0.000459383	ipd3.change	1.477372	USDA1106-chr	3271268	3271269	901	freebayes-variant-USDA1106-chr-3304451-C	CDO30_RS16030:mobB, molybdopterin-guanine dinucleotide biosynthesis protein B; protein_id=WP_010969528.1	144	65	1	3	NA	NA
USDA1106	chr	freebayes-variant-USDA1106-chr-3271269-AG	3271269	0	A	AG	0.07	1.477372	0.3439861	-78.7324	4.214361	4.238519	4.67E-05	7.38E-05	0.000459383	ipd3.change	1.477372	USDA1106-chr	3271268	3271269	901	freebayes-variant-USDA1106-chr-3305553-A	CDO30_RS16035:mobA, molybdenum cofactor guanylyltransferase MobA; protein_id=WP_010969527.1	144	65	1	3	NA	NA
USDA1106	chr	freebayes-variant-USDA1106-chr-3271269-AG	3271269	0	A	AG	0.07	1.477372	0.3439861	-78.7324	4.214361	4.238519	4.67E-05	7.38E-05	0.000459383	ipd3.change	1.477372	USDA1106-chr	3271268	3271269	901	freebayes-variant-USDA1106-chr-3306148-G	CDO30_RS16040:DMT family transporter; protein_id=WP_003535093.1	144	65	1	3	NA	NA
USDA1106	chr	freebayes-variant-USDA1106-chr-3271269-AG	3271269	0	A	AG	0.07	1.477372	0.3439861	-78.7324	4.214361	4.238519	4.67E-05	7.38E-05	0.000459383	ipd3.change	1.477372	USDA1106-chr	3271268	3271269	901	freebayes-variant-USDA1106-chr-3315874-C	CDO30_RS16085:rpiA, ribose-5-phosphate isomerase RpiA; protein_id=WP_003535076.1	144	65	1	3	NA	NA
USDA1106	chr	freebayes-variant-USDA1106-chr-3271269-AG	3271269	0	A	AG	0.07	1.477372	0.3439861	-78.7324	4.214361	4.238519	4.67E-05	7.38E-05	0.000459383	ipd3.change	1.477372	USDA1106-chr	3271268	3271269	901	freebayes-variant-USDA1106-chr-3319244-G	CDO30_RS16100:3-deoxy-7-phosphoheptulonate synthase class II; protein_id=WP_003535070.1	144	65	1	3	NA	NA
USDA1106	chr	freebayes-variant-USDA1106-chr-3271269-AG	3271269	0	A	AG	0.07	1.477372	0.3439861	-78.7324	4.214361	4.238519	4.67E-05	7.38E-05	0.000459383	ipd3.change	1.477372	USDA1106-chr	3271268	3271269	901	freebayes-variant-USDA1106-chr-3519339-C	CDO30_RS17105:ABC transporter ATP-binding protein; protein_id=WP_003533224.1	144	65	1	3	NA	NA
USDA1106	chr	freebayes-variant-USDA1106-chr-3271269-AG	3271269	0	A	AG	0.07	1.477372	0.3439861	-78.7324	4.214361	4.238519	4.67E-05	7.38E-05	0.000459383	ipd3.change	1.477372	USDA1106-chr	3271268	3271269	901	freebayes-variant-USDA1106-chr-3538306-C	CDO30_RS17185:DUF502 domain-containing protein; protein_id=WP_003537698.1	144	65	1	3	NA	NA
USDA1106	chr	freebayes-variant-USDA1106-chr-3271269-AG	3271269	0	A	AG	0.07	1.477372	0.3439861	-78.7324	4.214361	4.238519	4.67E-05	7.38E-05	0.000459383	ipd3.change	1.477372	USDA1106-chr	3271268	3271269	901	freebayes-variant-USDA1106-chr-3545081-G	CDO30_RS17210:hypothetical protein; protein_id=WP_010969371.1	144	65	1	3	NA	NA
USDA1106	chr	freebayes-variant-USDA1106-chr-3271269-AG	3271269	0	A	AG	0.07	1.477372	0.3439861	-78.7324	4.214361	4.238519	4.67E-05	7.38E-05	0.000459383	ipd3.change	1.477372	USDA1106-chr	3271268	3271269	901	freebayes-variant-USDA1106-chr-3270744-C	CDO30_RS15835:cold-shock protein; protein_id=WP_003535347.1	144	65	1	3	NA	NA
USDA1106	chr	freebayes-variant-USDA1106-chr-3271269-AG	3271269	0	A	AG	0.07	1.477372	0.3439861	-78.7324	4.214361	4.238519	4.67E-05	7.38E-05	0.000459383	ipd3.change	1.477372	USDA1106-chr	3271268	3271269	901	freebayes-variant-USDA1106-chr-3271699-T	CDO30_RS15850:J domain-containing protein; protein_id=WP_010969551.1	144	65	1	3	NA	NA
USDA1106	chr	freebayes-variant-USDA1106-chr-3271269-AG	3271269	0	A	AG	0.07	1.477372	0.3439861	-78.7324	4.214361	4.238519	4.67E-05	7.38E-05	0.000459383	ipd3.change	1.477372	USDA1106-chr	3271268	3271269	901	freebayes-variant-USDA1106-chr-3274070-G	CDO30_RS15860:uvrB, excinuclease ABC subunit UvrB; protein_id=WP_003535341.1	144	65	1	3	NA	NA
USDA1106	chr	freebayes-variant-USDA1106-chr-3271269-AG	3271269	0	A	AG	0.07	1.477372	0.3439861	-78.7324	4.214361	4.238519	4.67E-05	7.38E-05	0.000459383	ipd3.change	1.477372	USDA1106-chr	3271268	3271269	901	freebayes-variant-USDA1106-chr-3292073-T	CDO30_RS15955:HAMP domain-containing histidine kinase; protein_id=WP_010969537.1	144	65	1	3	NA	NA
USDA1106	chr	freebayes-variant-USDA1106-chr-3271269-AG	3271269	0	A	AG	0.07	1.477372	0.3439861	-78.7324	4.214361	4.238519	4.67E-05	7.38E-05	0.000459383	ipd3.change	1.477372	USDA1106-chr	3271268	3271269	901	freebayes-variant-USDA1106-chr-3535059-G	CDO30_RS17170:glmU, bifunctional UDP-N-acetylglucosamine diphosphorylase/glucosamine-1-phosphate N-acetyltransferase GlmU; protein_id=WP_003533259.1	144	65	1	3	NA	NA
USDA1106	chr	freebayes-variant-USDA1106-chr-3271269-AG	3271269	0	A	AG	0.07	1.477372	0.3439861	-78.7324	4.214361	4.238519	4.67E-05	7.38E-05	0.000459383	ipd3.change	1.477372	USDA1106-chr	3271268	3271269	901	freebayes-variant-USDA1106-chr-3526365-T	CDO30_RS17135:hypothetical protein; protein_id=WP_014529501.1	144	65	1	3	NA	NA
USDA1106	chr	freebayes-variant-USDA1106-chr-3271269-AG	3271269	0	A	AG	0.07	1.477372	0.3439861	-78.7324	4.214361	4.238519	4.67E-05	7.38E-05	0.000459383	ipd3.change	1.477372	USDA1106-chr	3271268	3271269	901	freebayes-variant-USDA1106-chr-3281810-C	CDO30_RS15890:extensin family protein; protein_id=WP_003535329.1	144	65	1	3	NA	NA
USDA1106	chr	freebayes-variant-USDA1106-chr-3271269-AG	3271269	0	A	AG	0.07	1.477372	0.3439861	-78.7324	4.214361	4.238519	4.67E-05	7.38E-05	0.000459383	ipd3.change	1.477372	USDA1106-chr	3271268	3271269	901	freebayes-variant-USDA1106-chr-3281816-G	CDO30_RS15890:extensin family protein; protein_id=WP_003535329.1	144	65	1	3	NA	NA
USDA1106	chr	freebayes-variant-USDA1106-chr-3271269-AG	3271269	0	A	AG	0.07	1.477372	0.3439861	-78.7324	4.214361	4.238519	4.67E-05	7.38E-05	0.000459383	ipd3.change	1.477372	USDA1106-chr	3271268	3271269	901	freebayes-variant-USDA1106-chr-3281824-G	CDO30_RS15890:extensin family protein; protein_id=WP_003535329.1	144	65	1	3	NA	NA
USDA1106	chr	freebayes-variant-USDA1106-chr-3271269-AG	3271269	0	A	AG	0.07	1.477372	0.3439861	-78.7324	4.214361	4.238519	4.67E-05	7.38E-05	0.000459383	ipd3.change	1.477372	USDA1106-chr	3271268	3271269	901	freebayes-variant-USDA1106-chr-3281826-T	CDO30_RS15890:extensin family protein; protein_id=WP_003535329.1	144	65	1	3	NA	NA
USDA1106	chr	freebayes-variant-USDA1106-chr-3271269-AG	3271269	0	A	AG	0.07	1.477372	0.3439861	-78.7324	4.214361	4.238519	4.67E-05	7.38E-05	0.000459383	ipd3.change	1.477372	USDA1106-chr	3271268	3271269	901	freebayes-variant-USDA1106-chr-3281852-A	CDO30_RS15890:extensin family protein; protein_id=WP_003535329.1	144	65	1	3	NA	NA
USDA1106	chr	freebayes-variant-USDA1106-chr-3271269-AG	3271269	0	A	AG	0.07	1.477372	0.3439861	-78.7324	4.214361	4.238519	4.67E-05	7.38E-05	0.000459383	ipd3.change	1.477372	USDA1106-chr	3271268	3271269	901	freebayes-variant-USDA1106-chr-3281854-T	CDO30_RS15890:extensin family protein; protein_id=WP_003535329.1	144	65	1	3	NA	NA
USDA1106	chr	freebayes-variant-USDA1106-chr-3271269-AG	3271269	0	A	AG	0.07	1.477372	0.3439861	-78.7324	4.214361	4.238519	4.67E-05	7.38E-05	0.000459383	ipd3.change	1.477372	USDA1106-chr	3271268	3271269	901	freebayes-variant-USDA1106-chr-3281861-C	CDO30_RS15890:extensin family protein; protein_id=WP_003535329.1	144	65	1	3	NA	NA
USDA1106	chr	freebayes-variant-USDA1106-chr-3271269-AG	3271269	0	A	AG	0.07	1.477372	0.3439861	-78.7324	4.214361	4.238519	4.67E-05	7.38E-05	0.000459383	ipd3.change	1.477372	USDA1106-chr	3271268	3271269	901	freebayes-variant-USDA1106-chr-3285667-A	CDO30_RS15920:ABC transporter ATP-binding protein; protein_id=WP_003535323.1	144	65	1	3	NA	NA
USDA1106	chr	freebayes-variant-USDA1106-chr-1409936-G	1409936	6	G	T	0.188	0.997911	0.2791246	-80.77875	5.066957	5.131284	0.00058345	0.000652677	0.001782285	ipd3.change	0.997911	USDA1106-chr	1409935	1409936	1468	freebayes-variant-USDA1106-chr-1409935-A	CDO30_RS06970:TonB-dependent receptor; protein_id=WP_010968430.1	4	1	2	26	1	11
USDA1106	chr	freebayes-variant-USDA1106-chr-1409936-G	1409936	6	G	T	0.188	0.997911	0.2791246	-80.77875	5.066957	5.131284	0.00058345	0.000652677	0.001782285	ipd3.change	0.997911	USDA1106-chr	1409935	1409936	1468	freebayes-variant-USDA1106-chr-1409909-G	CDO30_RS06970:TonB-dependent receptor; protein_id=WP_010968430.1	4	1	2	26	1	11
USDA1106	chr	freebayes-variant-USDA1106-chr-1409936-G	1409936	6	G	T	0.188	0.997911	0.2791246	-80.77875	5.066957	5.131284	0.00058345	0.000652677	0.001782285	ipd3.change	0.997911	USDA1106-chr	1409935	1409936	1468	freebayes-variant-USDA1106-chr-1409891-A	CDO30_RS06970:TonB-dependent receptor; protein_id=WP_010968430.1	4	1	2	26	1	11
USDA1106	chr	freebayes-variant-USDA1106-chr-1409936-G	1409936	6	G	T	0.188	0.997911	0.2791246	-80.77875	5.066957	5.131284	0.00058345	0.000652677	0.001782285	ipd3.change	0.997911	USDA1106-chr	1409935	1409936	1468	freebayes-variant-USDA1106-chr-1409936-G	CDO30_RS06970:TonB-dependent receptor; protein_id=WP_010968430.1	4	1	2	26	1	11
USDA1106	chr	freebayes-variant-USDA1106-chr-1407882-C	1407882	6	C	T	0.25	0.9024851	0.261035	-81.04161	5.439874	5.502868	0.000858609	0.000866234	0.002068478	ipd3.change	0.9024851	USDA1106-chr	1407881	1407882	1462	freebayes-variant-USDA1106-chr-1407882-C	CDO30_RS06960:MFS transporter; protein_id=WP_010968432.1	1	1	3	46	2	20
USDA1106	chr	freebayes-variant-USDA1106-chr-824795-A	824795	0	A	C	0.081	1.504056	0.4330632	-81.0794	5.130112	5.162348	0.000815824	0.000902275	0.002276924	ipd3.change	1.504056	USDA1106-chr	824794	824795	991	freebayes-variant-USDA1106-chr-824795-A	CDO30_RS04135:MBL fold metallo-hydrolase; protein_id=WP_015445556.1	21	15	4	1	NA	NA
USDA1106	chr	freebayes-variant-USDA1106-chr-824795-A	824795	0	A	C	0.081	1.504056	0.4330632	-81.0794	5.130112	5.162348	0.000815824	0.000902275	0.002276924	ipd3.change	1.504056	USDA1106-chr	824794	824795	991	freebayes-variant-USDA1106-chr-1015975-A	CDO30_RS05080:SDR family NAD(P)-dependent oxidoreductase (pseudogene)	21	15	4	1	NA	NA
USDA1106	chr	freebayes-variant-USDA1106-chr-824795-A	824795	0	A	C	0.081	1.504056	0.4330632	-81.0794	5.130112	5.162348	0.000815824	0.000902275	0.002276924	ipd3.change	1.504056	USDA1106-chr	824794	824795	991	freebayes-variant-USDA1106-chr-722447-G	CDO30_RS03645:DUF523 domain-containing protein; protein_id=WP_010968867.1	21	15	4	1	NA	NA
USDA1106	chr	freebayes-variant-USDA1106-chr-824795-A	824795	0	A	C	0.081	1.504056	0.4330632	-81.0794	5.130112	5.162348	0.000815824	0.000902275	0.002276924	ipd3.change	1.504056	USDA1106-chr	824794	824795	991	freebayes-variant-USDA1106-chr-722446-G	CDO30_RS03645:DUF523 domain-containing protein; protein_id=WP_010968867.1	21	15	4	1	NA	NA
USDA1106	chr	freebayes-variant-USDA1106-chr-824795-A	824795	0	A	C	0.081	1.504056	0.4330632	-81.0794	5.130112	5.162348	0.000815824	0.000902275	0.002276924	ipd3.change	1.504056	USDA1106-chr	824794	824795	991	freebayes-variant-USDA1106-chr-722148-G	CDO30_RS03640:hypothetical protein; protein_id=WP_010968868.1	21	15	4	1	NA	NA
USDA1106	chr	freebayes-variant-USDA1106-chr-824795-A	824795	0	A	C	0.081	1.504056	0.4330632	-81.0794	5.130112	5.162348	0.000815824	0.000902275	0.002276924	ipd3.change	1.504056	USDA1106-chr	824794	824795	991	freebayes-variant-USDA1106-chr-700160-C	CDO30_RS03550:transporter; protein_id=WP_010968883.1	21	15	4	1	NA	NA
USDA1106	chr	freebayes-variant-USDA1106-chr-824795-A	824795	0	A	C	0.081	1.504056	0.4330632	-81.0794	5.130112	5.162348	0.000815824	0.000902275	0.002276924	ipd3.change	1.504056	USDA1106-chr	824794	824795	991	freebayes-variant-USDA1106-chr-696967-T	CDO30_RS03540:crotonase/enoyl-CoA hydratase family protein; protein_id=WP_010968885.1	21	15	4	1	NA	NA
USDA1106	chr	freebayes-variant-USDA1106-chr-824795-A	824795	0	A	C	0.081	1.504056	0.4330632	-81.0794	5.130112	5.162348	0.000815824	0.000902275	0.002276924	ipd3.change	1.504056	USDA1106-chr	824794	824795	991	freebayes-variant-USDA1106-chr-696963-T	CDO30_RS03540:crotonase/enoyl-CoA hydratase family protein; protein_id=WP_010968885.1	21	15	4	1	NA	NA
USDA1106	chr	freebayes-variant-USDA1106-chr-824795-A	824795	0	A	C	0.081	1.504056	0.4330632	-81.0794	5.130112	5.162348	0.000815824	0.000902275	0.002276924	ipd3.change	1.504056	USDA1106-chr	824794	824795	991	freebayes-variant-USDA1106-chr-696895-T	CDO30_RS03530:methyl-accepting chemotaxis protein McpU; protein_id=WP_013844104.1	21	15	4	1	NA	NA
USDA1106	chr	freebayes-variant-USDA1106-chr-824795-A	824795	0	A	C	0.081	1.504056	0.4330632	-81.0794	5.130112	5.162348	0.000815824	0.000902275	0.002276924	ipd3.change	1.504056	USDA1106-chr	824794	824795	991	freebayes-variant-USDA1106-chr-740387-C	CDO30_RS03730:ribonuclease HII; protein_id=WP_003533269.1	21	15	4	1	NA	NA
USDA1106	chr	freebayes-variant-USDA1106-chr-824795-A	824795	0	A	C	0.081	1.504056	0.4330632	-81.0794	5.130112	5.162348	0.000815824	0.000902275	0.002276924	ipd3.change	1.504056	USDA1106-chr	824794	824795	991	freebayes-variant-USDA1106-chr-813811-A	CDO30_RS04080:glutamate--cysteine ligase; protein_id=WP_010968802.1	21	15	4	1	NA	NA
USDA1106	chr	freebayes-variant-USDA1106-chr-824795-A	824795	0	A	C	0.081	1.504056	0.4330632	-81.0794	5.130112	5.162348	0.000815824	0.000902275	0.002276924	ipd3.change	1.504056	USDA1106-chr	824794	824795	991	freebayes-variant-USDA1106-chr-740170-G	CDO30_RS03730:ribonuclease HII; protein_id=WP_003533269.1	21	15	4	1	NA	NA
USDA1106	chr	freebayes-variant-USDA1106-chr-824795-A	824795	0	A	C	0.081	1.504056	0.4330632	-81.0794	5.130112	5.162348	0.000815824	0.000902275	0.002276924	ipd3.change	1.504056	USDA1106-chr	824794	824795	991	freebayes-variant-USDA1106-chr-810879-C	CDO30_RS04065:NUDIX hydrolase; protein_id=WP_010968805.1	21	15	4	1	NA	NA
USDA1106	chr	freebayes-variant-USDA1106-chr-824795-A	824795	0	A	C	0.081	1.504056	0.4330632	-81.0794	5.130112	5.162348	0.000815824	0.000902275	0.002276924	ipd3.change	1.504056	USDA1106-chr	824794	824795	991	freebayes-variant-USDA1106-chr-785373-G	CDO30_RS03945:isoleucine--tRNA ligase; protein_id=WP_010968828.1	21	15	4	1	NA	NA
USDA1106	chr	freebayes-variant-USDA1106-chr-824795-A	824795	0	A	C	0.081	1.504056	0.4330632	-81.0794	5.130112	5.162348	0.000815824	0.000902275	0.002276924	ipd3.change	1.504056	USDA1106-chr	824794	824795	991	freebayes-variant-USDA1106-chr-784614-A	CDO30_RS03945:isoleucine--tRNA ligase; protein_id=WP_010968828.1	21	15	4	1	NA	NA
USDA1106	chr	freebayes-variant-USDA1106-chr-824795-A	824795	0	A	C	0.081	1.504056	0.4330632	-81.0794	5.130112	5.162348	0.000815824	0.000902275	0.002276924	ipd3.change	1.504056	USDA1106-chr	824794	824795	991	freebayes-variant-USDA1106-chr-784611-A	CDO30_RS03945:isoleucine--tRNA ligase; protein_id=WP_010968828.1	21	15	4	1	NA	NA
USDA1106	chr	freebayes-variant-USDA1106-chr-824795-A	824795	0	A	C	0.081	1.504056	0.4330632	-81.0794	5.130112	5.162348	0.000815824	0.000902275	0.002276924	ipd3.change	1.504056	USDA1106-chr	824794	824795	991	freebayes-variant-USDA1106-chr-774399-A	CDO30_RS03895:TldD/PmbA family protein; protein_id=WP_010968834.1	21	15	4	1	NA	NA
USDA1106	chr	freebayes-variant-USDA1106-chr-824795-A	824795	0	A	C	0.081	1.504056	0.4330632	-81.0794	5.130112	5.162348	0.000815824	0.000902275	0.002276924	ipd3.change	1.504056	USDA1106-chr	824794	824795	991	freebayes-variant-USDA1106-chr-771011-C	CDO30_RS03880:waaA, lipid IV(A) 3-deoxy-D-manno-octulosonic acid transferase; protein_id=WP_010968836.1	21	15	4	1	NA	NA
USDA1106	chr	freebayes-variant-USDA1106-chr-824795-A	824795	0	A	C	0.081	1.504056	0.4330632	-81.0794	5.130112	5.162348	0.000815824	0.000902275	0.002276924	ipd3.change	1.504056	USDA1106-chr	824794	824795	991	freebayes-variant-USDA1106-chr-740447-G	CDO30_RS03730:ribonuclease HII; protein_id=WP_003533269.1	21	15	4	1	NA	NA
USDA1106	chr	freebayes-variant-USDA1106-chr-824795-A	824795	0	A	C	0.081	1.504056	0.4330632	-81.0794	5.130112	5.162348	0.000815824	0.000902275	0.002276924	ipd3.change	1.504056	USDA1106-chr	824794	824795	991	freebayes-variant-USDA1106-chr-731095-A	CDO30_RS03685:tRNA1(Val) (adenine(37)-N6)-methyltransferase; protein_id=WP_013844094.1	21	15	4	1	NA	NA
USDA1106	chr	freebayes-variant-USDA1106-chr-824795-A	824795	0	A	C	0.081	1.504056	0.4330632	-81.0794	5.130112	5.162348	0.000815824	0.000902275	0.002276924	ipd3.change	1.504056	USDA1106-chr	824794	824795	991	freebayes-variant-USDA1106-chr-1005364-G	CDO30_RS05065:pncB, nicotinate phosphoribosyltransferase; protein_id=WP_010968677.1	21	15	4	1	NA	NA
USDA1106	chr	freebayes-variant-USDA1106-chr-2902604-G	2902604	0	G	A	0.081	1.504056	0.4330632	-81.0794	5.130112	5.162348	0.000815824	0.000902275	0.002276924	ipd3.change	1.504056	USDA1106-chr	2902603	2902604	842	freebayes-variant-USDA1106-chr-3211992-C	CDO30_RS15555:cobN, cobaltochelatase subunit CobN; protein_id=WP_015445621.1	280	147	5	2	NA	NA
USDA1106	chr	freebayes-variant-USDA1106-chr-2902604-G	2902604	0	G	A	0.081	1.504056	0.4330632	-81.0794	5.130112	5.162348	0.000815824	0.000902275	0.002276924	ipd3.change	1.504056	USDA1106-chr	2902603	2902604	842	freebayes-variant-USDA1106-chr-3212001-C	CDO30_RS15555:cobN, cobaltochelatase subunit CobN; protein_id=WP_015445621.1	280	147	5	2	NA	NA
USDA1106	chr	freebayes-variant-USDA1106-chr-2902604-G	2902604	0	G	A	0.081	1.504056	0.4330632	-81.0794	5.130112	5.162348	0.000815824	0.000902275	0.002276924	ipd3.change	1.504056	USDA1106-chr	2902603	2902604	842	freebayes-variant-USDA1106-chr-3212466-G	CDO30_RS15555:cobN, cobaltochelatase subunit CobN; protein_id=WP_015445621.1	280	147	5	2	NA	NA
USDA1106	chr	freebayes-variant-USDA1106-chr-2902604-G	2902604	0	G	A	0.081	1.504056	0.4330632	-81.0794	5.130112	5.162348	0.000815824	0.000902275	0.002276924	ipd3.change	1.504056	USDA1106-chr	2902603	2902604	842	freebayes-variant-USDA1106-chr-3214082-A	CDO30_RS15555:cobN, cobaltochelatase subunit CobN; protein_id=WP_015445621.1	280	147	5	2	NA	NA
USDA1106	chr	freebayes-variant-USDA1106-chr-2902604-G	2902604	0	G	A	0.081	1.504056	0.4330632	-81.0794	5.130112	5.162348	0.000815824	0.000902275	0.002276924	ipd3.change	1.504056	USDA1106-chr	2902603	2902604	842	freebayes-variant-USDA1106-chr-3218837-A	CDO30_RS15575:ABC transporter permease; protein_id=WP_010969592.1	280	147	5	2	NA	NA
USDA1106	chr	freebayes-variant-USDA1106-chr-2902604-G	2902604	0	G	A	0.081	1.504056	0.4330632	-81.0794	5.130112	5.162348	0.000815824	0.000902275	0.002276924	ipd3.change	1.504056	USDA1106-chr	2902603	2902604	842	freebayes-variant-USDA1106-chr-3237760-G	CDO30_RS15675:helix-turn-helix domain-containing protein; protein_id=WP_010969574.1	280	147	5	2	NA	NA
USDA1106	chr	freebayes-variant-USDA1106-chr-2902604-G	2902604	0	G	A	0.081	1.504056	0.4330632	-81.0794	5.130112	5.162348	0.000815824	0.000902275	0.002276924	ipd3.change	1.504056	USDA1106-chr	2902603	2902604	842	freebayes-variant-USDA1106-chr-3238204-A	CDO30_RS15680:sodium:alanine symporter family protein; protein_id=WP_010969573.1	280	147	5	2	NA	NA
USDA1106	chr	freebayes-variant-USDA1106-chr-2902604-G	2902604	0	G	A	0.081	1.504056	0.4330632	-81.0794	5.130112	5.162348	0.000815824	0.000902275	0.002276924	ipd3.change	1.504056	USDA1106-chr	2902603	2902604	842	freebayes-variant-USDA1106-chr-2852874-A	CDO30_RS13775:adenylate cyclase; protein_id=WP_010969831.1	280	147	5	2	NA	NA
USDA1106	chr	freebayes-variant-USDA1106-chr-2902604-G	2902604	0	G	A	0.081	1.504056	0.4330632	-81.0794	5.130112	5.162348	0.000815824	0.000902275	0.002276924	ipd3.change	1.504056	USDA1106-chr	2902603	2902604	842	freebayes-variant-USDA1106-chr-2994951-C	CDO30_RS14400:ftsA, cell division protein FtsA; protein_id=WP_010969742.1	280	147	5	2	NA	NA
USDA1106	chr	freebayes-variant-USDA1106-chr-2902604-G	2902604	0	G	A	0.081	1.504056	0.4330632	-81.0794	5.130112	5.162348	0.000815824	0.000902275	0.002276924	ipd3.change	1.504056	USDA1106-chr	2902603	2902604	842	freebayes-variant-USDA1106-chr-3189604-T	CDO30_RS15440:DUF1638 domain-containing protein; protein_id=WP_003530684.1	280	147	5	2	NA	NA
USDA1106	chr	freebayes-variant-USDA1106-chr-2902604-G	2902604	0	G	A	0.081	1.504056	0.4330632	-81.0794	5.130112	5.162348	0.000815824	0.000902275	0.002276924	ipd3.change	1.504056	USDA1106-chr	2902603	2902604	842	freebayes-variant-USDA1106-chr-3187818-A	CDO30_RS15420:BA14K family protein; protein_id=WP_010969615.1	280	147	5	2	NA	NA
USDA1106	chr	freebayes-variant-USDA1106-chr-2902604-G	2902604	0	G	A	0.081	1.504056	0.4330632	-81.0794	5.130112	5.162348	0.000815824	0.000902275	0.002276924	ipd3.change	1.504056	USDA1106-chr	2902603	2902604	842	freebayes-variant-USDA1106-chr-3187922-T	CDO30_RS15420:BA14K family protein; protein_id=WP_010969615.1	280	147	5	2	NA	NA
USDA1106	chr	freebayes-variant-USDA1106-chr-2902604-G	2902604	0	G	A	0.081	1.504056	0.4330632	-81.0794	5.130112	5.162348	0.000815824	0.000902275	0.002276924	ipd3.change	1.504056	USDA1106-chr	2902603	2902604	842	freebayes-variant-USDA1106-chr-3019972-T	CDO30_RS14520:CreA family protein; protein_id=WP_010969727.1	280	147	5	2	NA	NA
USDA1106	chr	freebayes-variant-USDA1106-chr-2902604-G	2902604	0	G	A	0.081	1.504056	0.4330632	-81.0794	5.130112	5.162348	0.000815824	0.000902275	0.002276924	ipd3.change	1.504056	USDA1106-chr	2902603	2902604	842	freebayes-variant-USDA1106-chr-3020159-A	CDO30_RS14525:GGDEF domain-containing protein; protein_id=WP_010969726.1	280	147	5	2	NA	NA
USDA1106	chr	freebayes-variant-USDA1106-chr-2902604-G	2902604	0	G	A	0.081	1.504056	0.4330632	-81.0794	5.130112	5.162348	0.000815824	0.000902275	0.002276924	ipd3.change	1.504056	USDA1106-chr	2902603	2902604	842	freebayes-variant-USDA1106-chr-730646-C	CDO30_RS03680:S49 family peptidase; protein_id=WP_003533284.1	280	147	5	2	NA	NA
USDA1106	chr	freebayes-variant-USDA1106-chr-2902604-G	2902604	0	G	A	0.081	1.504056	0.4330632	-81.0794	5.130112	5.162348	0.000815824	0.000902275	0.002276924	ipd3.change	1.504056	USDA1106-chr	2902603	2902604	842	freebayes-variant-USDA1106-chr-764995-T	CDO30_RS03850:response regulator; protein_id=WP_013844086.1	280	147	5	2	NA	NA
USDA1106	chr	freebayes-variant-USDA1106-chr-2902604-G	2902604	0	G	A	0.081	1.504056	0.4330632	-81.0794	5.130112	5.162348	0.000815824	0.000902275	0.002276924	ipd3.change	1.504056	USDA1106-chr	2902603	2902604	842	freebayes-variant-USDA1106-chr-3000818-T	CDO30_RS14420:recN, DNA repair protein RecN; protein_id=WP_010969739.1	280	147	5	2	NA	NA
USDA1106	chr	freebayes-variant-USDA1106-chr-2902604-G	2902604	0	G	A	0.081	1.504056	0.4330632	-81.0794	5.130112	5.162348	0.000815824	0.000902275	0.002276924	ipd3.change	1.504056	USDA1106-chr	2902603	2902604	842	freebayes-variant-USDA1106-chr-3189503-A	CDO30_RS15435:formyl transferase; protein_id=WP_013844599.1	280	147	5	2	NA	NA
USDA1106	chr	freebayes-variant-USDA1106-chr-2902604-G	2902604	0	G	A	0.081	1.504056	0.4330632	-81.0794	5.130112	5.162348	0.000815824	0.000902275	0.002276924	ipd3.change	1.504056	USDA1106-chr	2902603	2902604	842	freebayes-variant-USDA1106-chr-2990038-T	CDO30_RS14375:murB, UDP-N-acetylmuramate dehydrogenase; protein_id=WP_010969746.1	280	147	5	2	NA	NA
USDA1106	chr	freebayes-variant-USDA1106-chr-2902604-G	2902604	0	G	A	0.081	1.504056	0.4330632	-81.0794	5.130112	5.162348	0.000815824	0.000902275	0.002276924	ipd3.change	1.504056	USDA1106-chr	2902603	2902604	842	freebayes-variant-USDA1106-chr-2990369-C	CDO30_RS14380:MHS family MFS transporter; protein_id=WP_003529121.1	280	147	5	2	NA	NA
USDA1106	chr	freebayes-variant-USDA1106-chr-2902604-G	2902604	0	G	A	0.081	1.504056	0.4330632	-81.0794	5.130112	5.162348	0.000815824	0.000902275	0.002276924	ipd3.change	1.504056	USDA1106-chr	2902603	2902604	842	freebayes-variant-USDA1106-chr-2994289-T	CDO30_RS14395:ftsQ, cell division protein FtsQ; protein_id=WP_010969743.1	280	147	5	2	NA	NA
USDA1106	chr	freebayes-variant-USDA1106-chr-2902604-G	2902604	0	G	A	0.081	1.504056	0.4330632	-81.0794	5.130112	5.162348	0.000815824	0.000902275	0.002276924	ipd3.change	1.504056	USDA1106-chr	2902603	2902604	842	freebayes-variant-USDA1106-chr-2994427-C	CDO30_RS14395:ftsQ, cell division protein FtsQ; protein_id=WP_010969743.1	280	147	5	2	NA	NA
USDA1106	chr	freebayes-variant-USDA1106-chr-2902604-G	2902604	0	G	A	0.081	1.504056	0.4330632	-81.0794	5.130112	5.162348	0.000815824	0.000902275	0.002276924	ipd3.change	1.504056	USDA1106-chr	2902603	2902604	842	freebayes-variant-USDA1106-chr-2994439-T	CDO30_RS14395:ftsQ, cell division protein FtsQ; protein_id=WP_010969743.1	280	147	5	2	NA	NA
USDA1106	chr	freebayes-variant-USDA1106-chr-2902604-G	2902604	0	G	A	0.081	1.504056	0.4330632	-81.0794	5.130112	5.162348	0.000815824	0.000902275	0.002276924	ipd3.change	1.504056	USDA1106-chr	2902603	2902604	842	freebayes-variant-USDA1106-chr-2994774-A	CDO30_RS14400:ftsA, cell division protein FtsA; protein_id=WP_010969742.1	280	147	5	2	NA	NA
USDA1106	chr	freebayes-variant-USDA1106-chr-2902604-G	2902604	0	G	A	0.081	1.504056	0.4330632	-81.0794	5.130112	5.162348	0.000815824	0.000902275	0.002276924	ipd3.change	1.504056	USDA1106-chr	2902603	2902604	842	freebayes-variant-USDA1106-chr-1746940-C	CDO30_RS08465:cyclic beta-(1%2C2)-glucan synthase; protein_id=WP_041170163.1	280	147	5	2	NA	NA
USDA1106	chr	freebayes-variant-USDA1106-chr-2902604-G	2902604	0	G	A	0.081	1.504056	0.4330632	-81.0794	5.130112	5.162348	0.000815824	0.000902275	0.002276924	ipd3.change	1.504056	USDA1106-chr	2902603	2902604	842	freebayes-variant-USDA1106-chr-2493258-A	CDO30_RS11980:lipopolysaccharide biosynthesis protein; protein_id=WP_003533497.1	280	147	5	2	NA	NA
USDA1106	chr	freebayes-variant-USDA1106-chr-2902604-G	2902604	0	G	A	0.081	1.504056	0.4330632	-81.0794	5.130112	5.162348	0.000815824	0.000902275	0.002276924	ipd3.change	1.504056	USDA1106-chr	2902603	2902604	842	freebayes-variant-USDA1106-chr-2494312-A	CDO30_RS11985:cml, CmlA/FloR family chloramphenicol efflux MFS transporter; protein_id=WP_010970086.1	280	147	5	2	NA	NA
USDA1106	chr	freebayes-variant-USDA1106-chr-2902604-G	2902604	0	G	A	0.081	1.504056	0.4330632	-81.0794	5.130112	5.162348	0.000815824	0.000902275	0.002276924	ipd3.change	1.504056	USDA1106-chr	2902603	2902604	842	freebayes-variant-USDA1106-chr-2495218-G	CDO30_RS11985:cml, CmlA/FloR family chloramphenicol efflux MFS transporter; protein_id=WP_010970086.1	280	147	5	2	NA	NA
USDA1106	chr	freebayes-variant-USDA1106-chr-2902604-G	2902604	0	G	A	0.081	1.504056	0.4330632	-81.0794	5.130112	5.162348	0.000815824	0.000902275	0.002276924	ipd3.change	1.504056	USDA1106-chr	2902603	2902604	842	freebayes-variant-USDA1106-chr-2669101-G	CDO30_RS12820:urease accessory protein; protein_id=WP_010969962.1	280	147	5	2	NA	NA
USDA1106	chr	freebayes-variant-USDA1106-chr-2902604-G	2902604	0	G	A	0.081	1.504056	0.4330632	-81.0794	5.130112	5.162348	0.000815824	0.000902275	0.002276924	ipd3.change	1.504056	USDA1106-chr	2902603	2902604	842	freebayes-variant-USDA1106-chr-2996478-G	CDO30_RS14405:ftsZ, cell division protein FtsZ; protein_id=WP_010969741.1	280	147	5	2	NA	NA
USDA1106	chr	freebayes-variant-USDA1106-chr-2902604-G	2902604	0	G	A	0.081	1.504056	0.4330632	-81.0794	5.130112	5.162348	0.000815824	0.000902275	0.002276924	ipd3.change	1.504056	USDA1106-chr	2902603	2902604	842	freebayes-variant-USDA1106-chr-2996631-C	CDO30_RS14405:ftsZ, cell division protein FtsZ; protein_id=WP_010969741.1	280	147	5	2	NA	NA
USDA1106	chr	freebayes-variant-USDA1106-chr-2902604-G	2902604	0	G	A	0.081	1.504056	0.4330632	-81.0794	5.130112	5.162348	0.000815824	0.000902275	0.002276924	ipd3.change	1.504056	USDA1106-chr	2902603	2902604	842	freebayes-variant-USDA1106-chr-2996841-T	CDO30_RS14405:ftsZ, cell division protein FtsZ; protein_id=WP_010969741.1	280	147	5	2	NA	NA
USDA1106	chr	freebayes-variant-USDA1106-chr-2902604-G	2902604	0	G	A	0.081	1.504056	0.4330632	-81.0794	5.130112	5.162348	0.000815824	0.000902275	0.002276924	ipd3.change	1.504056	USDA1106-chr	2902603	2902604	842	freebayes-variant-USDA1106-chr-2862130-A	CDO30_RS13830:cystathionine gamma-synthase family protein; protein_id=WP_003534205.1	280	147	5	2	NA	NA
USDA1106	chr	freebayes-variant-USDA1106-chr-2902604-G	2902604	0	G	A	0.081	1.504056	0.4330632	-81.0794	5.130112	5.162348	0.000815824	0.000902275	0.002276924	ipd3.change	1.504056	USDA1106-chr	2902603	2902604	842	freebayes-variant-USDA1106-chr-2862215-A	CDO30_RS13830:cystathionine gamma-synthase family protein; protein_id=WP_003534205.1	280	147	5	2	NA	NA
USDA1106	chr	freebayes-variant-USDA1106-chr-2902604-G	2902604	0	G	A	0.081	1.504056	0.4330632	-81.0794	5.130112	5.162348	0.000815824	0.000902275	0.002276924	ipd3.change	1.504056	USDA1106-chr	2902603	2902604	842	freebayes-variant-USDA1106-chr-2862901-C	CDO30_RS13835:alpha/beta-hydrolase family protein; protein_id=WP_010969825.1	280	147	5	2	NA	NA
USDA1106	chr	freebayes-variant-USDA1106-chr-2902604-G	2902604	0	G	A	0.081	1.504056	0.4330632	-81.0794	5.130112	5.162348	0.000815824	0.000902275	0.002276924	ipd3.change	1.504056	USDA1106-chr	2902603	2902604	842	freebayes-variant-USDA1106-chr-2801193-G	CDO30_RS13470:class I SAM-dependent methyltransferase; protein_id=WP_013844743.1	280	147	5	2	NA	NA
USDA1106	chr	freebayes-variant-USDA1106-chr-2902604-G	2902604	0	G	A	0.081	1.504056	0.4330632	-81.0794	5.130112	5.162348	0.000815824	0.000902275	0.002276924	ipd3.change	1.504056	USDA1106-chr	2902603	2902604	842	freebayes-variant-USDA1106-chr-2813179-C	CDO30_RS13550:PQQ-dependent sugar dehydrogenase; protein_id=WP_010969862.1	280	147	5	2	NA	NA
USDA1106	chr	freebayes-variant-USDA1106-chr-2902604-G	2902604	0	G	A	0.081	1.504056	0.4330632	-81.0794	5.130112	5.162348	0.000815824	0.000902275	0.002276924	ipd3.change	1.504056	USDA1106-chr	2902603	2902604	842	freebayes-variant-USDA1106-chr-2816104-G	CDO30_RS13565:pyridoxal phosphate-dependent aminotransferase; protein_id=WP_010969860.1	280	147	5	2	NA	NA
USDA1106	chr	freebayes-variant-USDA1106-chr-2902604-G	2902604	0	G	A	0.081	1.504056	0.4330632	-81.0794	5.130112	5.162348	0.000815824	0.000902275	0.002276924	ipd3.change	1.504056	USDA1106-chr	2902603	2902604	842	freebayes-variant-USDA1106-chr-3187939-A	CDO30_RS15420:BA14K family protein; protein_id=WP_010969615.1	280	147	5	2	NA	NA
USDA1106	chr	freebayes-variant-USDA1106-chr-2902604-G	2902604	0	G	A	0.081	1.504056	0.4330632	-81.0794	5.130112	5.162348	0.000815824	0.000902275	0.002276924	ipd3.change	1.504056	USDA1106-chr	2902603	2902604	842	freebayes-variant-USDA1106-chr-3188085-T	CDO30_RS15425:membrane protein; protein_id=WP_010969614.1	280	147	5	2	NA	NA
USDA1106	chr	freebayes-variant-USDA1106-chr-2902604-G	2902604	0	G	A	0.081	1.504056	0.4330632	-81.0794	5.130112	5.162348	0.000815824	0.000902275	0.002276924	ipd3.change	1.504056	USDA1106-chr	2902603	2902604	842	freebayes-variant-USDA1106-chr-730612-C	CDO30_RS03680:S49 family peptidase; protein_id=WP_003533284.1	280	147	5	2	NA	NA
USDA1106	chr	freebayes-variant-USDA1106-chr-2902604-G	2902604	0	G	A	0.081	1.504056	0.4330632	-81.0794	5.130112	5.162348	0.000815824	0.000902275	0.002276924	ipd3.change	1.504056	USDA1106-chr	2902603	2902604	842	freebayes-variant-USDA1106-chr-730622-A	CDO30_RS03680:S49 family peptidase; protein_id=WP_003533284.1	280	147	5	2	NA	NA
USDA1106	chr	freebayes-variant-USDA1106-chr-2902604-G	2902604	0	G	A	0.081	1.504056	0.4330632	-81.0794	5.130112	5.162348	0.000815824	0.000902275	0.002276924	ipd3.change	1.504056	USDA1106-chr	2902603	2902604	842	freebayes-variant-USDA1106-chr-424515-T	CDO30_RS02165:HlyD family secretion protein; protein_id=WP_010969064.1	280	147	5	2	NA	NA
USDA1106	chr	freebayes-variant-USDA1106-chr-2902604-G	2902604	0	G	A	0.081	1.504056	0.4330632	-81.0794	5.130112	5.162348	0.000815824	0.000902275	0.002276924	ipd3.change	1.504056	USDA1106-chr	2902603	2902604	842	freebayes-variant-USDA1106-chr-720285-T	CDO30_RS03630:GGDEF domain-containing phosphodiesterase; protein_id=WP_010968870.1	280	147	5	2	NA	NA
USDA1106	chr	freebayes-variant-USDA1106-chr-2902604-G	2902604	0	G	A	0.081	1.504056	0.4330632	-81.0794	5.130112	5.162348	0.000815824	0.000902275	0.002276924	ipd3.change	1.504056	USDA1106-chr	2902603	2902604	842	freebayes-variant-USDA1106-chr-724308-G	CDO30_RS03650:glycine--tRNA ligase subunit beta; protein_id=WP_010968866.1	280	147	5	2	NA	NA
USDA1106	chr	freebayes-variant-USDA1106-chr-2902604-G	2902604	0	G	A	0.081	1.504056	0.4330632	-81.0794	5.130112	5.162348	0.000815824	0.000902275	0.002276924	ipd3.change	1.504056	USDA1106-chr	2902603	2902604	842	freebayes-variant-USDA1106-chr-3188530-A	CDO30_RS15435:formyl transferase; protein_id=WP_013844599.1	280	147	5	2	NA	NA
USDA1106	chr	freebayes-variant-USDA1106-chr-2902604-G	2902604	0	G	A	0.081	1.504056	0.4330632	-81.0794	5.130112	5.162348	0.000815824	0.000902275	0.002276924	ipd3.change	1.504056	USDA1106-chr	2902603	2902604	842	freebayes-variant-USDA1106-chr-2977696-A	CDO30_RS14330:hypothetical protein; protein_id=WP_003529141.1	280	147	5	2	NA	NA
USDA1106	chr	freebayes-variant-USDA1106-chr-2902604-G	2902604	0	G	A	0.081	1.504056	0.4330632	-81.0794	5.130112	5.162348	0.000815824	0.000902275	0.002276924	ipd3.change	1.504056	USDA1106-chr	2902603	2902604	842	freebayes-variant-USDA1106-chr-2984944-A	CDO30_RS14355:UDP-N-acetylmuramoyl-L-alanine--D-glutamate ligase; protein_id=WP_010969748.1	280	147	5	2	NA	NA
USDA1106	chr	freebayes-variant-USDA1106-chr-2902604-G	2902604	0	G	A	0.081	1.504056	0.4330632	-81.0794	5.130112	5.162348	0.000815824	0.000902275	0.002276924	ipd3.change	1.504056	USDA1106-chr	2902603	2902604	842	freebayes-variant-USDA1106-chr-780830-T	CDO30_RS03925:pseudouridine synthase; protein_id=WP_010968830.1	280	147	5	2	NA	NA
USDA1106	chr	freebayes-variant-USDA1106-chr-2902604-G	2902604	0	G	A	0.081	1.504056	0.4330632	-81.0794	5.130112	5.162348	0.000815824	0.000902275	0.002276924	ipd3.change	1.504056	USDA1106-chr	2902603	2902604	842	freebayes-variant-USDA1106-chr-825820-C	CDO30_RS04140:DHA2 family efflux MFS transporter permease subunit; protein_id=WP_003527196.1	280	147	5	2	NA	NA
USDA1106	chr	freebayes-variant-USDA1106-chr-2902604-G	2902604	0	G	A	0.081	1.504056	0.4330632	-81.0794	5.130112	5.162348	0.000815824	0.000902275	0.002276924	ipd3.change	1.504056	USDA1106-chr	2902603	2902604	842	freebayes-variant-USDA1106-chr-828991-T	CDO30_RS04155:Ppx/GppA family phosphatase; protein_id=WP_028006045.1	280	147	5	2	NA	NA
USDA1106	chr	freebayes-variant-USDA1106-chr-2902604-G	2902604	0	G	A	0.081	1.504056	0.4330632	-81.0794	5.130112	5.162348	0.000815824	0.000902275	0.002276924	ipd3.change	1.504056	USDA1106-chr	2902603	2902604	842	freebayes-variant-USDA1106-chr-829132-G	CDO30_RS04155:Ppx/GppA family phosphatase; protein_id=WP_028006045.1	280	147	5	2	NA	NA
USDA1106	chr	freebayes-variant-USDA1106-chr-2902604-G	2902604	0	G	A	0.081	1.504056	0.4330632	-81.0794	5.130112	5.162348	0.000815824	0.000902275	0.002276924	ipd3.change	1.504056	USDA1106-chr	2902603	2902604	842	freebayes-variant-USDA1106-chr-3175824-C	CDO30_RS15345:dmeF, CDF family Co(II)/Ni(II) efflux transporter DmeF; protein_id=WP_010969625.1	280	147	5	2	NA	NA
USDA1106	chr	freebayes-variant-USDA1106-chr-2902604-G	2902604	0	G	A	0.081	1.504056	0.4330632	-81.0794	5.130112	5.162348	0.000815824	0.000902275	0.002276924	ipd3.change	1.504056	USDA1106-chr	2902603	2902604	842	freebayes-variant-USDA1106-chr-3188335-A	CDO30_RS15425:membrane protein; protein_id=WP_010969614.1	280	147	5	2	NA	NA
USDA1106	chr	freebayes-variant-USDA1106-chr-2902604-G	2902604	0	G	A	0.081	1.504056	0.4330632	-81.0794	5.130112	5.162348	0.000815824	0.000902275	0.002276924	ipd3.change	1.504056	USDA1106-chr	2902603	2902604	842	freebayes-variant-USDA1106-chr-3188464-A	CDO30_RS15435:formyl transferase; protein_id=WP_013844599.1	280	147	5	2	NA	NA
USDA1106	chr	freebayes-variant-USDA1106-chr-2902604-G	2902604	0	G	A	0.081	1.504056	0.4330632	-81.0794	5.130112	5.162348	0.000815824	0.000902275	0.002276924	ipd3.change	1.504056	USDA1106-chr	2902603	2902604	842	freebayes-variant-USDA1106-chr-728726-T	CDO30_RS03670:glycine--tRNA ligase subunit alpha; protein_id=WP_013844095.1	280	147	5	2	NA	NA
USDA1106	chr	freebayes-variant-USDA1106-chr-2902604-G	2902604	0	G	A	0.081	1.504056	0.4330632	-81.0794	5.130112	5.162348	0.000815824	0.000902275	0.002276924	ipd3.change	1.504056	USDA1106-chr	2902603	2902604	842	freebayes-variant-USDA1106-chr-2853402-A	CDO30_RS13775:adenylate cyclase; protein_id=WP_010969831.1	280	147	5	2	NA	NA
USDA1106	chr	freebayes-variant-USDA1106-chr-2902604-G	2902604	0	G	A	0.081	1.504056	0.4330632	-81.0794	5.130112	5.162348	0.000815824	0.000902275	0.002276924	ipd3.change	1.504056	USDA1106-chr	2902603	2902604	842	freebayes-variant-USDA1106-chr-3188121-G	CDO30_RS15425:membrane protein; protein_id=WP_010969614.1	280	147	5	2	NA	NA
USDA1106	chr	freebayes-variant-USDA1106-chr-2902604-G	2902604	0	G	A	0.081	1.504056	0.4330632	-81.0794	5.130112	5.162348	0.000815824	0.000902275	0.002276924	ipd3.change	1.504056	USDA1106-chr	2902603	2902604	842	freebayes-variant-USDA1106-chr-3188184-T	CDO30_RS15425:membrane protein; protein_id=WP_010969614.1	280	147	5	2	NA	NA
USDA1106	chr	freebayes-variant-USDA1106-chr-2902604-G	2902604	0	G	A	0.081	1.504056	0.4330632	-81.0794	5.130112	5.162348	0.000815824	0.000902275	0.002276924	ipd3.change	1.504056	USDA1106-chr	2902603	2902604	842	freebayes-variant-USDA1106-chr-3188272-T	CDO30_RS15425:membrane protein; protein_id=WP_010969614.1	280	147	5	2	NA	NA
USDA1106	chr	freebayes-variant-USDA1106-chr-2902604-G	2902604	0	G	A	0.081	1.504056	0.4330632	-81.0794	5.130112	5.162348	0.000815824	0.000902275	0.002276924	ipd3.change	1.504056	USDA1106-chr	2902603	2902604	842	freebayes-variant-USDA1106-chr-3188325-C	CDO30_RS15425:membrane protein; protein_id=WP_010969614.1	280	147	5	2	NA	NA
USDA1106	chr	freebayes-variant-USDA1106-chr-2902604-G	2902604	0	G	A	0.081	1.504056	0.4330632	-81.0794	5.130112	5.162348	0.000815824	0.000902275	0.002276924	ipd3.change	1.504056	USDA1106-chr	2902603	2902604	842	freebayes-variant-USDA1106-chr-3188330-T	CDO30_RS15425:membrane protein; protein_id=WP_010969614.1	280	147	5	2	NA	NA
USDA1106	chr	freebayes-variant-USDA1106-chr-2902604-G	2902604	0	G	A	0.081	1.504056	0.4330632	-81.0794	5.130112	5.162348	0.000815824	0.000902275	0.002276924	ipd3.change	1.504056	USDA1106-chr	2902603	2902604	842	freebayes-variant-USDA1106-chr-2988701-T	CDO30_RS14370:UDP-N-acetylmuramate--L-alanine ligase; protein_id=WP_003529126.1	280	147	5	2	NA	NA
USDA1106	chr	freebayes-variant-USDA1106-chr-2902604-G	2902604	0	G	A	0.081	1.504056	0.4330632	-81.0794	5.130112	5.162348	0.000815824	0.000902275	0.002276924	ipd3.change	1.504056	USDA1106-chr	2902603	2902604	842	freebayes-variant-USDA1106-chr-766151-G	CDO30_RS03855:mutL, DNA mismatch repair endonuclease MutL; protein_id=WP_010968841.1	280	147	5	2	NA	NA
USDA1106	chr	freebayes-variant-USDA1106-chr-2902604-G	2902604	0	G	A	0.081	1.504056	0.4330632	-81.0794	5.130112	5.162348	0.000815824	0.000902275	0.002276924	ipd3.change	1.504056	USDA1106-chr	2902603	2902604	842	freebayes-variant-USDA1106-chr-1066393-A	CDO30_RS05300:acetyl-CoA C-acetyltransferase; protein_id=WP_003530141.1	280	147	5	2	NA	NA
USDA1106	chr	freebayes-variant-USDA1106-chr-2902604-G	2902604	0	G	A	0.081	1.504056	0.4330632	-81.0794	5.130112	5.162348	0.000815824	0.000902275	0.002276924	ipd3.change	1.504056	USDA1106-chr	2902603	2902604	842	freebayes-variant-USDA1106-chr-2896751-C	CDO30_RS13960:acetate--CoA ligase family protein; protein_id=WP_010969805.1	280	147	5	2	NA	NA
USDA1106	chr	freebayes-variant-USDA1106-chr-2902604-G	2902604	0	G	A	0.081	1.504056	0.4330632	-81.0794	5.130112	5.162348	0.000815824	0.000902275	0.002276924	ipd3.change	1.504056	USDA1106-chr	2902603	2902604	842	freebayes-variant-USDA1106-chr-2907658-T	CDO30_RS14005:spermidine/putrescine ABC transporter substrate-binding protein; protein_id=WP_010969799.1	280	147	5	2	NA	NA
USDA1106	chr	freebayes-variant-USDA1106-chr-2902604-G	2902604	0	G	A	0.081	1.504056	0.4330632	-81.0794	5.130112	5.162348	0.000815824	0.000902275	0.002276924	ipd3.change	1.504056	USDA1106-chr	2902603	2902604	842	freebayes-variant-USDA1106-chr-2907820-T	CDO30_RS14010:ABC transporter ATP-binding protein; protein_id=WP_013844651.1	280	147	5	2	NA	NA
USDA1106	chr	freebayes-variant-USDA1106-chr-2902604-G	2902604	0	G	A	0.081	1.504056	0.4330632	-81.0794	5.130112	5.162348	0.000815824	0.000902275	0.002276924	ipd3.change	1.504056	USDA1106-chr	2902603	2902604	842	freebayes-variant-USDA1106-chr-2907821-G	CDO30_RS14010:ABC transporter ATP-binding protein; protein_id=WP_013844651.1	280	147	5	2	NA	NA
USDA1106	chr	freebayes-variant-USDA1106-chr-2902604-G	2902604	0	G	A	0.081	1.504056	0.4330632	-81.0794	5.130112	5.162348	0.000815824	0.000902275	0.002276924	ipd3.change	1.504056	USDA1106-chr	2902603	2902604	842	freebayes-variant-USDA1106-chr-2908086-A	CDO30_RS14010:ABC transporter ATP-binding protein; protein_id=WP_013844651.1	280	147	5	2	NA	NA
USDA1106	chr	freebayes-variant-USDA1106-chr-2902604-G	2902604	0	G	A	0.081	1.504056	0.4330632	-81.0794	5.130112	5.162348	0.000815824	0.000902275	0.002276924	ipd3.change	1.504056	USDA1106-chr	2902603	2902604	842	freebayes-variant-USDA1106-chr-2908500-G	CDO30_RS14010:ABC transporter ATP-binding protein; protein_id=WP_013844651.1	280	147	5	2	NA	NA
USDA1106	chr	freebayes-variant-USDA1106-chr-2902604-G	2902604	0	G	A	0.081	1.504056	0.4330632	-81.0794	5.130112	5.162348	0.000815824	0.000902275	0.002276924	ipd3.change	1.504056	USDA1106-chr	2902603	2902604	842	freebayes-variant-USDA1106-chr-2909051-C	CDO30_RS14015:LuxR C-terminal-related transcriptional regulator; protein_id=WP_010969797.1	280	147	5	2	NA	NA
USDA1106	chr	freebayes-variant-USDA1106-chr-2902604-G	2902604	0	G	A	0.081	1.504056	0.4330632	-81.0794	5.130112	5.162348	0.000815824	0.000902275	0.002276924	ipd3.change	1.504056	USDA1106-chr	2902603	2902604	842	freebayes-variant-USDA1106-chr-1070298-C	CDO30_RS05315:helix-turn-helix transcriptional regulator; protein_id=WP_010968638.1	280	147	5	2	NA	NA
USDA1106	chr	freebayes-variant-USDA1106-chr-2902604-G	2902604	0	G	A	0.081	1.504056	0.4330632	-81.0794	5.130112	5.162348	0.000815824	0.000902275	0.002276924	ipd3.change	1.504056	USDA1106-chr	2902603	2902604	842	freebayes-variant-USDA1106-chr-2902604-G	CDO30_RS13980:3-keto-5-aminohexanoate cleavage protein; protein_id=WP_010969803.1	280	147	5	2	NA	NA
USDA1106	chr	freebayes-variant-USDA1106-chr-2902604-G	2902604	0	G	A	0.081	1.504056	0.4330632	-81.0794	5.130112	5.162348	0.000815824	0.000902275	0.002276924	ipd3.change	1.504056	USDA1106-chr	2902603	2902604	842	freebayes-variant-USDA1106-chr-1004345-A	CDO30_RS05055:hypothetical protein; protein_id=WP_010968678.1	280	147	5	2	NA	NA
USDA1106	chr	freebayes-variant-USDA1106-chr-2902604-G	2902604	0	G	A	0.081	1.504056	0.4330632	-81.0794	5.130112	5.162348	0.000815824	0.000902275	0.002276924	ipd3.change	1.504056	USDA1106-chr	2902603	2902604	842	freebayes-variant-USDA1106-chr-1007481-C	CDO30_RS05075:polysaccharide export protein; protein_id=WP_013843956.1	280	147	5	2	NA	NA
USDA1106	chr	freebayes-variant-USDA1106-chr-2902604-G	2902604	0	G	A	0.081	1.504056	0.4330632	-81.0794	5.130112	5.162348	0.000815824	0.000902275	0.002276924	ipd3.change	1.504056	USDA1106-chr	2902603	2902604	842	freebayes-variant-USDA1106-chr-1029898-G	CDO30_RS05135:pyridoxal phosphate-dependent aminotransferase; protein_id=WP_004435844.1	280	147	5	2	NA	NA
USDA1106	chr	freebayes-variant-USDA1106-chr-2902604-G	2902604	0	G	A	0.081	1.504056	0.4330632	-81.0794	5.130112	5.162348	0.000815824	0.000902275	0.002276924	ipd3.change	1.504056	USDA1106-chr	2902603	2902604	842	freebayes-variant-USDA1106-chr-1032449-C	CDO30_RS05150:transporter substrate-binding domain-containing protein; protein_id=WP_010968662.1	280	147	5	2	NA	NA
USDA1106	chr	freebayes-variant-USDA1106-chr-2902604-G	2902604	0	G	A	0.081	1.504056	0.4330632	-81.0794	5.130112	5.162348	0.000815824	0.000902275	0.002276924	ipd3.change	1.504056	USDA1106-chr	2902603	2902604	842	freebayes-variant-USDA1106-chr-1040139-A	CDO30_RS05190:pyridoxal phosphate-dependent aminotransferase; protein_id=WP_010968655.1	280	147	5	2	NA	NA
USDA1106	chr	freebayes-variant-USDA1106-chr-2902604-G	2902604	0	G	A	0.081	1.504056	0.4330632	-81.0794	5.130112	5.162348	0.000815824	0.000902275	0.002276924	ipd3.change	1.504056	USDA1106-chr	2902603	2902604	842	freebayes-variant-USDA1106-chr-1066297-C	CDO30_RS05300:acetyl-CoA C-acetyltransferase; protein_id=WP_003530141.1	280	147	5	2	NA	NA
USDA1106	chr	freebayes-variant-USDA1106-chr-2902604-G	2902604	0	G	A	0.081	1.504056	0.4330632	-81.0794	5.130112	5.162348	0.000815824	0.000902275	0.002276924	ipd3.change	1.504056	USDA1106-chr	2902603	2902604	842	freebayes-variant-USDA1106-chr-1082535-C	CDO30_RS05385:aspartate aminotransferase family protein; protein_id=WP_010968636.1	280	147	5	2	NA	NA
USDA1106	chr	freebayes-variant-USDA1106-chr-2902604-G	2902604	0	G	A	0.081	1.504056	0.4330632	-81.0794	5.130112	5.162348	0.000815824	0.000902275	0.002276924	ipd3.change	1.504056	USDA1106-chr	2902603	2902604	842	freebayes-variant-USDA1106-chr-1083625-T	CDO30_RS05390:GcrA family cell cycle regulator; protein_id=WP_003530176.1	280	147	5	2	NA	NA
USDA1106	chr	freebayes-variant-USDA1106-chr-2902604-G	2902604	0	G	A	0.081	1.504056	0.4330632	-81.0794	5.130112	5.162348	0.000815824	0.000902275	0.002276924	ipd3.change	1.504056	USDA1106-chr	2902603	2902604	842	freebayes-variant-USDA1106-chr-1083652-A	CDO30_RS05390:GcrA family cell cycle regulator; protein_id=WP_003530176.1	280	147	5	2	NA	NA
USDA1106	chr	freebayes-variant-USDA1106-chr-2902604-G	2902604	0	G	A	0.081	1.504056	0.4330632	-81.0794	5.130112	5.162348	0.000815824	0.000902275	0.002276924	ipd3.change	1.504056	USDA1106-chr	2902603	2902604	842	freebayes-variant-USDA1106-chr-1083667-T	CDO30_RS05390:GcrA family cell cycle regulator; protein_id=WP_003530176.1	280	147	5	2	NA	NA
USDA1106	chr	freebayes-variant-USDA1106-chr-2902604-G	2902604	0	G	A	0.081	1.504056	0.4330632	-81.0794	5.130112	5.162348	0.000815824	0.000902275	0.002276924	ipd3.change	1.504056	USDA1106-chr	2902603	2902604	842	freebayes-variant-USDA1106-chr-1066537-T	CDO30_RS05300:acetyl-CoA C-acetyltransferase; protein_id=WP_003530141.1	280	147	5	2	NA	NA
USDA1106	chr	freebayes-variant-USDA1106-chr-2902604-G	2902604	0	G	A	0.081	1.504056	0.4330632	-81.0794	5.130112	5.162348	0.000815824	0.000902275	0.002276924	ipd3.change	1.504056	USDA1106-chr	2902603	2902604	842	freebayes-variant-USDA1106-chr-1069382-C	CDO30_RS05310:SRPBCC family protein; protein_id=WP_010968639.1	280	147	5	2	NA	NA
USDA1106	chr	freebayes-variant-USDA1106-chr-2902604-G	2902604	0	G	A	0.081	1.504056	0.4330632	-81.0794	5.130112	5.162348	0.000815824	0.000902275	0.002276924	ipd3.change	1.504056	USDA1106-chr	2902603	2902604	842	freebayes-variant-USDA1106-chr-1070054-A	CDO30_RS05315:helix-turn-helix transcriptional regulator; protein_id=WP_010968638.1	280	147	5	2	NA	NA
USDA1106	chr	freebayes-variant-USDA1106-chr-2902604-G	2902604	0	G	A	0.081	1.504056	0.4330632	-81.0794	5.130112	5.162348	0.000815824	0.000902275	0.002276924	ipd3.change	1.504056	USDA1106-chr	2902603	2902604	842	freebayes-variant-USDA1106-chr-1070276-T	CDO30_RS05315:helix-turn-helix transcriptional regulator; protein_id=WP_010968638.1	280	147	5	2	NA	NA
USDA1106	chr	freebayes-variant-USDA1106-chr-2902604-G	2902604	0	G	A	0.081	1.504056	0.4330632	-81.0794	5.130112	5.162348	0.000815824	0.000902275	0.002276924	ipd3.change	1.504056	USDA1106-chr	2902603	2902604	842	freebayes-variant-USDA1106-chr-2938905-C	CDO30_RS14150:MurR/RpiR family transcriptional regulator; protein_id=WP_003529191.1	280	147	5	2	NA	NA
USDA1106	chr	freebayes-variant-USDA1106-chr-2902604-G	2902604	0	G	A	0.081	1.504056	0.4330632	-81.0794	5.130112	5.162348	0.000815824	0.000902275	0.002276924	ipd3.change	1.504056	USDA1106-chr	2902603	2902604	842	freebayes-variant-USDA1106-chr-2668459-C	CDO30_RS12810:urease subunit beta; protein_id=WP_003525615.1	280	147	5	2	NA	NA
USDA1106	chr	freebayes-variant-USDA1106-chr-2902604-G	2902604	0	G	A	0.081	1.504056	0.4330632	-81.0794	5.130112	5.162348	0.000815824	0.000902275	0.002276924	ipd3.change	1.504056	USDA1106-chr	2902603	2902604	842	freebayes-variant-USDA1106-chr-2668462-G	CDO30_RS12810:urease subunit beta; protein_id=WP_003525615.1	280	147	5	2	NA	NA
USDA1106	chr	freebayes-variant-USDA1106-chr-2902604-G	2902604	0	G	A	0.081	1.504056	0.4330632	-81.0794	5.130112	5.162348	0.000815824	0.000902275	0.002276924	ipd3.change	1.504056	USDA1106-chr	2902603	2902604	842	freebayes-variant-USDA1106-chr-2710718-CCCAAGTGCGGAATTCCAAA	CDO30_RS13020:hypothetical protein; protein_id=WP_003536372.1	280	147	5	2	NA	NA
USDA1106	chr	freebayes-variant-USDA1106-chr-2902604-G	2902604	0	G	A	0.081	1.504056	0.4330632	-81.0794	5.130112	5.162348	0.000815824	0.000902275	0.002276924	ipd3.change	1.504056	USDA1106-chr	2902603	2902604	842	freebayes-variant-USDA1106-chr-2896670-T	CDO30_RS13960:acetate--CoA ligase family protein; protein_id=WP_010969805.1	280	147	5	2	NA	NA
USDA1106	chr	freebayes-variant-USDA1106-chr-2902604-G	2902604	0	G	A	0.081	1.504056	0.4330632	-81.0794	5.130112	5.162348	0.000815824	0.000902275	0.002276924	ipd3.change	1.504056	USDA1106-chr	2902603	2902604	842	freebayes-variant-USDA1106-chr-2563238-T	CDO30_RS12300:ABC transporter permease; protein_id=WP_010970044.1	280	147	5	2	NA	NA
USDA1106	chr	freebayes-variant-USDA1106-chr-2902604-G	2902604	0	G	A	0.081	1.504056	0.4330632	-81.0794	5.130112	5.162348	0.000815824	0.000902275	0.002276924	ipd3.change	1.504056	USDA1106-chr	2902603	2902604	842	freebayes-variant-USDA1106-chr-2563343-T	CDO30_RS12300:ABC transporter permease; protein_id=WP_010970044.1	280	147	5	2	NA	NA
USDA1106	chr	freebayes-variant-USDA1106-chr-2902604-G	2902604	0	G	A	0.081	1.504056	0.4330632	-81.0794	5.130112	5.162348	0.000815824	0.000902275	0.002276924	ipd3.change	1.504056	USDA1106-chr	2902603	2902604	842	freebayes-variant-USDA1106-chr-1025813-A	CDO30_RS05120:secD, protein translocase subunit SecD; protein_id=WP_010968667.1	280	147	5	2	NA	NA
USDA1106	chr	freebayes-variant-USDA1106-chr-2902604-G	2902604	0	G	A	0.081	1.504056	0.4330632	-81.0794	5.130112	5.162348	0.000815824	0.000902275	0.002276924	ipd3.change	1.504056	USDA1106-chr	2902603	2902604	842	freebayes-variant-USDA1106-chr-2643037-A	CDO30_RS12675:ABC transporter substrate-binding protein; protein_id=WP_010969978.1	280	147	5	2	NA	NA
USDA1106	chr	freebayes-variant-USDA1106-chr-2902604-G	2902604	0	G	A	0.081	1.504056	0.4330632	-81.0794	5.130112	5.162348	0.000815824	0.000902275	0.002276924	ipd3.change	1.504056	USDA1106-chr	2902603	2902604	842	freebayes-variant-USDA1106-chr-2657238-C	CDO30_RS12745:cysQ, 3'(2')%2C5'-bisphosphate nucleotidase CysQ; protein_id=WP_010969970.1	280	147	5	2	NA	NA
USDA1106	chr	freebayes-variant-USDA1106-chr-2902604-G	2902604	0	G	A	0.081	1.504056	0.4330632	-81.0794	5.130112	5.162348	0.000815824	0.000902275	0.002276924	ipd3.change	1.504056	USDA1106-chr	2902603	2902604	842	freebayes-variant-USDA1106-chr-2664973-C	CDO30_RS12785:alpha/beta hydrolase; protein_id=WP_010969967.1	280	147	5	2	NA	NA
USDA1106	chr	freebayes-variant-USDA1106-chr-2902604-G	2902604	0	G	A	0.081	1.504056	0.4330632	-81.0794	5.130112	5.162348	0.000815824	0.000902275	0.002276924	ipd3.change	1.504056	USDA1106-chr	2902603	2902604	842	freebayes-variant-USDA1106-chr-2666593-G	CDO30_RS12790:D-glycerate dehydrogenase; protein_id=WP_010969966.1	280	147	5	2	NA	NA
USDA1106	chr	freebayes-variant-USDA1106-chr-2902604-G	2902604	0	G	A	0.081	1.504056	0.4330632	-81.0794	5.130112	5.162348	0.000815824	0.000902275	0.002276924	ipd3.change	1.504056	USDA1106-chr	2902603	2902604	842	freebayes-variant-USDA1106-chr-2666650-A	CDO30_RS12790:D-glycerate dehydrogenase; protein_id=WP_010969966.1	280	147	5	2	NA	NA
USDA1106	chr	freebayes-variant-USDA1106-chr-2902604-G	2902604	0	G	A	0.081	1.504056	0.4330632	-81.0794	5.130112	5.162348	0.000815824	0.000902275	0.002276924	ipd3.change	1.504056	USDA1106-chr	2902603	2902604	842	freebayes-variant-USDA1106-chr-2563988-T	CDO30_RS12305:aliphatic sulfonate ABC transporter substrate-binding protein; protein_id=WP_010970043.1	280	147	5	2	NA	NA
USDA1106	chr	freebayes-variant-USDA1106-chr-2902604-G	2902604	0	G	A	0.081	1.504056	0.4330632	-81.0794	5.130112	5.162348	0.000815824	0.000902275	0.002276924	ipd3.change	1.504056	USDA1106-chr	2902603	2902604	842	freebayes-variant-USDA1106-chr-2564061-T	CDO30_RS12305:aliphatic sulfonate ABC transporter substrate-binding protein; protein_id=WP_010970043.1	280	147	5	2	NA	NA
USDA1106	chr	freebayes-variant-USDA1106-chr-2902604-G	2902604	0	G	A	0.081	1.504056	0.4330632	-81.0794	5.130112	5.162348	0.000815824	0.000902275	0.002276924	ipd3.change	1.504056	USDA1106-chr	2902603	2902604	842	freebayes-variant-USDA1106-chr-2564067-T	CDO30_RS12305:aliphatic sulfonate ABC transporter substrate-binding protein; protein_id=WP_010970043.1	280	147	5	2	NA	NA
USDA1106	chr	freebayes-variant-USDA1106-chr-2902604-G	2902604	0	G	A	0.081	1.504056	0.4330632	-81.0794	5.130112	5.162348	0.000815824	0.000902275	0.002276924	ipd3.change	1.504056	USDA1106-chr	2902603	2902604	842	freebayes-variant-USDA1106-chr-2666729-A	CDO30_RS12790:D-glycerate dehydrogenase; protein_id=WP_010969966.1	280	147	5	2	NA	NA
USDA1106	chr	freebayes-variant-USDA1106-chr-2902604-G	2902604	0	G	A	0.081	1.504056	0.4330632	-81.0794	5.130112	5.162348	0.000815824	0.000902275	0.002276924	ipd3.change	1.504056	USDA1106-chr	2902603	2902604	842	freebayes-variant-USDA1106-chr-2668284-G	CDO30_RS12805:DUF1272 domain-containing protein; protein_id=WP_010969964.1	280	147	5	2	NA	NA
USDA1106	chr	freebayes-variant-USDA1106-chr-2902604-G	2902604	0	G	A	0.081	1.504056	0.4330632	-81.0794	5.130112	5.162348	0.000815824	0.000902275	0.002276924	ipd3.change	1.504056	USDA1106-chr	2902603	2902604	842	freebayes-variant-USDA1106-chr-2668315-A	CDO30_RS12805:DUF1272 domain-containing protein; protein_id=WP_010969964.1	280	147	5	2	NA	NA
USDA1106	chr	freebayes-variant-USDA1106-chr-2902604-G	2902604	0	G	A	0.081	1.504056	0.4330632	-81.0794	5.130112	5.162348	0.000815824	0.000902275	0.002276924	ipd3.change	1.504056	USDA1106-chr	2902603	2902604	842	freebayes-variant-USDA1106-chr-2669649-A	CDO30_RS12820:urease accessory protein; protein_id=WP_010969962.1	280	147	5	2	NA	NA
USDA1106	chr	freebayes-variant-USDA1106-chr-2902604-G	2902604	0	G	A	0.081	1.504056	0.4330632	-81.0794	5.130112	5.162348	0.000815824	0.000902275	0.002276924	ipd3.change	1.504056	USDA1106-chr	2902603	2902604	842	pa-CDO30_RS12835-USDA1106-chr-2671985-A	CDO30_RS12835:DNA-binding transcriptional regulator; protein_id=WP_010969960.1	280	147	5	2	NA	NA
USDA1106	chr	freebayes-variant-USDA1106-chr-2902604-G	2902604	0	G	A	0.081	1.504056	0.4330632	-81.0794	5.130112	5.162348	0.000815824	0.000902275	0.002276924	ipd3.change	1.504056	USDA1106-chr	2902603	2902604	842	freebayes-variant-USDA1106-chr-2625281-T	CDO30_RS12590:cytochrome c oxidase subunit II; protein_id=WP_010969990.1	280	147	5	2	NA	NA
USDA1106	chr	freebayes-variant-USDA1106-chr-2902604-G	2902604	0	G	A	0.081	1.504056	0.4330632	-81.0794	5.130112	5.162348	0.000815824	0.000902275	0.002276924	ipd3.change	1.504056	USDA1106-chr	2902603	2902604	842	freebayes-variant-USDA1106-chr-2625302-G	CDO30_RS12590:cytochrome c oxidase subunit II; protein_id=WP_010969990.1	280	147	5	2	NA	NA
USDA1106	chr	freebayes-variant-USDA1106-chr-2902604-G	2902604	0	G	A	0.081	1.504056	0.4330632	-81.0794	5.130112	5.162348	0.000815824	0.000902275	0.002276924	ipd3.change	1.504056	USDA1106-chr	2902603	2902604	842	freebayes-variant-USDA1106-chr-2625305-T	CDO30_RS12590:cytochrome c oxidase subunit II; protein_id=WP_010969990.1	280	147	5	2	NA	NA
USDA1106	chr	freebayes-variant-USDA1106-chr-2902604-G	2902604	0	G	A	0.081	1.504056	0.4330632	-81.0794	5.130112	5.162348	0.000815824	0.000902275	0.002276924	ipd3.change	1.504056	USDA1106-chr	2902603	2902604	842	freebayes-variant-USDA1106-chr-2721330-C	CDO30_RS13105:TetR/AcrR family transcriptional regulator; protein_id=WP_010969925.1	280	147	5	2	NA	NA
USDA1106	chr	freebayes-variant-USDA1106-chr-2902604-G	2902604	0	G	A	0.081	1.504056	0.4330632	-81.0794	5.130112	5.162348	0.000815824	0.000902275	0.002276924	ipd3.change	1.504056	USDA1106-chr	2902603	2902604	842	freebayes-variant-USDA1106-chr-2734341-T	CDO30_RS13160:ade, adenine deaminase; protein_id=WP_010969918.1	280	147	5	2	NA	NA
USDA1106	chr	freebayes-variant-USDA1106-chr-2902604-G	2902604	0	G	A	0.081	1.504056	0.4330632	-81.0794	5.130112	5.162348	0.000815824	0.000902275	0.002276924	ipd3.change	1.504056	USDA1106-chr	2902603	2902604	842	freebayes-variant-USDA1106-chr-2743025-C	CDO30_RS13205:hypothetical protein; protein_id=WP_010969909.1	280	147	5	2	NA	NA
USDA1106	chr	freebayes-variant-USDA1106-chr-2902604-G	2902604	0	G	A	0.081	1.504056	0.4330632	-81.0794	5.130112	5.162348	0.000815824	0.000902275	0.002276924	ipd3.change	1.504056	USDA1106-chr	2902603	2902604	842	freebayes-variant-USDA1106-chr-2745962-G	CDO30_RS13215:AAA family ATPase; protein_id=WP_010969907.1	280	147	5	2	NA	NA
USDA1106	chr	freebayes-variant-USDA1106-chr-2902604-G	2902604	0	G	A	0.081	1.504056	0.4330632	-81.0794	5.130112	5.162348	0.000815824	0.000902275	0.002276924	ipd3.change	1.504056	USDA1106-chr	2902603	2902604	842	freebayes-variant-USDA1106-chr-2752336-C	CDO30_RS13240:formate--tetrahydrofolate ligase; protein_id=WP_013844754.1	280	147	5	2	NA	NA
USDA1106	chr	freebayes-variant-USDA1106-chr-2902604-G	2902604	0	G	A	0.081	1.504056	0.4330632	-81.0794	5.130112	5.162348	0.000815824	0.000902275	0.002276924	ipd3.change	1.504056	USDA1106-chr	2902603	2902604	842	freebayes-variant-USDA1106-chr-2752366-C	CDO30_RS13240:formate--tetrahydrofolate ligase; protein_id=WP_013844754.1	280	147	5	2	NA	NA
USDA1106	chr	freebayes-variant-USDA1106-chr-2902604-G	2902604	0	G	A	0.081	1.504056	0.4330632	-81.0794	5.130112	5.162348	0.000815824	0.000902275	0.002276924	ipd3.change	1.504056	USDA1106-chr	2902603	2902604	842	freebayes-variant-USDA1106-chr-2752534-C	CDO30_RS13240:formate--tetrahydrofolate ligase; protein_id=WP_013844754.1	280	147	5	2	NA	NA
USDA1106	chr	freebayes-variant-USDA1106-chr-2902604-G	2902604	0	G	A	0.081	1.504056	0.4330632	-81.0794	5.130112	5.162348	0.000815824	0.000902275	0.002276924	ipd3.change	1.504056	USDA1106-chr	2902603	2902604	842	freebayes-variant-USDA1106-chr-2752677-T	CDO30_RS13240:formate--tetrahydrofolate ligase; protein_id=WP_013844754.1	280	147	5	2	NA	NA
USDA1106	chr	freebayes-variant-USDA1106-chr-2902604-G	2902604	0	G	A	0.081	1.504056	0.4330632	-81.0794	5.130112	5.162348	0.000815824	0.000902275	0.002276924	ipd3.change	1.504056	USDA1106-chr	2902603	2902604	842	freebayes-variant-USDA1106-chr-2778223-G	CDO30_RS13355:DUF4159 domain-containing protein; protein_id=WP_010969884.1	280	147	5	2	NA	NA
USDA1106	chr	freebayes-variant-USDA1106-chr-2902604-G	2902604	0	G	A	0.081	1.504056	0.4330632	-81.0794	5.130112	5.162348	0.000815824	0.000902275	0.002276924	ipd3.change	1.504056	USDA1106-chr	2902603	2902604	842	freebayes-variant-USDA1106-chr-2778232-T	CDO30_RS13355:DUF4159 domain-containing protein; protein_id=WP_010969884.1	280	147	5	2	NA	NA
USDA1106	chr	freebayes-variant-USDA1106-chr-2902604-G	2902604	0	G	A	0.081	1.504056	0.4330632	-81.0794	5.130112	5.162348	0.000815824	0.000902275	0.002276924	ipd3.change	1.504056	USDA1106-chr	2902603	2902604	842	freebayes-variant-USDA1106-chr-2778694-G	CDO30_RS13355:DUF4159 domain-containing protein; protein_id=WP_010969884.1	280	147	5	2	NA	NA
USDA1106	chr	freebayes-variant-USDA1106-chr-2902604-G	2902604	0	G	A	0.081	1.504056	0.4330632	-81.0794	5.130112	5.162348	0.000815824	0.000902275	0.002276924	ipd3.change	1.504056	USDA1106-chr	2902603	2902604	842	freebayes-variant-USDA1106-chr-2778739-G	CDO30_RS13355:DUF4159 domain-containing protein; protein_id=WP_010969884.1	280	147	5	2	NA	NA
USDA1106	chr	freebayes-variant-USDA1106-chr-2902604-G	2902604	0	G	A	0.081	1.504056	0.4330632	-81.0794	5.130112	5.162348	0.000815824	0.000902275	0.002276924	ipd3.change	1.504056	USDA1106-chr	2902603	2902604	842	freebayes-variant-USDA1106-chr-2778895-T	CDO30_RS13355:DUF4159 domain-containing protein; protein_id=WP_010969884.1	280	147	5	2	NA	NA
USDA1106	chr	freebayes-variant-USDA1106-chr-2902604-G	2902604	0	G	A	0.081	1.504056	0.4330632	-81.0794	5.130112	5.162348	0.000815824	0.000902275	0.002276924	ipd3.change	1.504056	USDA1106-chr	2902603	2902604	842	freebayes-variant-USDA1106-chr-2710205-T	CDO30_RS13015:PAS domain-containing protein; protein_id=WP_010969936.1	280	147	5	2	NA	NA
USDA1106	chr	freebayes-variant-USDA1106-chr-2902604-G	2902604	0	G	A	0.081	1.504056	0.4330632	-81.0794	5.130112	5.162348	0.000815824	0.000902275	0.002276924	ipd3.change	1.504056	USDA1106-chr	2902603	2902604	842	freebayes-variant-USDA1106-chr-2710577-C	CDO30_RS13015:PAS domain-containing protein; protein_id=WP_010969936.1	280	147	5	2	NA	NA
USDA1106	chr	freebayes-variant-USDA1106-chr-2902604-G	2902604	0	G	A	0.081	1.504056	0.4330632	-81.0794	5.130112	5.162348	0.000815824	0.000902275	0.002276924	ipd3.change	1.504056	USDA1106-chr	2902603	2902604	842	freebayes-variant-USDA1106-chr-2563391-G	CDO30_RS12300:ABC transporter permease; protein_id=WP_010970044.1	280	147	5	2	NA	NA
USDA1106	chr	freebayes-variant-USDA1106-chr-2902604-G	2902604	0	G	A	0.081	1.504056	0.4330632	-81.0794	5.130112	5.162348	0.000815824	0.000902275	0.002276924	ipd3.change	1.504056	USDA1106-chr	2902603	2902604	842	freebayes-variant-USDA1106-chr-1170950-G	CDO30_RS05760:TVP38/TMEM64 family protein; protein_id=WP_010968582.1	280	147	5	2	NA	NA
USDA1106	chr	freebayes-variant-USDA1106-chr-2902604-G	2902604	0	G	A	0.081	1.504056	0.4330632	-81.0794	5.130112	5.162348	0.000815824	0.000902275	0.002276924	ipd3.change	1.504056	USDA1106-chr	2902603	2902604	842	freebayes-variant-USDA1106-chr-1194664-A	CDO30_RS05875:efflux RND transporter permease subunit; protein_id=WP_010968567.1	280	147	5	2	NA	NA
USDA1106	chr	freebayes-variant-USDA1106-chr-2902604-G	2902604	0	G	A	0.081	1.504056	0.4330632	-81.0794	5.130112	5.162348	0.000815824	0.000902275	0.002276924	ipd3.change	1.504056	USDA1106-chr	2902603	2902604	842	freebayes-variant-USDA1106-chr-1197952-T	CDO30_RS05885:hypothetical protein; protein_id=WP_003527641.1	280	147	5	2	NA	NA
USDA1106	chr	freebayes-variant-USDA1106-chr-2902604-G	2902604	0	G	A	0.081	1.504056	0.4330632	-81.0794	5.130112	5.162348	0.000815824	0.000902275	0.002276924	ipd3.change	1.504056	USDA1106-chr	2902603	2902604	842	freebayes-variant-USDA1106-chr-1205422-C	CDO30_RS05920:methyl-accepting chemotaxis protein; protein_id=WP_010968558.1	280	147	5	2	NA	NA
USDA1106	chr	freebayes-variant-USDA1106-chr-2902604-G	2902604	0	G	A	0.081	1.504056	0.4330632	-81.0794	5.130112	5.162348	0.000815824	0.000902275	0.002276924	ipd3.change	1.504056	USDA1106-chr	2902603	2902604	842	freebayes-variant-USDA1106-chr-1083704-G	CDO30_RS05390:GcrA family cell cycle regulator; protein_id=WP_003530176.1	280	147	5	2	NA	NA
USDA1106	chr	freebayes-variant-USDA1106-chr-2902604-G	2902604	0	G	A	0.081	1.504056	0.4330632	-81.0794	5.130112	5.162348	0.000815824	0.000902275	0.002276924	ipd3.change	1.504056	USDA1106-chr	2902603	2902604	842	freebayes-variant-USDA1106-chr-1088389-T	CDO30_RS05415:pstC, phosphate ABC transporter permease subunit PstC; protein_id=WP_014526588.1	280	147	5	2	NA	NA
USDA1106	chr	freebayes-variant-USDA1106-chr-2902604-G	2902604	0	G	A	0.081	1.504056	0.4330632	-81.0794	5.130112	5.162348	0.000815824	0.000902275	0.002276924	ipd3.change	1.504056	USDA1106-chr	2902603	2902604	842	freebayes-variant-USDA1106-chr-1093299-T	CDO30_RS05435:hypothetical protein; protein_id=WP_010968630.1	280	147	5	2	NA	NA
USDA1106	chr	freebayes-variant-USDA1106-chr-2902604-G	2902604	0	G	A	0.081	1.504056	0.4330632	-81.0794	5.130112	5.162348	0.000815824	0.000902275	0.002276924	ipd3.change	1.504056	USDA1106-chr	2902603	2902604	842	freebayes-variant-USDA1106-chr-1121278-A	CDO30_RS05555:MFS transporter; protein_id=WP_010968609.1	280	147	5	2	NA	NA
USDA1106	chr	freebayes-variant-USDA1106-chr-2902604-G	2902604	0	G	A	0.081	1.504056	0.4330632	-81.0794	5.130112	5.162348	0.000815824	0.000902275	0.002276924	ipd3.change	1.504056	USDA1106-chr	2902603	2902604	842	freebayes-variant-USDA1106-chr-1702056-A	CDO30_RS08290:dipeptidyl carboxypeptidase II; protein_id=WP_010970561.1	280	147	5	2	NA	NA
USDA1106	chr	freebayes-variant-USDA1106-chr-2902604-G	2902604	0	G	A	0.081	1.504056	0.4330632	-81.0794	5.130112	5.162348	0.000815824	0.000902275	0.002276924	ipd3.change	1.504056	USDA1106-chr	2902603	2902604	842	freebayes-variant-USDA1106-chr-1704544-C	CDO30_RS08300:LacI family transcriptional regulator; protein_id=WP_003535888.1	280	147	5	2	NA	NA
USDA1106	chr	freebayes-variant-USDA1106-chr-2902604-G	2902604	0	G	A	0.081	1.504056	0.4330632	-81.0794	5.130112	5.162348	0.000815824	0.000902275	0.002276924	ipd3.change	1.504056	USDA1106-chr	2902603	2902604	842	freebayes-variant-USDA1106-chr-1070513-T	CDO30_RS05320:calcium:proton antiporter; protein_id=WP_003530148.1	280	147	5	2	NA	NA
USDA1106	chr	freebayes-variant-USDA1106-chr-2902604-G	2902604	0	G	A	0.081	1.504056	0.4330632	-81.0794	5.130112	5.162348	0.000815824	0.000902275	0.002276924	ipd3.change	1.504056	USDA1106-chr	2902603	2902604	842	freebayes-variant-USDA1106-chr-1071919-T	CDO30_RS05325:helix-turn-helix transcriptional regulator; protein_id=WP_003530150.1	280	147	5	2	NA	NA
USDA1106	chr	freebayes-variant-USDA1106-chr-2902604-G	2902604	0	G	A	0.081	1.504056	0.4330632	-81.0794	5.130112	5.162348	0.000815824	0.000902275	0.002276924	ipd3.change	1.504056	USDA1106-chr	2902603	2902604	842	freebayes-variant-USDA1106-chr-1131334-G	CDO30_RS05595:ABC transporter permease; protein_id=WP_003531509.1	280	147	5	2	NA	NA
USDA1106	chr	freebayes-variant-USDA1106-chr-2902604-G	2902604	0	G	A	0.081	1.504056	0.4330632	-81.0794	5.130112	5.162348	0.000815824	0.000902275	0.002276924	ipd3.change	1.504056	USDA1106-chr	2902603	2902604	842	freebayes-variant-USDA1106-chr-1134389-G	CDO30_RS05605:ROK family transcriptional regulator; protein_id=WP_088239325.1	280	147	5	2	NA	NA
USDA1106	chr	freebayes-variant-USDA1106-chr-2902604-G	2902604	0	G	A	0.081	1.504056	0.4330632	-81.0794	5.130112	5.162348	0.000815824	0.000902275	0.002276924	ipd3.change	1.504056	USDA1106-chr	2902603	2902604	842	freebayes-variant-USDA1106-chr-1142395-T	CDO30_RS05655:putA, trifunctional transcriptional regulator/proline dehydrogenase/L-glutamate gamma-semialdehyde dehydrogenase; protein_id=WP_010968598.1	280	147	5	2	NA	NA
USDA1106	chr	freebayes-variant-USDA1106-chr-2902604-G	2902604	0	G	A	0.081	1.504056	0.4330632	-81.0794	5.130112	5.162348	0.000815824	0.000902275	0.002276924	ipd3.change	1.504056	USDA1106-chr	2902603	2902604	842	freebayes-variant-USDA1106-chr-1142424-C	CDO30_RS05655:putA, trifunctional transcriptional regulator/proline dehydrogenase/L-glutamate gamma-semialdehyde dehydrogenase; protein_id=WP_010968598.1	280	147	5	2	NA	NA
USDA1106	chr	freebayes-variant-USDA1106-chr-2902604-G	2902604	0	G	A	0.081	1.504056	0.4330632	-81.0794	5.130112	5.162348	0.000815824	0.000902275	0.002276924	ipd3.change	1.504056	USDA1106-chr	2902603	2902604	842	freebayes-variant-USDA1106-chr-1072211-G	CDO30_RS05325:helix-turn-helix transcriptional regulator; protein_id=WP_003530150.1	280	147	5	2	NA	NA
USDA1106	chr	freebayes-variant-USDA1106-chr-2902604-G	2902604	0	G	A	0.081	1.504056	0.4330632	-81.0794	5.130112	5.162348	0.000815824	0.000902275	0.002276924	ipd3.change	1.504056	USDA1106-chr	2902603	2902604	842	freebayes-variant-USDA1106-chr-1073050-T	CDO30_RS05330:hypothetical protein; protein_id=WP_003530152.1	280	147	5	2	NA	NA
USDA1106	chr	freebayes-variant-USDA1106-chr-2902604-G	2902604	0	G	A	0.081	1.504056	0.4330632	-81.0794	5.130112	5.162348	0.000815824	0.000902275	0.002276924	ipd3.change	1.504056	USDA1106-chr	2902603	2902604	842	freebayes-variant-USDA1106-chr-1082418-C	CDO30_RS05385:aspartate aminotransferase family protein; protein_id=WP_010968636.1	280	147	5	2	NA	NA
USDA1106	chr	freebayes-variant-USDA1106-chr-2902604-G	2902604	0	G	A	0.081	1.504056	0.4330632	-81.0794	5.130112	5.162348	0.000815824	0.000902275	0.002276924	ipd3.change	1.504056	USDA1106-chr	2902603	2902604	842	freebayes-variant-USDA1106-chr-1734025-C	CDO30_RS08430:cupin domain-containing protein; protein_id=WP_010970549.1	280	147	5	2	NA	NA
USDA1106	chr	freebayes-variant-USDA1106-chr-2902604-G	2902604	0	G	A	0.081	1.504056	0.4330632	-81.0794	5.130112	5.162348	0.000815824	0.000902275	0.002276924	ipd3.change	1.504056	USDA1106-chr	2902603	2902604	842	freebayes-variant-USDA1106-chr-1207251-C	CDO30_RS05925:nucleoside hydrolase; protein_id=WP_003527657.1	280	147	5	2	NA	NA
USDA1106	chr	freebayes-variant-USDA1106-chr-2902604-G	2902604	0	G	A	0.081	1.504056	0.4330632	-81.0794	5.130112	5.162348	0.000815824	0.000902275	0.002276924	ipd3.change	1.504056	USDA1106-chr	2902603	2902604	842	freebayes-variant-USDA1106-chr-1698065-A	CDO30_RS08275:phosphatase PAP2 family protein; protein_id=WP_010970563.1	280	147	5	2	NA	NA
USDA1106	chr	freebayes-variant-USDA1106-chr-2902604-G	2902604	0	G	A	0.081	1.504056	0.4330632	-81.0794	5.130112	5.162348	0.000815824	0.000902275	0.002276924	ipd3.change	1.504056	USDA1106-chr	2902603	2902604	842	freebayes-variant-USDA1106-chr-1701977-C	CDO30_RS08290:dipeptidyl carboxypeptidase II; protein_id=WP_010970561.1	280	147	5	2	NA	NA
USDA1106	chr	freebayes-variant-USDA1106-chr-2902604-G	2902604	0	G	A	0.081	1.504056	0.4330632	-81.0794	5.130112	5.162348	0.000815824	0.000902275	0.002276924	ipd3.change	1.504056	USDA1106-chr	2902603	2902604	842	freebayes-variant-USDA1106-chr-1702046-T	CDO30_RS08290:dipeptidyl carboxypeptidase II; protein_id=WP_010970561.1	280	147	5	2	NA	NA
USDA1106	chr	freebayes-variant-USDA1106-chr-2902604-G	2902604	0	G	A	0.081	1.504056	0.4330632	-81.0794	5.130112	5.162348	0.000815824	0.000902275	0.002276924	ipd3.change	1.504056	USDA1106-chr	2902603	2902604	842	freebayes-variant-USDA1106-chr-2564496-G	CDO30_RS12305:aliphatic sulfonate ABC transporter substrate-binding protein; protein_id=WP_010970043.1	280	147	5	2	NA	NA
USDA1106	chr	freebayes-variant-USDA1106-chr-2902604-G	2902604	0	G	A	0.081	1.504056	0.4330632	-81.0794	5.130112	5.162348	0.000815824	0.000902275	0.002276924	ipd3.change	1.504056	USDA1106-chr	2902603	2902604	842	freebayes-variant-USDA1106-chr-2564559-G	CDO30_RS12305:aliphatic sulfonate ABC transporter substrate-binding protein; protein_id=WP_010970043.1	280	147	5	2	NA	NA
USDA1106	chr	freebayes-variant-USDA1106-chr-2902604-G	2902604	0	G	A	0.081	1.504056	0.4330632	-81.0794	5.130112	5.162348	0.000815824	0.000902275	0.002276924	ipd3.change	1.504056	USDA1106-chr	2902603	2902604	842	freebayes-variant-USDA1106-chr-2564577-A	CDO30_RS12305:aliphatic sulfonate ABC transporter substrate-binding protein; protein_id=WP_010970043.1	280	147	5	2	NA	NA
USDA1106	chr	freebayes-variant-USDA1106-chr-2902604-G	2902604	0	G	A	0.081	1.504056	0.4330632	-81.0794	5.130112	5.162348	0.000815824	0.000902275	0.002276924	ipd3.change	1.504056	USDA1106-chr	2902603	2902604	842	freebayes-variant-USDA1106-chr-2593117-A	CDO30_RS12440:sugar ABC transporter substrate-binding protein; protein_id=WP_010970016.1	280	147	5	2	NA	NA
USDA1106	chr	freebayes-variant-USDA1106-chr-2902604-G	2902604	0	G	A	0.081	1.504056	0.4330632	-81.0794	5.130112	5.162348	0.000815824	0.000902275	0.002276924	ipd3.change	1.504056	USDA1106-chr	2902603	2902604	842	freebayes-variant-USDA1106-chr-2624945-G	CDO30_RS12590:cytochrome c oxidase subunit II; protein_id=WP_010969990.1	280	147	5	2	NA	NA
USDA1106	chr	freebayes-variant-USDA1106-chr-2902604-G	2902604	0	G	A	0.081	1.504056	0.4330632	-81.0794	5.130112	5.162348	0.000815824	0.000902275	0.002276924	ipd3.change	1.504056	USDA1106-chr	2902603	2902604	842	freebayes-variant-USDA1106-chr-2563520-G	CDO30_RS12300:ABC transporter permease; protein_id=WP_010970044.1	280	147	5	2	NA	NA
USDA1106	chr	freebayes-variant-USDA1106-chr-2902604-G	2902604	0	G	A	0.081	1.504056	0.4330632	-81.0794	5.130112	5.162348	0.000815824	0.000902275	0.002276924	ipd3.change	1.504056	USDA1106-chr	2902603	2902604	842	freebayes-variant-USDA1106-chr-2669313-A	CDO30_RS12820:urease accessory protein; protein_id=WP_010969962.1	280	147	5	2	NA	NA
USDA1106	chr	freebayes-variant-USDA1106-chr-2902604-G	2902604	0	G	A	0.081	1.504056	0.4330632	-81.0794	5.130112	5.162348	0.000815824	0.000902275	0.002276924	ipd3.change	1.504056	USDA1106-chr	2902603	2902604	842	freebayes-variant-USDA1106-chr-1072062-G	CDO30_RS05325:helix-turn-helix transcriptional regulator; protein_id=WP_003530150.1	280	147	5	2	NA	NA
USDA1106	chr	freebayes-variant-USDA1106-chr-2902604-G	2902604	0	G	A	0.081	1.504056	0.4330632	-81.0794	5.130112	5.162348	0.000815824	0.000902275	0.002276924	ipd3.change	1.504056	USDA1106-chr	2902603	2902604	842	freebayes-variant-USDA1106-chr-2587901-T	CDO30_RS12410:glycerol dehydrogenase; protein_id=WP_010970021.1	280	147	5	2	NA	NA
USDA1106	chr	freebayes-variant-USDA1106-chr-2902604-G	2902604	0	G	A	0.081	1.504056	0.4330632	-81.0794	5.130112	5.162348	0.000815824	0.000902275	0.002276924	ipd3.change	1.504056	USDA1106-chr	2902603	2902604	842	freebayes-variant-USDA1106-chr-2589058-G	CDO30_RS12420:GntR family transcriptional regulator; protein_id=WP_010970019.1	280	147	5	2	NA	NA
USDA1106	chr	freebayes-variant-USDA1106-chr-2902604-G	2902604	0	G	A	0.081	1.504056	0.4330632	-81.0794	5.130112	5.162348	0.000815824	0.000902275	0.002276924	ipd3.change	1.504056	USDA1106-chr	2902603	2902604	842	freebayes-variant-USDA1106-chr-2589391-T	CDO30_RS12420:GntR family transcriptional regulator; protein_id=WP_010970019.1	280	147	5	2	NA	NA
USDA1106	chr	freebayes-variant-USDA1106-chr-2902604-G	2902604	0	G	A	0.081	1.504056	0.4330632	-81.0794	5.130112	5.162348	0.000815824	0.000902275	0.002276924	ipd3.change	1.504056	USDA1106-chr	2902603	2902604	842	freebayes-variant-USDA1106-chr-2591598-T	CDO30_RS12430:SDR family oxidoreductase; protein_id=WP_010970017.1	280	147	5	2	NA	NA
USDA1106	chr	freebayes-variant-USDA1106-chr-2902604-G	2902604	0	G	A	0.081	1.504056	0.4330632	-81.0794	5.130112	5.162348	0.000815824	0.000902275	0.002276924	ipd3.change	1.504056	USDA1106-chr	2902603	2902604	842	freebayes-variant-USDA1106-chr-2564604-T	CDO30_RS12305:aliphatic sulfonate ABC transporter substrate-binding protein; protein_id=WP_010970043.1	280	147	5	2	NA	NA
USDA1106	chr	freebayes-variant-USDA1106-chr-2902604-G	2902604	0	G	A	0.081	1.504056	0.4330632	-81.0794	5.130112	5.162348	0.000815824	0.000902275	0.002276924	ipd3.change	1.504056	USDA1106-chr	2902603	2902604	842	freebayes-variant-USDA1106-chr-2564732-A	CDO30_RS12305:aliphatic sulfonate ABC transporter substrate-binding protein; protein_id=WP_010970043.1	280	147	5	2	NA	NA
USDA1106	chr	freebayes-variant-USDA1106-chr-2902604-G	2902604	0	G	A	0.081	1.504056	0.4330632	-81.0794	5.130112	5.162348	0.000815824	0.000902275	0.002276924	ipd3.change	1.504056	USDA1106-chr	2902603	2902604	842	freebayes-variant-USDA1106-chr-2564754-A	CDO30_RS12305:aliphatic sulfonate ABC transporter substrate-binding protein; protein_id=WP_010970043.1	280	147	5	2	NA	NA
USDA1106	chr	freebayes-variant-USDA1106-chr-2902604-G	2902604	0	G	A	0.081	1.504056	0.4330632	-81.0794	5.130112	5.162348	0.000815824	0.000902275	0.002276924	ipd3.change	1.504056	USDA1106-chr	2902603	2902604	842	freebayes-variant-USDA1106-chr-2568399-A	CDO30_RS12315:tkt, transketolase; protein_id=WP_010970041.1	280	147	5	2	NA	NA
USDA1106	chr	freebayes-variant-USDA1106-chr-2902604-G	2902604	0	G	A	0.081	1.504056	0.4330632	-81.0794	5.130112	5.162348	0.000815824	0.000902275	0.002276924	ipd3.change	1.504056	USDA1106-chr	2902603	2902604	842	freebayes-variant-USDA1106-chr-1733866-T	CDO30_RS08430:cupin domain-containing protein; protein_id=WP_010970549.1	280	147	5	2	NA	NA
USDA1106	chr	freebayes-variant-USDA1106-chr-2902604-G	2902604	0	G	A	0.081	1.504056	0.4330632	-81.0794	5.130112	5.162348	0.000815824	0.000902275	0.002276924	ipd3.change	1.504056	USDA1106-chr	2902603	2902604	842	freebayes-variant-USDA1106-chr-2668890-T	CDO30_RS12815:lysozyme inhibitor LprI family protein; protein_id=WP_010969963.1	280	147	5	2	NA	NA
USDA1106	chr	freebayes-variant-USDA1106-chr-2902604-G	2902604	0	G	A	0.081	1.504056	0.4330632	-81.0794	5.130112	5.162348	0.000815824	0.000902275	0.002276924	ipd3.change	1.504056	USDA1106-chr	2902603	2902604	842	freebayes-variant-USDA1106-chr-2668893-T	CDO30_RS12815:lysozyme inhibitor LprI family protein; protein_id=WP_010969963.1	280	147	5	2	NA	NA
USDA1106	chr	freebayes-variant-USDA1106-chr-2902604-G	2902604	0	G	A	0.081	1.504056	0.4330632	-81.0794	5.130112	5.162348	0.000815824	0.000902275	0.002276924	ipd3.change	1.504056	USDA1106-chr	2902603	2902604	842	freebayes-variant-USDA1106-chr-2669082-A	CDO30_RS12815:lysozyme inhibitor LprI family protein; protein_id=WP_010969963.1	280	147	5	2	NA	NA
USDA1106	chr	freebayes-variant-USDA1106-chr-2902604-G	2902604	0	G	A	0.081	1.504056	0.4330632	-81.0794	5.130112	5.162348	0.000815824	0.000902275	0.002276924	ipd3.change	1.504056	USDA1106-chr	2902603	2902604	842	freebayes-variant-USDA1106-chr-2579946-T	CDO30_RS12365:deoC, deoxyribose-phosphate aldolase; protein_id=WP_010970031.1	280	147	5	2	NA	NA
USDA1106	chr	freebayes-variant-USDA1106-chr-2902604-G	2902604	0	G	A	0.081	1.504056	0.4330632	-81.0794	5.130112	5.162348	0.000815824	0.000902275	0.002276924	ipd3.change	1.504056	USDA1106-chr	2902603	2902604	842	freebayes-variant-USDA1106-chr-2580832-A	CDO30_RS12370:SIS domain-containing protein; protein_id=WP_010970030.1	280	147	5	2	NA	NA
USDA1106	chr	freebayes-variant-USDA1106-chr-2902604-G	2902604	0	G	A	0.081	1.504056	0.4330632	-81.0794	5.130112	5.162348	0.000815824	0.000902275	0.002276924	ipd3.change	1.504056	USDA1106-chr	2902603	2902604	842	freebayes-variant-USDA1106-chr-2583610-G	CDO30_RS12385:shikimate dehydrogenase; protein_id=WP_010970027.1	280	147	5	2	NA	NA
USDA1106	chr	freebayes-variant-USDA1106-chr-2902604-G	2902604	0	G	A	0.081	1.504056	0.4330632	-81.0794	5.130112	5.162348	0.000815824	0.000902275	0.002276924	ipd3.change	1.504056	USDA1106-chr	2902603	2902604	842	freebayes-variant-USDA1106-chr-2584814-A	CDO30_RS12395:glucose-6-phosphate isomerase; protein_id=WP_010970025.1	280	147	5	2	NA	NA
USDA1106	chr	freebayes-variant-USDA1106-chr-2902604-G	2902604	0	G	A	0.081	1.504056	0.4330632	-81.0794	5.130112	5.162348	0.000815824	0.000902275	0.002276924	ipd3.change	1.504056	USDA1106-chr	2902603	2902604	842	freebayes-variant-USDA1106-chr-2563843-A	CDO30_RS12300:ABC transporter permease; protein_id=WP_010970044.1	280	147	5	2	NA	NA
USDA1106	chr	freebayes-variant-USDA1106-chr-2902604-G	2902604	0	G	A	0.081	1.504056	0.4330632	-81.0794	5.130112	5.162348	0.000815824	0.000902275	0.002276924	ipd3.change	1.504056	USDA1106-chr	2902603	2902604	842	freebayes-variant-USDA1106-chr-2563850-T	CDO30_RS12300:ABC transporter permease; protein_id=WP_010970044.1	280	147	5	2	NA	NA
USDA1106	chr	freebayes-variant-USDA1106-chr-2902604-G	2902604	0	G	A	0.081	1.504056	0.4330632	-81.0794	5.130112	5.162348	0.000815824	0.000902275	0.002276924	ipd3.change	1.504056	USDA1106-chr	2902603	2902604	842	freebayes-variant-USDA1106-chr-2563852-G	CDO30_RS12300:ABC transporter permease; protein_id=WP_010970044.1	280	147	5	2	NA	NA
USDA1106	chr	freebayes-variant-USDA1106-chr-2902604-G	2902604	0	G	A	0.081	1.504056	0.4330632	-81.0794	5.130112	5.162348	0.000815824	0.000902275	0.002276924	ipd3.change	1.504056	USDA1106-chr	2902603	2902604	842	freebayes-variant-USDA1106-chr-2563863-CA	CDO30_RS12300:ABC transporter permease; protein_id=WP_010970044.1	280	147	5	2	NA	NA
USDA1106	chr	freebayes-variant-USDA1106-chr-2902604-G	2902604	0	G	A	0.081	1.504056	0.4330632	-81.0794	5.130112	5.162348	0.000815824	0.000902275	0.002276924	ipd3.change	1.504056	USDA1106-chr	2902603	2902604	842	freebayes-variant-USDA1106-chr-2592829-A	CDO30_RS12440:sugar ABC transporter substrate-binding protein; protein_id=WP_010970016.1	280	147	5	2	NA	NA
USDA1106	chr	freebayes-variant-USDA1106-chr-2902604-G	2902604	0	G	A	0.081	1.504056	0.4330632	-81.0794	5.130112	5.162348	0.000815824	0.000902275	0.002276924	ipd3.change	1.504056	USDA1106-chr	2902603	2902604	842	freebayes-variant-USDA1106-chr-1705284-G	CDO30_RS08305:1%2C5-anhydro-D-fructose reductase; protein_id=WP_003535887.1	280	147	5	2	NA	NA
USDA1106	chr	freebayes-variant-USDA1106-chr-2902604-G	2902604	0	G	A	0.081	1.504056	0.4330632	-81.0794	5.130112	5.162348	0.000815824	0.000902275	0.002276924	ipd3.change	1.504056	USDA1106-chr	2902603	2902604	842	freebayes-variant-USDA1106-chr-1708343-C	CDO30_RS08315:enoyl-CoA hydratase/isomerase family protein; protein_id=WP_010970558.1	280	147	5	2	NA	NA
USDA1106	chr	freebayes-variant-USDA1106-chr-2902604-G	2902604	0	G	A	0.081	1.504056	0.4330632	-81.0794	5.130112	5.162348	0.000815824	0.000902275	0.002276924	ipd3.change	1.504056	USDA1106-chr	2902603	2902604	842	freebayes-variant-USDA1106-chr-1708344-G	CDO30_RS08315:enoyl-CoA hydratase/isomerase family protein; protein_id=WP_010970558.1	280	147	5	2	NA	NA
USDA1106	chr	freebayes-variant-USDA1106-chr-2902604-G	2902604	0	G	A	0.081	1.504056	0.4330632	-81.0794	5.130112	5.162348	0.000815824	0.000902275	0.002276924	ipd3.change	1.504056	USDA1106-chr	2902603	2902604	842	freebayes-variant-USDA1106-chr-1121281-A	CDO30_RS05555:MFS transporter; protein_id=WP_010968609.1	280	147	5	2	NA	NA
USDA1106	chr	freebayes-variant-USDA1106-chr-2902604-G	2902604	0	G	A	0.081	1.504056	0.4330632	-81.0794	5.130112	5.162348	0.000815824	0.000902275	0.002276924	ipd3.change	1.504056	USDA1106-chr	2902603	2902604	842	freebayes-variant-USDA1106-chr-1121292-G	CDO30_RS05555:MFS transporter; protein_id=WP_010968609.1	280	147	5	2	NA	NA
USDA1106	chr	freebayes-variant-USDA1106-chr-2902604-G	2902604	0	G	A	0.081	1.504056	0.4330632	-81.0794	5.130112	5.162348	0.000815824	0.000902275	0.002276924	ipd3.change	1.504056	USDA1106-chr	2902603	2902604	842	freebayes-variant-USDA1106-chr-1121305-G	CDO30_RS05555:MFS transporter; protein_id=WP_010968609.1	280	147	5	2	NA	NA
USDA1106	chr	freebayes-variant-USDA1106-chr-2902604-G	2902604	0	G	A	0.081	1.504056	0.4330632	-81.0794	5.130112	5.162348	0.000815824	0.000902275	0.002276924	ipd3.change	1.504056	USDA1106-chr	2902603	2902604	842	freebayes-variant-USDA1106-chr-1121431-C	CDO30_RS05555:MFS transporter; protein_id=WP_010968609.1	280	147	5	2	NA	NA
USDA1106	chr	freebayes-variant-USDA1106-chr-2902604-G	2902604	0	G	A	0.081	1.504056	0.4330632	-81.0794	5.130112	5.162348	0.000815824	0.000902275	0.002276924	ipd3.change	1.504056	USDA1106-chr	2902603	2902604	842	freebayes-variant-USDA1106-chr-2563232-C	CDO30_RS12300:ABC transporter permease; protein_id=WP_010970044.1	280	147	5	2	NA	NA
USDA1106	chr	freebayes-variant-USDA1106-chr-2902604-G	2902604	0	G	A	0.081	1.504056	0.4330632	-81.0794	5.130112	5.162348	0.000815824	0.000902275	0.002276924	ipd3.change	1.504056	USDA1106-chr	2902603	2902604	842	freebayes-variant-USDA1106-chr-2563646-T	CDO30_RS12300:ABC transporter permease; protein_id=WP_010970044.1	280	147	5	2	NA	NA
USDA1106	chr	freebayes-variant-USDA1106-chr-2902604-G	2902604	0	G	A	0.081	1.504056	0.4330632	-81.0794	5.130112	5.162348	0.000815824	0.000902275	0.002276924	ipd3.change	1.504056	USDA1106-chr	2902603	2902604	842	freebayes-variant-USDA1106-chr-2563811-T	CDO30_RS12300:ABC transporter permease; protein_id=WP_010970044.1	280	147	5	2	NA	NA
USDA1106	chr	freebayes-variant-USDA1106-chr-2902604-G	2902604	0	G	A	0.081	1.504056	0.4330632	-81.0794	5.130112	5.162348	0.000815824	0.000902275	0.002276924	ipd3.change	1.504056	USDA1106-chr	2902603	2902604	842	freebayes-variant-USDA1106-chr-2563842-T	CDO30_RS12300:ABC transporter permease; protein_id=WP_010970044.1	280	147	5	2	NA	NA
USDA1106	chr	freebayes-variant-USDA1106-chr-2902604-G	2902604	0	G	A	0.081	1.504056	0.4330632	-81.0794	5.130112	5.162348	0.000815824	0.000902275	0.002276924	ipd3.change	1.504056	USDA1106-chr	2902603	2902604	842	freebayes-variant-USDA1106-chr-2500334-C	CDO30_RS12000:argJ, bifunctional glutamate N-acetyltransferase/amino-acid acetyltransferase ArgJ; protein_id=WP_010970084.1	280	147	5	2	NA	NA
USDA1106	chr	freebayes-variant-USDA1106-chr-2902604-G	2902604	0	G	A	0.081	1.504056	0.4330632	-81.0794	5.130112	5.162348	0.000815824	0.000902275	0.002276924	ipd3.change	1.504056	USDA1106-chr	2902603	2902604	842	freebayes-variant-USDA1106-chr-2505368-T	CDO30_RS12040:carbon-nitrogen hydrolase family protein; protein_id=WP_010970078.1	280	147	5	2	NA	NA
USDA1106	chr	freebayes-variant-USDA1106-chr-2902604-G	2902604	0	G	A	0.081	1.504056	0.4330632	-81.0794	5.130112	5.162348	0.000815824	0.000902275	0.002276924	ipd3.change	1.504056	USDA1106-chr	2902603	2902604	842	freebayes-variant-USDA1106-chr-2507597-C	CDO30_RS12055:dihydrofolate reductase family protein; protein_id=WP_010970075.1	280	147	5	2	NA	NA
USDA1106	chr	freebayes-variant-USDA1106-chr-2902604-G	2902604	0	G	A	0.081	1.504056	0.4330632	-81.0794	5.130112	5.162348	0.000815824	0.000902275	0.002276924	ipd3.change	1.504056	USDA1106-chr	2902603	2902604	842	freebayes-variant-USDA1106-chr-2507598-C	CDO30_RS12055:dihydrofolate reductase family protein; protein_id=WP_010970075.1	280	147	5	2	NA	NA
USDA1106	chr	freebayes-variant-USDA1106-chr-2902604-G	2902604	0	G	A	0.081	1.504056	0.4330632	-81.0794	5.130112	5.162348	0.000815824	0.000902275	0.002276924	ipd3.change	1.504056	USDA1106-chr	2902603	2902604	842	freebayes-variant-USDA1106-chr-1734146-C	CDO30_RS08430:cupin domain-containing protein; protein_id=WP_010970549.1	280	147	5	2	NA	NA
USDA1106	chr	freebayes-variant-USDA1106-chr-2902604-G	2902604	0	G	A	0.081	1.504056	0.4330632	-81.0794	5.130112	5.162348	0.000815824	0.000902275	0.002276924	ipd3.change	1.504056	USDA1106-chr	2902603	2902604	842	freebayes-variant-USDA1106-chr-1745794-T	CDO30_RS08465:cyclic beta-(1%2C2)-glucan synthase; protein_id=WP_041170163.1	280	147	5	2	NA	NA
USDA1106	chr	freebayes-variant-USDA1106-chr-2902604-G	2902604	0	G	A	0.081	1.504056	0.4330632	-81.0794	5.130112	5.162348	0.000815824	0.000902275	0.002276924	ipd3.change	1.504056	USDA1106-chr	2902603	2902604	842	freebayes-variant-USDA1106-chr-1746355-C	CDO30_RS08465:cyclic beta-(1%2C2)-glucan synthase; protein_id=WP_041170163.1	280	147	5	2	NA	NA
USDA1106	chr	freebayes-variant-USDA1106-chr-2902604-G	2902604	0	G	A	0.081	1.504056	0.4330632	-81.0794	5.130112	5.162348	0.000815824	0.000902275	0.002276924	ipd3.change	1.504056	USDA1106-chr	2902603	2902604	842	freebayes-variant-USDA1106-chr-1746388-G	CDO30_RS08465:cyclic beta-(1%2C2)-glucan synthase; protein_id=WP_041170163.1	280	147	5	2	NA	NA
USDA1106	chr	freebayes-variant-USDA1106-chr-2902604-G	2902604	0	G	A	0.081	1.504056	0.4330632	-81.0794	5.130112	5.162348	0.000815824	0.000902275	0.002276924	ipd3.change	1.504056	USDA1106-chr	2902603	2902604	842	freebayes-variant-USDA1106-chr-2552670-G	CDO30_RS12240:ABC transporter ATP-binding protein; protein_id=WP_010970053.1	280	147	5	2	NA	NA
USDA1106	chr	freebayes-variant-USDA1106-chr-2902604-G	2902604	0	G	A	0.081	1.504056	0.4330632	-81.0794	5.130112	5.162348	0.000815824	0.000902275	0.002276924	ipd3.change	1.504056	USDA1106-chr	2902603	2902604	842	freebayes-variant-USDA1106-chr-2558692-G	CDO30_RS12270:glutamine synthetase family protein; protein_id=WP_013844805.1	280	147	5	2	NA	NA
USDA1106	chr	freebayes-variant-USDA1106-chr-2902604-G	2902604	0	G	A	0.081	1.504056	0.4330632	-81.0794	5.130112	5.162348	0.000815824	0.000902275	0.002276924	ipd3.change	1.504056	USDA1106-chr	2902603	2902604	842	freebayes-variant-USDA1106-chr-2563064-T	CDO30_RS12300:ABC transporter permease; protein_id=WP_010970044.1	280	147	5	2	NA	NA
USDA1106	chr	freebayes-variant-USDA1106-chr-2902604-G	2902604	0	G	A	0.081	1.504056	0.4330632	-81.0794	5.130112	5.162348	0.000815824	0.000902275	0.002276924	ipd3.change	1.504056	USDA1106-chr	2902603	2902604	842	freebayes-variant-USDA1106-chr-2563118-A	CDO30_RS12300:ABC transporter permease; protein_id=WP_010970044.1	280	147	5	2	NA	NA
USDA1106	chr	freebayes-variant-USDA1106-chr-2902604-G	2902604	0	G	A	0.081	1.504056	0.4330632	-81.0794	5.130112	5.162348	0.000815824	0.000902275	0.002276924	ipd3.change	1.504056	USDA1106-chr	2902603	2902604	842	freebayes-variant-USDA1106-chr-2495227-A	CDO30_RS11985:cml, CmlA/FloR family chloramphenicol efflux MFS transporter; protein_id=WP_010970086.1	280	147	5	2	NA	NA
USDA1106	chr	freebayes-variant-USDA1106-chr-2902604-G	2902604	0	G	A	0.081	1.504056	0.4330632	-81.0794	5.130112	5.162348	0.000815824	0.000902275	0.002276924	ipd3.change	1.504056	USDA1106-chr	2902603	2902604	842	freebayes-variant-USDA1106-chr-2495417-T	CDO30_RS11985:cml, CmlA/FloR family chloramphenicol efflux MFS transporter; protein_id=WP_010970086.1	280	147	5	2	NA	NA
USDA1106	chr	freebayes-variant-USDA1106-chr-2902604-G	2902604	0	G	A	0.081	1.504056	0.4330632	-81.0794	5.130112	5.162348	0.000815824	0.000902275	0.002276924	ipd3.change	1.504056	USDA1106-chr	2902603	2902604	842	freebayes-variant-USDA1106-chr-2495423-C	CDO30_RS11985:cml, CmlA/FloR family chloramphenicol efflux MFS transporter; protein_id=WP_010970086.1	280	147	5	2	NA	NA
[truncated: 3,174 more rows]
