# Supplementary material for: Mutations in legume genes that influence symbiosis create a complex selective landscape for rhizobial symbionts
Source: ISME J. 2026 Feb 6;20(1):wrag005. doi: 10.1093/ismejo/wrag005 (PMC12904279; doi:10.1093/ismejo/wrag005)
Supplement: supplementary-material [file supplementary-material.zip › Table S7_wrag005.tsv]

Table S7- List of the top five candidate genes across the different hosts, underlying strain fitness across chromosome, pSymA, pSymB (P values are indicated in the p_lrt column)
chr	ldg	ps	n_miss	allele1	allele0	af	beta	se	logl_H1	l_remle	l_mle	p_wald	p_lrt	p_score	run	beta_ab	replicon	pos1	pos2	ld_group	ld_snps	description	variant_group_size	gene_group_size	pr	br	prs	brs
KH35c-psyma	pa-CDO23_RS25265-KH35c-psyma-1230616-A	1230616	3	A	G	0.325	-0.6207163	0.1298978	-86.52391	1.00E+05	1.00E+05	7.42E-06	5.43E-06	4.80E-05	ipd3	0.6207163	KH35c-psyma	1230615	1230616	8069	pa-CDO23_RS25265-KH35c-psyma-1230616-A	CDO23_RS25265:hypothetical protein; protein_id=WP_017263309.1	1	1	1	51	1	44
USDA1106-psyma	freebayes-variant-USDA1106-psyma-634861-G	634861	0	G	A	0.058	0.9956797	0.238543	-88.75919	1.00E+05	1.00E+05	7.27E-05	5.67E-05	0.000234902	ipd3	0.9956797	USDA1106-psyma	634860	634861	5249	freebayes-variant-USDA1106-psyma-634746-G	CDO30_RS21430:type II and III secretion system protein family protein; protein_id=WP_010967087.1	16	2	2	5	2	4
USDA1106-psyma	freebayes-variant-USDA1106-psyma-634861-G	634861	0	G	A	0.058	0.9956797	0.238543	-88.75919	1.00E+05	1.00E+05	7.27E-05	5.67E-05	0.000234902	ipd3	0.9956797	USDA1106-psyma	634860	634861	5249	freebayes-variant-USDA1106-psyma-635082-T	CDO30_RS21435:GntR family transcriptional regulator; protein_id=WP_010967085.1	16	2	2	5	2	4
USDA1106-psyma	freebayes-variant-USDA1106-psyma-634861-G	634861	0	G	A	0.058	0.9956797	0.238543	-88.75919	1.00E+05	1.00E+05	7.27E-05	5.67E-05	0.000234902	ipd3	0.9956797	USDA1106-psyma	634860	634861	5249	freebayes-variant-USDA1106-psyma-634993-A	CDO30_RS21435:GntR family transcriptional regulator; protein_id=WP_010967085.1	16	2	2	5	2	4
USDA1106-psyma	freebayes-variant-USDA1106-psyma-634861-G	634861	0	G	A	0.058	0.9956797	0.238543	-88.75919	1.00E+05	1.00E+05	7.27E-05	5.67E-05	0.000234902	ipd3	0.9956797	USDA1106-psyma	634860	634861	5249	freebayes-variant-USDA1106-psyma-634957-C	CDO30_RS21435:GntR family transcriptional regulator; protein_id=WP_010967085.1	16	2	2	5	2	4
USDA1106-psyma	freebayes-variant-USDA1106-psyma-634861-G	634861	0	G	A	0.058	0.9956797	0.238543	-88.75919	1.00E+05	1.00E+05	7.27E-05	5.67E-05	0.000234902	ipd3	0.9956797	USDA1106-psyma	634860	634861	5249	freebayes-variant-USDA1106-psyma-634745-T	CDO30_RS21430:type II and III secretion system protein family protein; protein_id=WP_010967087.1	16	2	2	5	2	4
USDA1106-psyma	freebayes-variant-USDA1106-psyma-634861-G	634861	0	G	A	0.058	0.9956797	0.238543	-88.75919	1.00E+05	1.00E+05	7.27E-05	5.67E-05	0.000234902	ipd3	0.9956797	USDA1106-psyma	634860	634861	5249	freebayes-variant-USDA1106-psyma-634669-T	CDO30_RS21430:type II and III secretion system protein family protein; protein_id=WP_010967087.1	16	2	2	5	2	4
USDA1106-psyma	freebayes-variant-USDA1106-psyma-634861-G	634861	0	G	A	0.058	0.9956797	0.238543	-88.75919	1.00E+05	1.00E+05	7.27E-05	5.67E-05	0.000234902	ipd3	0.9956797	USDA1106-psyma	634860	634861	5249	freebayes-variant-USDA1106-psyma-634861-G	CDO30_RS21435:GntR family transcriptional regulator; protein_id=WP_010967085.1	16	2	2	5	2	4
USDA1106-psyma	freebayes-variant-USDA1106-psyma-634861-G	634861	0	G	A	0.058	0.9956797	0.238543	-88.75919	1.00E+05	1.00E+05	7.27E-05	5.67E-05	0.000234902	ipd3	0.9956797	USDA1106-psyma	634860	634861	5249	freebayes-variant-USDA1106-psyma-634944-C	CDO30_RS21435:GntR family transcriptional regulator; protein_id=WP_010967085.1	16	2	2	5	2	4
USDA1106-psyma	freebayes-variant-USDA1106-psyma-634861-G	634861	0	G	A	0.058	0.9956797	0.238543	-88.75919	1.00E+05	1.00E+05	7.27E-05	5.67E-05	0.000234902	ipd3	0.9956797	USDA1106-psyma	634860	634861	5249	freebayes-variant-USDA1106-psyma-634679-T	CDO30_RS21430:type II and III secretion system protein family protein; protein_id=WP_010967087.1	16	2	2	5	2	4
USDA1106-psyma	freebayes-variant-USDA1106-psyma-634861-G	634861	0	G	A	0.058	0.9956797	0.238543	-88.75919	1.00E+05	1.00E+05	7.27E-05	5.67E-05	0.000234902	ipd3	0.9956797	USDA1106-psyma	634860	634861	5249	freebayes-variant-USDA1106-psyma-634800-A	CDO30_RS21430:type II and III secretion system protein family protein; protein_id=WP_010967087.1	16	2	2	5	2	4
USDA1106-psyma	freebayes-variant-USDA1106-psyma-634861-G	634861	0	G	A	0.058	0.9956797	0.238543	-88.75919	1.00E+05	1.00E+05	7.27E-05	5.67E-05	0.000234902	ipd3	0.9956797	USDA1106-psyma	634860	634861	5249	freebayes-variant-USDA1106-psyma-634812-A	CDO30_RS21430:type II and III secretion system protein family protein; protein_id=WP_010967087.1	16	2	2	5	2	4
USDA1106-psyma	freebayes-variant-USDA1106-psyma-634861-G	634861	0	G	A	0.058	0.9956797	0.238543	-88.75919	1.00E+05	1.00E+05	7.27E-05	5.67E-05	0.000234902	ipd3	0.9956797	USDA1106-psyma	634860	634861	5249	freebayes-variant-USDA1106-psyma-634890-T	CDO30_RS21435:GntR family transcriptional regulator; protein_id=WP_010967085.1	16	2	2	5	2	4
USDA1106-psyma	freebayes-variant-USDA1106-psyma-634861-G	634861	0	G	A	0.058	0.9956797	0.238543	-88.75919	1.00E+05	1.00E+05	7.27E-05	5.67E-05	0.000234902	ipd3	0.9956797	USDA1106-psyma	634860	634861	5249	freebayes-variant-USDA1106-psyma-634809-T	CDO30_RS21430:type II and III secretion system protein family protein; protein_id=WP_010967087.1	16	2	2	5	2	4
USDA1106-psyma	freebayes-variant-USDA1106-psyma-634861-G	634861	0	G	A	0.058	0.9956797	0.238543	-88.75919	1.00E+05	1.00E+05	7.27E-05	5.67E-05	0.000234902	ipd3	0.9956797	USDA1106-psyma	634860	634861	5249	freebayes-variant-USDA1106-psyma-634942-C	CDO30_RS21435:GntR family transcriptional regulator; protein_id=WP_010967085.1	16	2	2	5	2	4
USDA1106-psyma	freebayes-variant-USDA1106-psyma-634861-G	634861	0	G	A	0.058	0.9956797	0.238543	-88.75919	1.00E+05	1.00E+05	7.27E-05	5.67E-05	0.000234902	ipd3	0.9956797	USDA1106-psyma	634860	634861	5249	freebayes-variant-USDA1106-psyma-634936-T	CDO30_RS21435:GntR family transcriptional regulator; protein_id=WP_010967085.1	16	2	2	5	2	4
USDA1106-psyma	freebayes-variant-USDA1106-psyma-634861-G	634861	0	G	A	0.058	0.9956797	0.238543	-88.75919	1.00E+05	1.00E+05	7.27E-05	5.67E-05	0.000234902	ipd3	0.9956797	USDA1106-psyma	634860	634861	5249	freebayes-variant-USDA1106-psyma-634898-G	CDO30_RS21435:GntR family transcriptional regulator; protein_id=WP_010967085.1	16	2	2	5	2	4
KH35c-psyma	pa-CDO23_RS25210-KH35c-psyma-1222015-A	1222015	0	A	G	0.244	-0.528522	0.1308668	-89.23317	1.00E+05	1.00E+05	0.00011834	9.36E-05	0.00033589	ipd3	0.528522	KH35c-psyma	1222014	1222015	2285	pa-CDO23_RS25235-KH35c-psyma-1226670-A	CDO23_RS25235:virB2, pilin major subunit VirB2; protein_id=WP_014528518.1	7	7	3	146	NA	NA
KH35c-psyma	pa-CDO23_RS25210-KH35c-psyma-1222015-A	1222015	0	A	G	0.244	-0.528522	0.1308668	-89.23317	1.00E+05	1.00E+05	0.00011834	9.36E-05	0.00033589	ipd3	0.528522	KH35c-psyma	1222014	1222015	2285	pa-CDO23_RS25225-KH35c-psyma-1224981-A	CDO23_RS25225:VirB4 family type IV secretion/conjugal transfer ATPase; protein_id=WP_028011684.1	7	7	3	146	NA	NA
KH35c-psyma	pa-CDO23_RS25210-KH35c-psyma-1222015-A	1222015	0	A	G	0.244	-0.528522	0.1308668	-89.23317	1.00E+05	1.00E+05	0.00011834	9.36E-05	0.00033589	ipd3	0.528522	KH35c-psyma	1222014	1222015	2285	pa-CDO23_RS25205-KH35c-psyma-1221588-A	CDO23_RS25205:type IV secretion system protein VirB8; protein_id=WP_003537093.1	7	7	3	146	NA	NA
KH35c-psyma	pa-CDO23_RS25210-KH35c-psyma-1222015-A	1222015	0	A	G	0.244	-0.528522	0.1308668	-89.23317	1.00E+05	1.00E+05	0.00011834	9.36E-05	0.00033589	ipd3	0.528522	KH35c-psyma	1222014	1222015	2285	pa-CDO23_RS25195-KH35c-psyma-1219798-A	CDO23_RS25195:virB10, type IV secretion system protein VirB10; protein_id=WP_026030558.1	7	7	3	146	NA	NA
KH35c-psyma	pa-CDO23_RS25210-KH35c-psyma-1222015-A	1222015	0	A	G	0.244	-0.528522	0.1308668	-89.23317	1.00E+05	1.00E+05	0.00011834	9.36E-05	0.00033589	ipd3	0.528522	KH35c-psyma	1222014	1222015	2285	pa-CDO23_RS25190-KH35c-psyma-1218679-A	CDO23_RS25190:virB11, P-type DNA transfer ATPase VirB11; protein_id=WP_017263499.1	7	7	3	146	NA	NA
KH35c-psyma	pa-CDO23_RS25210-KH35c-psyma-1222015-A	1222015	0	A	G	0.244	-0.528522	0.1308668	-89.23317	1.00E+05	1.00E+05	0.00011834	9.36E-05	0.00033589	ipd3	0.528522	KH35c-psyma	1222014	1222015	2285	pa-CDO23_RS25165-KH35c-psyma-1213024-A	CDO23_RS25165:hypothetical protein; protein_id=WP_026030560.1	7	7	3	146	NA	NA
KH35c-psyma	pa-CDO23_RS25210-KH35c-psyma-1222015-A	1222015	0	A	G	0.244	-0.528522	0.1308668	-89.23317	1.00E+05	1.00E+05	0.00011834	9.36E-05	0.00033589	ipd3	0.528522	KH35c-psyma	1222014	1222015	2285	pa-CDO23_RS25210-KH35c-psyma-1222015-A	CDO23_RS25210:type IV secretion system lipoprotein VirB7; protein_id=WP_003537091.1	7	7	3	146	NA	NA
USDA1106-psyma	freebayes-variant-USDA1106-psyma-620443-T	620443	0	T	A	0.372	0.605261	0.1536102	-89.57101	1.00E+05	1.00E+05	0.000167653	0.000133953	0.000435523	ipd3	0.605261	USDA1106-psyma	620442	620443	1087	freebayes-variant-USDA1106-psyma-620407-C	CDO30_RS21360:SDR family oxidoreductase; protein_id=WP_010967099.1	3	1	4	63	3	53
USDA1106-psyma	freebayes-variant-USDA1106-psyma-620443-T	620443	0	T	A	0.372	0.605261	0.1536102	-89.57101	1.00E+05	1.00E+05	0.000167653	0.000133953	0.000435523	ipd3	0.605261	USDA1106-psyma	620442	620443	1087	freebayes-variant-USDA1106-psyma-620443-T	CDO30_RS21360:SDR family oxidoreductase; protein_id=WP_010967099.1	3	1	4	63	3	53
USDA1106-psyma	freebayes-variant-USDA1106-psyma-620443-T	620443	0	T	A	0.372	0.605261	0.1536102	-89.57101	1.00E+05	1.00E+05	0.000167653	0.000133953	0.000435523	ipd3	0.605261	USDA1106-psyma	620442	620443	1087	freebayes-variant-USDA1106-psyma-620370-A	CDO30_RS21360:SDR family oxidoreductase; protein_id=WP_010967099.1	3	1	4	63	3	53
KH35c-psyma	pa-CDO23_RS25170-KH35c-psyma-1214933-A	1214933	2	A	G	0.226	-0.5212138	0.1356714	-89.90348	1.00E+05	1.00E+05	0.000236403	0.000190717	0.000564699	ipd3	0.5212138	KH35c-psyma	1214932	1214933	7548	pa-CDO23_RS25200-KH35c-psyma-1220794-A	CDO23_RS25200:virB9, P-type conjugative transfer protein VirB9; protein_id=WP_028011683.1	7	7	5	158	NA	NA
KH35c-psyma	pa-CDO23_RS25170-KH35c-psyma-1214933-A	1214933	2	A	G	0.226	-0.5212138	0.1356714	-89.90348	1.00E+05	1.00E+05	0.000236403	0.000190717	0.000564699	ipd3	0.5212138	KH35c-psyma	1214932	1214933	7548	pa-CDO23_RS25240-KH35c-psyma-1227218-A	CDO23_RS25240:type IV secretion system lytic transglycosylase VirB1; protein_id=WP_028011685.1	7	7	5	158	NA	NA
KH35c-psyma	pa-CDO23_RS25170-KH35c-psyma-1214933-A	1214933	2	A	G	0.226	-0.5212138	0.1356714	-89.90348	1.00E+05	1.00E+05	0.000236403	0.000190717	0.000564699	ipd3	0.5212138	KH35c-psyma	1214932	1214933	7548	pa-CDO23_RS25230-KH35c-psyma-1226329-A	CDO23_RS25230:type IV secretion system protein VirB3; protein_id=WP_003537077.1	7	7	5	158	NA	NA
KH35c-psyma	pa-CDO23_RS25170-KH35c-psyma-1214933-A	1214933	2	A	G	0.226	-0.5212138	0.1356714	-89.90348	1.00E+05	1.00E+05	0.000236403	0.000190717	0.000564699	ipd3	0.5212138	KH35c-psyma	1214932	1214933	7548	pa-CDO23_RS25220-KH35c-psyma-1223441-A	CDO23_RS25220:virB5, pilin minor subunit VirB5; protein_id=WP_003537081.1	7	7	5	158	NA	NA
KH35c-psyma	pa-CDO23_RS25170-KH35c-psyma-1214933-A	1214933	2	A	G	0.226	-0.5212138	0.1356714	-89.90348	1.00E+05	1.00E+05	0.000236403	0.000190717	0.000564699	ipd3	0.5212138	KH35c-psyma	1214932	1214933	7548	pa-CDO23_RS25215-KH35c-psyma-1222575-A	CDO23_RS25215:type IV secretion system protein; protein_id=WP_003537089.1	7	7	5	158	NA	NA
KH35c-psyma	pa-CDO23_RS25170-KH35c-psyma-1214933-A	1214933	2	A	G	0.226	-0.5212138	0.1356714	-89.90348	1.00E+05	1.00E+05	0.000236403	0.000190717	0.000564699	ipd3	0.5212138	KH35c-psyma	1214932	1214933	7548	pa-CDO23_RS25175-KH35c-psyma-1216558-A	CDO23_RS25175:winged helix-turn-helix domain-containing protein; protein_id=WP_017263500.1	7	7	5	158	NA	NA
KH35c-psyma	pa-CDO23_RS25170-KH35c-psyma-1214933-A	1214933	2	A	G	0.226	-0.5212138	0.1356714	-89.90348	1.00E+05	1.00E+05	0.000236403	0.000190717	0.000564699	ipd3	0.5212138	KH35c-psyma	1214932	1214933	7548	pa-CDO23_RS25170-KH35c-psyma-1214933-A	CDO23_RS25170:virD4, type IV secretion system ATPase VirD4; protein_id=WP_028011681.1	7	7	5	158	NA	NA
USDA1106-psyma	freebayes-variant-USDA1106-psyma-415144-G	415144	0	G	A	0.093	0.7894608	0.2005196	-123.5596	1.00E+05	1.00E+05	0.000169528	0.000135493	0.000439175	latd	0.7894608	USDA1106-psyma	415143	415144	4669	freebayes-variant-USDA1106-psyma-415144-G	CDO30_RS20185:branched-chain amino acid ABC transporter substrate-binding protein; protein_id=WP_015445411.1	1	1	1	52	1	47
USDA1106-psyma	freebayes-variant-USDA1106-psyma-1169849-CGG	1169849	4	CGG	C	0.073	0.7253644	0.195118	-123.6199	7.414386	1.00E+05	0.000361858	0.000144458	0.000460246	latd	0.7253644	USDA1106-psyma	1169848	1169849	8559	freebayes-variant-USDA1106-psyma-1169849-CGG	CDO30_RS24200:hypothetical protein; protein_id=WP_013845580.1	1	1	2	82	2	73
USDA1106-psyma	freebayes-variant-USDA1106-psyma-780119-A	780119	0	A	G	0.5	0.6987868	0.1846169	-124.4412	1.679865	1.00E+05	0.000287404	0.00034651	0.000882997	latd	0.6987868	USDA1106-psyma	780118	780119	112	freebayes-variant-USDA1106-psyma-780287-G	CDO30_RS22150:kdpC, potassium-transporting ATPase subunit KdpC; protein_id=WP_010968196.1	2	1	3	102	3	89
USDA1106-psyma	freebayes-variant-USDA1106-psyma-780119-A	780119	0	A	G	0.5	0.6987868	0.1846169	-124.4412	1.679865	1.00E+05	0.000287404	0.00034651	0.000882997	latd	0.6987868	USDA1106-psyma	780118	780119	112	freebayes-variant-USDA1106-psyma-780119-A	CDO30_RS22150:kdpC, potassium-transporting ATPase subunit KdpC; protein_id=WP_010968196.1	2	1	3	102	3	89
USDA1106-psyma	freebayes-variant-USDA1106-psyma-784686-A	784686	0	G	A	0.116	-0.8589763	0.2270369	-124.4583	1.368868	1.00E+05	0.000289027	0.000352907	0.000895317	latd	0.8589763	USDA1106-psyma	784685	784686	4241	freebayes-variant-USDA1106-psyma-784686-A	CDO30_RS22170:ATP-dependent helicase; protein_id=WP_010968192.1	1	1	4	27	4	23
USDA1106-psyma	freebayes-variant-USDA1106-psyma-642914-G	642914	0	A	G	0.372	-0.7445453	0.2217597	-124.4993	2.470781	1.00E+05	0.001183796	0.000368724	0.000925588	latd	0.7445453	USDA1106-psyma	642913	642914	1236	freebayes-variant-USDA1106-psyma-642914-G	CDO30_RS21470:DUF6065 family protein; protein_id=WP_010967079.1	1	1	5	75	5	66
USDA1106-psyma	freebayes-variant-USDA1106-psyma-40952-T	40952	0	T	C	0.14	-1.639372	0.2349941	-107.8688	1.00E+05	1.00E+05	6.48E-10	3.63E-10	2.46E-07	hcl	1.639372	USDA1106-psyma	40951	40952	3770	freebayes-variant-USDA1106-psyma-40952-T	CDO30_RS18080:fixL, oxygen sensor histidine kinase FixL; protein_id=WP_010967649.1	1	1	1	3	1	3
USDA1106-psyma	freebayes-variant-USDA1106-psyma-640487-G	640487	0	G	C	0.07	-1.600208	0.2785432	-113.2713	1.00E+05	1.00E+05	1.43E-07	9.37E-08	4.16E-06	hcl	1.600208	USDA1106-psyma	640486	640487	5281	freebayes-variant-USDA1106-psyma-640487-G	CDO30_RS21460:malonyl-CoA synthase; protein_id=WP_010967081.1	1	1	2	5	2	5
USDA1106-psyma	freebayes-variant-USDA1106-psyma-640868-G	640868	0	G	A	0.07	-1.72839	0.3049417	-113.5954	1.00E+05	1.00E+05	1.99E-07	1.31E-07	5.03E-06	hcl	1.72839	USDA1106-psyma	640867	640868	5279	freebayes-variant-USDA1106-psyma-640868-G	CDO30_RS21460:malonyl-CoA synthase; protein_id=WP_010967081.1	1	1	3	1	3	1
USDA1106-psyma	freebayes-variant-USDA1106-psyma-416526-G	416526	2	G	A	0.071	-1.631555	0.2906355	-113.8224	1.00E+05	1.00E+05	2.49E-07	1.66E-07	5.75E-06	hcl	1.631555	USDA1106-psyma	416525	416526	7942	freebayes-variant-USDA1106-psyma-416526-G	CDO30_RS20200:type II toxin-antitoxin system RelE/ParE family toxin; protein_id=WP_010967294.1	1	1	4	4	4	4
USDA1106-psyma	freebayes-variant-USDA1106-psyma-784516-T	784516	0	T	A	0.105	-1.407937	0.2551857	-114.2239	1.00E+05	1.00E+05	3.74E-07	2.51E-07	7.30E-06	hcl	1.407937	USDA1106-psyma	784515	784516	4371	freebayes-variant-USDA1106-psyma-784516-T	CDO30_RS22165:potassium channel family protein; protein_id=WP_013845201.1	1	1	5	11	5	10
KH35c-psyma	pa-CDO23_RS25210-KH35c-psyma-1222015-A	1222015	0	A	G	0.244	-0.4842952	0.09913894	-69.79565	16.34439	1.00E+05	4.88E-06	1.49E-05	9.34E-05	dnf1	0.4842952	KH35c-psyma	1222014	1222015	2285	pa-CDO23_RS25165-KH35c-psyma-1213024-A	CDO23_RS25165:hypothetical protein; protein_id=WP_026030560.1	7	7	1	66	NA	NA
KH35c-psyma	pa-CDO23_RS25210-KH35c-psyma-1222015-A	1222015	0	A	G	0.244	-0.4842952	0.09913894	-69.79565	16.34439	1.00E+05	4.88E-06	1.49E-05	9.34E-05	dnf1	0.4842952	KH35c-psyma	1222014	1222015	2285	pa-CDO23_RS25210-KH35c-psyma-1222015-A	CDO23_RS25210:type IV secretion system lipoprotein VirB7; protein_id=WP_003537091.1	7	7	1	66	NA	NA
KH35c-psyma	pa-CDO23_RS25210-KH35c-psyma-1222015-A	1222015	0	A	G	0.244	-0.4842952	0.09913894	-69.79565	16.34439	1.00E+05	4.88E-06	1.49E-05	9.34E-05	dnf1	0.4842952	KH35c-psyma	1222014	1222015	2285	pa-CDO23_RS25190-KH35c-psyma-1218679-A	CDO23_RS25190:virB11, P-type DNA transfer ATPase VirB11; protein_id=WP_017263499.1	7	7	1	66	NA	NA
KH35c-psyma	pa-CDO23_RS25210-KH35c-psyma-1222015-A	1222015	0	A	G	0.244	-0.4842952	0.09913894	-69.79565	16.34439	1.00E+05	4.88E-06	1.49E-05	9.34E-05	dnf1	0.4842952	KH35c-psyma	1222014	1222015	2285	pa-CDO23_RS25195-KH35c-psyma-1219798-A	CDO23_RS25195:virB10, type IV secretion system protein VirB10; protein_id=WP_026030558.1	7	7	1	66	NA	NA
KH35c-psyma	pa-CDO23_RS25210-KH35c-psyma-1222015-A	1222015	0	A	G	0.244	-0.4842952	0.09913894	-69.79565	16.34439	1.00E+05	4.88E-06	1.49E-05	9.34E-05	dnf1	0.4842952	KH35c-psyma	1222014	1222015	2285	pa-CDO23_RS25205-KH35c-psyma-1221588-A	CDO23_RS25205:type IV secretion system protein VirB8; protein_id=WP_003537093.1	7	7	1	66	NA	NA
KH35c-psyma	pa-CDO23_RS25210-KH35c-psyma-1222015-A	1222015	0	A	G	0.244	-0.4842952	0.09913894	-69.79565	16.34439	1.00E+05	4.88E-06	1.49E-05	9.34E-05	dnf1	0.4842952	KH35c-psyma	1222014	1222015	2285	pa-CDO23_RS25225-KH35c-psyma-1224981-A	CDO23_RS25225:VirB4 family type IV secretion/conjugal transfer ATPase; protein_id=WP_028011684.1	7	7	1	66	NA	NA
KH35c-psyma	pa-CDO23_RS25210-KH35c-psyma-1222015-A	1222015	0	A	G	0.244	-0.4842952	0.09913894	-69.79565	16.34439	1.00E+05	4.88E-06	1.49E-05	9.34E-05	dnf1	0.4842952	KH35c-psyma	1222014	1222015	2285	pa-CDO23_RS25235-KH35c-psyma-1226670-A	CDO23_RS25235:virB2, pilin major subunit VirB2; protein_id=WP_014528518.1	7	7	1	66	NA	NA
KH35c-psyma	pa-CDO23_RS25170-KH35c-psyma-1214933-A	1214933	2	A	G	0.226	-0.4713162	0.104534	-70.88381	21.31574	1.00E+05	2.10E-05	4.67E-05	0.000204909	dnf1	0.4713162	KH35c-psyma	1214932	1214933	7548	pa-CDO23_RS25170-KH35c-psyma-1214933-A	CDO23_RS25170:virD4, type IV secretion system ATPase VirD4; protein_id=WP_028011681.1	7	7	2	82	NA	NA
KH35c-psyma	pa-CDO23_RS25170-KH35c-psyma-1214933-A	1214933	2	A	G	0.226	-0.4713162	0.104534	-70.88381	21.31574	1.00E+05	2.10E-05	4.67E-05	0.000204909	dnf1	0.4713162	KH35c-psyma	1214932	1214933	7548	pa-CDO23_RS25175-KH35c-psyma-1216558-A	CDO23_RS25175:winged helix-turn-helix domain-containing protein; protein_id=WP_017263500.1	7	7	2	82	NA	NA
KH35c-psyma	pa-CDO23_RS25170-KH35c-psyma-1214933-A	1214933	2	A	G	0.226	-0.4713162	0.104534	-70.88381	21.31574	1.00E+05	2.10E-05	4.67E-05	0.000204909	dnf1	0.4713162	KH35c-psyma	1214932	1214933	7548	pa-CDO23_RS25200-KH35c-psyma-1220794-A	CDO23_RS25200:virB9, P-type conjugative transfer protein VirB9; protein_id=WP_028011683.1	7	7	2	82	NA	NA
KH35c-psyma	pa-CDO23_RS25170-KH35c-psyma-1214933-A	1214933	2	A	G	0.226	-0.4713162	0.104534	-70.88381	21.31574	1.00E+05	2.10E-05	4.67E-05	0.000204909	dnf1	0.4713162	KH35c-psyma	1214932	1214933	7548	pa-CDO23_RS25215-KH35c-psyma-1222575-A	CDO23_RS25215:type IV secretion system protein; protein_id=WP_003537089.1	7	7	2	82	NA	NA
KH35c-psyma	pa-CDO23_RS25170-KH35c-psyma-1214933-A	1214933	2	A	G	0.226	-0.4713162	0.104534	-70.88381	21.31574	1.00E+05	2.10E-05	4.67E-05	0.000204909	dnf1	0.4713162	KH35c-psyma	1214932	1214933	7548	pa-CDO23_RS25220-KH35c-psyma-1223441-A	CDO23_RS25220:virB5, pilin minor subunit VirB5; protein_id=WP_003537081.1	7	7	2	82	NA	NA
KH35c-psyma	pa-CDO23_RS25170-KH35c-psyma-1214933-A	1214933	2	A	G	0.226	-0.4713162	0.104534	-70.88381	21.31574	1.00E+05	2.10E-05	4.67E-05	0.000204909	dnf1	0.4713162	KH35c-psyma	1214932	1214933	7548	pa-CDO23_RS25230-KH35c-psyma-1226329-A	CDO23_RS25230:type IV secretion system protein VirB3; protein_id=WP_003537077.1	7	7	2	82	NA	NA
KH35c-psyma	pa-CDO23_RS25170-KH35c-psyma-1214933-A	1214933	2	A	G	0.226	-0.4713162	0.104534	-70.88381	21.31574	1.00E+05	2.10E-05	4.67E-05	0.000204909	dnf1	0.4713162	KH35c-psyma	1214932	1214933	7548	pa-CDO23_RS25240-KH35c-psyma-1227218-A	CDO23_RS25240:type IV secretion system lytic transglycosylase VirB1; protein_id=WP_028011685.1	7	7	2	82	NA	NA
KH35c-psyma	pa-CDO23_RS25265-KH35c-psyma-1230616-A	1230616	3	A	G	0.325	-0.4391171	0.109207	-71.60269	1.00E+05	1.00E+05	0.000126025	9.99E-05	0.000351934	dnf1	0.4391171	KH35c-psyma	1230615	1230616	8069	pa-CDO23_RS25265-KH35c-psyma-1230616-A	CDO23_RS25265:hypothetical protein; protein_id=WP_017263309.1	1	1	3	121	1	102
KH35c-psyma	pa-CDO23_RS25255-KH35c-psyma-1228834-A	1228834	4	A	G	0.232	-0.4474146	0.1049928	-71.6442	25.07941	1.00E+05	5.28E-05	0.000104377	0.0003633	dnf1	0.4474146	KH35c-psyma	1228833	1228834	8463	pa-CDO23_RS25255-KH35c-psyma-1228834-A	CDO23_RS25255:type IV secretory system conjugative DNA transfer family protein; protein_id=WP_157718085.1	1	1	4	111	2	94
USDA1106-psyma	freebayes-variant-USDA1106-psyma-263937-T	263937	0	T	G	0.128	0.3208068	0.08756187	-72.79746	1.00E+05	1.00E+05	0.000433995	0.000356139	0.000901526	dnf1	0.3208068	USDA1106-psyma	263936	263937	3959	freebayes-variant-USDA1106-psyma-263937-T	CDO30_RS19310:nifH, nitrogenase iron protein; protein_id=WP_003532770.1	1	1	5	489	3	440
KH35c-psyma	pa-CDO23_RS25210-KH35c-psyma-1222015-A	1222015	0	A	G	0.244	-0.5683773	0.1259603	-85.94683	1.00E+05	1.00E+05	2.07E-05	1.56E-05	9.63E-05	dnf2	0.5683773	KH35c-psyma	1222014	1222015	2285	pa-CDO23_RS25190-KH35c-psyma-1218679-A	CDO23_RS25190:virB11, P-type DNA transfer ATPase VirB11; protein_id=WP_017263499.1	7	7	1	71	NA	NA
KH35c-psyma	pa-CDO23_RS25210-KH35c-psyma-1222015-A	1222015	0	A	G	0.244	-0.5683773	0.1259603	-85.94683	1.00E+05	1.00E+05	2.07E-05	1.56E-05	9.63E-05	dnf2	0.5683773	KH35c-psyma	1222014	1222015	2285	pa-CDO23_RS25225-KH35c-psyma-1224981-A	CDO23_RS25225:VirB4 family type IV secretion/conjugal transfer ATPase; protein_id=WP_028011684.1	7	7	1	71	NA	NA
KH35c-psyma	pa-CDO23_RS25210-KH35c-psyma-1222015-A	1222015	0	A	G	0.244	-0.5683773	0.1259603	-85.94683	1.00E+05	1.00E+05	2.07E-05	1.56E-05	9.63E-05	dnf2	0.5683773	KH35c-psyma	1222014	1222015	2285	pa-CDO23_RS25205-KH35c-psyma-1221588-A	CDO23_RS25205:type IV secretion system protein VirB8; protein_id=WP_003537093.1	7	7	1	71	NA	NA
KH35c-psyma	pa-CDO23_RS25210-KH35c-psyma-1222015-A	1222015	0	A	G	0.244	-0.5683773	0.1259603	-85.94683	1.00E+05	1.00E+05	2.07E-05	1.56E-05	9.63E-05	dnf2	0.5683773	KH35c-psyma	1222014	1222015	2285	pa-CDO23_RS25195-KH35c-psyma-1219798-A	CDO23_RS25195:virB10, type IV secretion system protein VirB10; protein_id=WP_026030558.1	7	7	1	71	NA	NA
KH35c-psyma	pa-CDO23_RS25210-KH35c-psyma-1222015-A	1222015	0	A	G	0.244	-0.5683773	0.1259603	-85.94683	1.00E+05	1.00E+05	2.07E-05	1.56E-05	9.63E-05	dnf2	0.5683773	KH35c-psyma	1222014	1222015	2285	pa-CDO23_RS25165-KH35c-psyma-1213024-A	CDO23_RS25165:hypothetical protein; protein_id=WP_026030560.1	7	7	1	71	NA	NA
KH35c-psyma	pa-CDO23_RS25210-KH35c-psyma-1222015-A	1222015	0	A	G	0.244	-0.5683773	0.1259603	-85.94683	1.00E+05	1.00E+05	2.07E-05	1.56E-05	9.63E-05	dnf2	0.5683773	KH35c-psyma	1222014	1222015	2285	pa-CDO23_RS25210-KH35c-psyma-1222015-A	CDO23_RS25210:type IV secretion system lipoprotein VirB7; protein_id=WP_003537091.1	7	7	1	71	NA	NA
KH35c-psyma	pa-CDO23_RS25210-KH35c-psyma-1222015-A	1222015	0	A	G	0.244	-0.5683773	0.1259603	-85.94683	1.00E+05	1.00E+05	2.07E-05	1.56E-05	9.63E-05	dnf2	0.5683773	KH35c-psyma	1222014	1222015	2285	pa-CDO23_RS25235-KH35c-psyma-1226670-A	CDO23_RS25235:virB2, pilin major subunit VirB2; protein_id=WP_014528518.1	7	7	1	71	NA	NA
USDA1106-psyma	freebayes-variant-USDA1106-psyma-40952-T	40952	0	T	C	0.14	-0.7946859	0.1835436	-86.61753	1.00E+05	1.00E+05	4.10E-05	3.15E-05	0.000155748	dnf2	0.7946859	USDA1106-psyma	40951	40952	3770	freebayes-variant-USDA1106-psyma-40952-T	CDO30_RS18080:fixL, oxygen sensor histidine kinase FixL; protein_id=WP_010967649.1	1	1	2	13	1	8
KH35c-psyma	pa-CDO23_RS25265-KH35c-psyma-1230616-A	1230616	3	A	G	0.325	-0.5531698	0.1305421	-86.94938	1.00E+05	1.00E+05	5.77E-05	4.47E-05	0.000198649	dnf2	0.5531698	KH35c-psyma	1230615	1230616	8069	pa-CDO23_RS25265-KH35c-psyma-1230616-A	CDO23_RS25265:hypothetical protein; protein_id=WP_017263309.1	1	1	3	90	2	77
KH35c-psyma	pa-CDO23_RS25170-KH35c-psyma-1214933-A	1214933	2	A	G	0.226	-0.5350894	0.1320967	-87.60716	1.00E+05	1.00E+05	0.000113333	8.96E-05	0.000325313	dnf2	0.5350894	KH35c-psyma	1214932	1214933	7548	pa-CDO23_RS25230-KH35c-psyma-1226329-A	CDO23_RS25230:type IV secretion system protein VirB3; protein_id=WP_003537077.1	7	7	4	109	NA	NA
KH35c-psyma	pa-CDO23_RS25170-KH35c-psyma-1214933-A	1214933	2	A	G	0.226	-0.5350894	0.1320967	-87.60716	1.00E+05	1.00E+05	0.000113333	8.96E-05	0.000325313	dnf2	0.5350894	KH35c-psyma	1214932	1214933	7548	pa-CDO23_RS25240-KH35c-psyma-1227218-A	CDO23_RS25240:type IV secretion system lytic transglycosylase VirB1; protein_id=WP_028011685.1	7	7	4	109	NA	NA
KH35c-psyma	pa-CDO23_RS25170-KH35c-psyma-1214933-A	1214933	2	A	G	0.226	-0.5350894	0.1320967	-87.60716	1.00E+05	1.00E+05	0.000113333	8.96E-05	0.000325313	dnf2	0.5350894	KH35c-psyma	1214932	1214933	7548	pa-CDO23_RS25200-KH35c-psyma-1220794-A	CDO23_RS25200:virB9, P-type conjugative transfer protein VirB9; protein_id=WP_028011683.1	7	7	4	109	NA	NA
KH35c-psyma	pa-CDO23_RS25170-KH35c-psyma-1214933-A	1214933	2	A	G	0.226	-0.5350894	0.1320967	-87.60716	1.00E+05	1.00E+05	0.000113333	8.96E-05	0.000325313	dnf2	0.5350894	KH35c-psyma	1214932	1214933	7548	pa-CDO23_RS25175-KH35c-psyma-1216558-A	CDO23_RS25175:winged helix-turn-helix domain-containing protein; protein_id=WP_017263500.1	7	7	4	109	NA	NA
KH35c-psyma	pa-CDO23_RS25170-KH35c-psyma-1214933-A	1214933	2	A	G	0.226	-0.5350894	0.1320967	-87.60716	1.00E+05	1.00E+05	0.000113333	8.96E-05	0.000325313	dnf2	0.5350894	KH35c-psyma	1214932	1214933	7548	pa-CDO23_RS25170-KH35c-psyma-1214933-A	CDO23_RS25170:virD4, type IV secretion system ATPase VirD4; protein_id=WP_028011681.1	7	7	4	109	NA	NA
KH35c-psyma	pa-CDO23_RS25170-KH35c-psyma-1214933-A	1214933	2	A	G	0.226	-0.5350894	0.1320967	-87.60716	1.00E+05	1.00E+05	0.000113333	8.96E-05	0.000325313	dnf2	0.5350894	KH35c-psyma	1214932	1214933	7548	pa-CDO23_RS25215-KH35c-psyma-1222575-A	CDO23_RS25215:type IV secretion system protein; protein_id=WP_003537089.1	7	7	4	109	NA	NA
KH35c-psyma	pa-CDO23_RS25170-KH35c-psyma-1214933-A	1214933	2	A	G	0.226	-0.5350894	0.1320967	-87.60716	1.00E+05	1.00E+05	0.000113333	8.96E-05	0.000325313	dnf2	0.5350894	KH35c-psyma	1214932	1214933	7548	pa-CDO23_RS25220-KH35c-psyma-1223441-A	CDO23_RS25220:virB5, pilin minor subunit VirB5; protein_id=WP_003537081.1	7	7	4	109	NA	NA
USDA1106-psyma	freebayes-variant-USDA1106-psyma-399085-C	399085	0	C	T	0.488	0.5672493	0.1459087	-88.16504	1.00E+05	1.00E+05	0.000201509	0.000161838	0.000500268	dnf2	0.5672493	USDA1106-psyma	399084	399085	72	freebayes-variant-USDA1106-psyma-399085-C	CDO30_RS20125:hypothetical protein (pseudogene)	1	1	5	72	3	59
USDA1106-psyma	freebayes-variant-USDA1106-psyma-640868-G	640868	0	G	A	0.07	-2.16978	0.2597097	-99.78756	1.00E+05	1.00E+05	1.18E-12	5.64E-12	0.000156708	dnf3	2.16978	USDA1106-psyma	640867	640868	5279	freebayes-variant-USDA1106-psyma-640868-G	CDO30_RS21460:malonyl-CoA synthase; protein_id=WP_010967081.1	1	1	1	1	1	1
USDA1106-psyma	freebayes-variant-USDA1106-psyma-640487-G	640487	0	G	C	0.07	-1.908468	0.2447807	-102.2652	340.7702	1.00E+05	1.55E-11	7.09E-11	0.000179016	dnf3	1.908468	USDA1106-psyma	640486	640487	5281	freebayes-variant-USDA1106-psyma-640487-G	CDO30_RS21460:malonyl-CoA synthase; protein_id=WP_010967081.1	1	1	2	5	2	4
USDA1106-psyma	freebayes-variant-USDA1106-psyma-40952-T	40952	0	T	C	0.14	-1.682013	0.2226295	-103.3894	370.8135	1.00E+05	4.68E-11	2.24E-10	8.29E-05	dnf3	1.682013	USDA1106-psyma	40951	40952	3770	freebayes-variant-USDA1106-psyma-40952-T	CDO30_RS18080:fixL, oxygen sensor histidine kinase FixL; protein_id=WP_010967649.1	1	1	3	9	3	8
USDA1106-psyma	freebayes-variant-USDA1106-psyma-416526-G	416526	2	G	A	0.071	-1.885001	0.2613926	-104.9109	239.3271	1.00E+05	2.24E-10	1.06E-09	0.000262436	dnf3	1.885001	USDA1106-psyma	416525	416526	7942	freebayes-variant-USDA1106-psyma-416526-G	CDO30_RS20200:type II toxin-antitoxin system RelE/ParE family toxin; protein_id=WP_010967294.1	1	1	4	6	4	5
USDA1106-psyma	freebayes-variant-USDA1106-psyma-784516-T	784516	0	T	A	0.105	-1.640277	0.230436	-105.4793	2050.488	1.00E+05	3.41E-10	1.91E-09	0.000103418	dnf3	1.640277	USDA1106-psyma	784515	784516	4371	freebayes-variant-USDA1106-psyma-784516-T	CDO30_RS22165:potassium channel family protein; protein_id=WP_013845201.1	1	1	5	10	5	9
USDA1106-psyma	freebayes-variant-USDA1106-psyma-40952-T	40952	0	T	C	0.14	-1.128667	0.2140726	-99.84975	1.00E+05	1.00E+05	1.03E-06	7.11E-07	1.35E-05	dnf4	1.128667	USDA1106-psyma	40951	40952	3770	freebayes-variant-USDA1106-psyma-40952-T	CDO30_RS18080:fixL, oxygen sensor histidine kinase FixL; protein_id=WP_010967649.1	1	1	1	1	1	1
USDA1106-psyma	freebayes-variant-USDA1106-psyma-814058-C	814058	2	C	T	0.06	-1.025256	0.2191462	-102.1852	1.00E+05	1.00E+05	1.10E-05	8.10E-06	6.23E-05	dnf4	1.025256	USDA1106-psyma	814057	814058	7969	freebayes-variant-USDA1106-psyma-814058-C	CDO30_RS22325:hypothetical protein; protein_id=WP_041170015.1	1	1	2	3	2	3
USDA1106-psyma	freebayes-variant-USDA1106-psyma-784516-T	784516	0	T	A	0.105	-1.015244	0.2230966	-102.6666	1.00E+05	1.00E+05	1.79E-05	1.34E-05	8.71E-05	dnf4	1.015244	USDA1106-psyma	784515	784516	4371	freebayes-variant-USDA1106-psyma-784516-T	CDO30_RS22165:potassium channel family protein; protein_id=WP_013845201.1	1	1	3	5	3	5
USDA1106-psyma	freebayes-variant-USDA1106-psyma-784686-A	784686	0	G	A	0.116	-0.9091411	0.2017629	-102.8332	1.00E+05	1.00E+05	2.12E-05	1.60E-05	9.79E-05	dnf4	0.9091411	USDA1106-psyma	784685	784686	4241	freebayes-variant-USDA1106-psyma-784686-A	CDO30_RS22170:ATP-dependent helicase; protein_id=WP_010968192.1	1	1	4	14	4	13
USDA1106-psyma	freebayes-variant-USDA1106-psyma-242975-C	242975	6	C	G	0.075	-0.8757683	0.1973642	-103.0871	1.00E+05	1.00E+05	2.75E-05	2.08E-05	0.000117291	dnf4	0.8757683	USDA1106-psyma	242974	242975	8922	freebayes-variant-USDA1106-psyma-242975-C	CDO30_RS19190:nodQ, bifunctional sulfate adenylyltransferase/adenylyl-sulfate kinase NodQ; protein_id=WP_010967450.1	1	1	5	24	5	19
USDA1106-psyma	freebayes-variant-USDA1106-psyma-40952-T	40952	0	T	C	0.14	-1.285318	0.1777303	-83.84962	1.00E+05	1.00E+05	2.04E-10	1.10E-10	1.44E-07	dnf6	1.285318	USDA1106-psyma	40951	40952	3770	freebayes-variant-USDA1106-psyma-40952-T	CDO30_RS18080:fixL, oxygen sensor histidine kinase FixL; protein_id=WP_010967649.1	1	1	1	2	1	2
USDA1106-psyma	freebayes-variant-USDA1106-psyma-784516-T	784516	0	T	A	0.105	-1.12654	0.1924304	-89.94976	1.00E+05	1.00E+05	9.00E-08	5.81E-08	3.19E-06	dnf6	1.12654	USDA1106-psyma	784515	784516	4371	freebayes-variant-USDA1106-psyma-784516-T	CDO30_RS22165:potassium channel family protein; protein_id=WP_013845201.1	1	1	2	8	2	7
USDA1106-psyma	freebayes-variant-USDA1106-psyma-640487-G	640487	0	G	C	0.07	-1.194466	0.2156973	-91.28134	1.00E+05	1.00E+05	3.43E-07	2.30E-07	6.94E-06	dnf6	1.194466	USDA1106-psyma	640486	640487	5281	freebayes-variant-USDA1106-psyma-640487-G	CDO30_RS21460:malonyl-CoA synthase; protein_id=WP_010967081.1	1	1	3	6	3	5
USDA1106-psyma	freebayes-variant-USDA1106-psyma-784686-A	784686	0	G	A	0.116	-0.9765071	0.1764262	-91.29282	1.00E+05	1.00E+05	3.47E-07	2.33E-07	6.98E-06	dnf6	0.9765071	USDA1106-psyma	784685	784686	4241	freebayes-variant-USDA1106-psyma-784686-A	CDO30_RS22170:ATP-dependent helicase; protein_id=WP_010968192.1	1	1	4	17	4	15
USDA1106-psyma	freebayes-variant-USDA1106-psyma-785075-C	785075	0	G	C	0.081	-1.073254	0.1973364	-91.69075	1.00E+05	1.00E+05	5.18E-07	3.51E-07	8.88E-06	dnf6	1.073254	USDA1106-psyma	785074	785075	4761	freebayes-variant-USDA1106-psyma-785075-C	CDO30_RS22170:ATP-dependent helicase; protein_id=WP_010968192.1	1	1	5	10	5	9
KH35c-psyma	pa-CDO23_RS25265-KH35c-psyma-1230616-A	1230616	3	A	G	0.325	-0.6970075	0.1294215	-86.20798	1.00E+05	1.00E+05	6.46E-07	4.40E-07	1.01E-05	dnf7	0.6970075	KH35c-psyma	1230615	1230616	8069	pa-CDO23_RS25265-KH35c-psyma-1230616-A	CDO23_RS25265:hypothetical protein; protein_id=WP_017263309.1	1	1	1	44	1	36
KH35c-psyma	pa-CDO23_RS25210-KH35c-psyma-1222015-A	1222015	0	A	G	0.244	-0.6134615	0.1303618	-88.90065	1.00E+05	1.00E+05	9.85E-06	7.26E-06	5.80E-05	dnf7	0.6134615	KH35c-psyma	1222014	1222015	2285	pa-CDO23_RS25195-KH35c-psyma-1219798-A	CDO23_RS25195:virB10, type IV secretion system protein VirB10; protein_id=WP_026030558.1	7	7	2	94	NA	NA
KH35c-psyma	pa-CDO23_RS25210-KH35c-psyma-1222015-A	1222015	0	A	G	0.244	-0.6134615	0.1303618	-88.90065	1.00E+05	1.00E+05	9.85E-06	7.26E-06	5.80E-05	dnf7	0.6134615	KH35c-psyma	1222014	1222015	2285	pa-CDO23_RS25235-KH35c-psyma-1226670-A	CDO23_RS25235:virB2, pilin major subunit VirB2; protein_id=WP_014528518.1	7	7	2	94	NA	NA
KH35c-psyma	pa-CDO23_RS25210-KH35c-psyma-1222015-A	1222015	0	A	G	0.244	-0.6134615	0.1303618	-88.90065	1.00E+05	1.00E+05	9.85E-06	7.26E-06	5.80E-05	dnf7	0.6134615	KH35c-psyma	1222014	1222015	2285	pa-CDO23_RS25165-KH35c-psyma-1213024-A	CDO23_RS25165:hypothetical protein; protein_id=WP_026030560.1	7	7	2	94	NA	NA
KH35c-psyma	pa-CDO23_RS25210-KH35c-psyma-1222015-A	1222015	0	A	G	0.244	-0.6134615	0.1303618	-88.90065	1.00E+05	1.00E+05	9.85E-06	7.26E-06	5.80E-05	dnf7	0.6134615	KH35c-psyma	1222014	1222015	2285	pa-CDO23_RS25190-KH35c-psyma-1218679-A	CDO23_RS25190:virB11, P-type DNA transfer ATPase VirB11; protein_id=WP_017263499.1	7	7	2	94	NA	NA
KH35c-psyma	pa-CDO23_RS25210-KH35c-psyma-1222015-A	1222015	0	A	G	0.244	-0.6134615	0.1303618	-88.90065	1.00E+05	1.00E+05	9.85E-06	7.26E-06	5.80E-05	dnf7	0.6134615	KH35c-psyma	1222014	1222015	2285	pa-CDO23_RS25205-KH35c-psyma-1221588-A	CDO23_RS25205:type IV secretion system protein VirB8; protein_id=WP_003537093.1	7	7	2	94	NA	NA
KH35c-psyma	pa-CDO23_RS25210-KH35c-psyma-1222015-A	1222015	0	A	G	0.244	-0.6134615	0.1303618	-88.90065	1.00E+05	1.00E+05	9.85E-06	7.26E-06	5.80E-05	dnf7	0.6134615	KH35c-psyma	1222014	1222015	2285	pa-CDO23_RS25225-KH35c-psyma-1224981-A	CDO23_RS25225:VirB4 family type IV secretion/conjugal transfer ATPase; protein_id=WP_028011684.1	7	7	2	94	NA	NA
KH35c-psyma	pa-CDO23_RS25210-KH35c-psyma-1222015-A	1222015	0	A	G	0.244	-0.6134615	0.1303618	-88.90065	1.00E+05	1.00E+05	9.85E-06	7.26E-06	5.80E-05	dnf7	0.6134615	KH35c-psyma	1222014	1222015	2285	pa-CDO23_RS25210-KH35c-psyma-1222015-A	CDO23_RS25210:type IV secretion system lipoprotein VirB7; protein_id=WP_003537091.1	7	7	2	94	NA	NA
KH35c-psyma	pa-CDO23_RS25280-KH35c-psyma-1233568-A	1233568	7	A	G	0.304	-0.6230757	0.1422387	-90.11522	1.00E+05	1.00E+05	3.40E-05	2.59E-05	0.000136225	dnf7	0.6230757	KH35c-psyma	1233567	1233568	8985	pa-CDO23_RS25280-KH35c-psyma-1233568-A	CDO23_RS25280:B3/4 domain-containing protein; protein_id=WP_088218246.1	1	1	3	83	2	70
KH35c-psyma	pa-CDO23_RS25170-KH35c-psyma-1214933-A	1214933	2	A	G	0.226	-0.5844266	0.1365907	-90.48421	1.00E+05	1.00E+05	4.96E-05	3.83E-05	0.000178184	dnf7	0.5844266	KH35c-psyma	1214932	1214933	7548	pa-CDO23_RS25230-KH35c-psyma-1226329-A	CDO23_RS25230:type IV secretion system protein VirB3; protein_id=WP_003537077.1	7	7	4	117	NA	NA
KH35c-psyma	pa-CDO23_RS25170-KH35c-psyma-1214933-A	1214933	2	A	G	0.226	-0.5844266	0.1365907	-90.48421	1.00E+05	1.00E+05	4.96E-05	3.83E-05	0.000178184	dnf7	0.5844266	KH35c-psyma	1214932	1214933	7548	pa-CDO23_RS25215-KH35c-psyma-1222575-A	CDO23_RS25215:type IV secretion system protein; protein_id=WP_003537089.1	7	7	4	117	NA	NA
KH35c-psyma	pa-CDO23_RS25170-KH35c-psyma-1214933-A	1214933	2	A	G	0.226	-0.5844266	0.1365907	-90.48421	1.00E+05	1.00E+05	4.96E-05	3.83E-05	0.000178184	dnf7	0.5844266	KH35c-psyma	1214932	1214933	7548	pa-CDO23_RS25200-KH35c-psyma-1220794-A	CDO23_RS25200:virB9, P-type conjugative transfer protein VirB9; protein_id=WP_028011683.1	7	7	4	117	NA	NA
KH35c-psyma	pa-CDO23_RS25170-KH35c-psyma-1214933-A	1214933	2	A	G	0.226	-0.5844266	0.1365907	-90.48421	1.00E+05	1.00E+05	4.96E-05	3.83E-05	0.000178184	dnf7	0.5844266	KH35c-psyma	1214932	1214933	7548	pa-CDO23_RS25175-KH35c-psyma-1216558-A	CDO23_RS25175:winged helix-turn-helix domain-containing protein; protein_id=WP_017263500.1	7	7	4	117	NA	NA
KH35c-psyma	pa-CDO23_RS25170-KH35c-psyma-1214933-A	1214933	2	A	G	0.226	-0.5844266	0.1365907	-90.48421	1.00E+05	1.00E+05	4.96E-05	3.83E-05	0.000178184	dnf7	0.5844266	KH35c-psyma	1214932	1214933	7548	pa-CDO23_RS25170-KH35c-psyma-1214933-A	CDO23_RS25170:virD4, type IV secretion system ATPase VirD4; protein_id=WP_028011681.1	7	7	4	117	NA	NA
KH35c-psyma	pa-CDO23_RS25170-KH35c-psyma-1214933-A	1214933	2	A	G	0.226	-0.5844266	0.1365907	-90.48421	1.00E+05	1.00E+05	4.96E-05	3.83E-05	0.000178184	dnf7	0.5844266	KH35c-psyma	1214932	1214933	7548	pa-CDO23_RS25220-KH35c-psyma-1223441-A	CDO23_RS25220:virB5, pilin minor subunit VirB5; protein_id=WP_003537081.1	7	7	4	117	NA	NA
KH35c-psyma	pa-CDO23_RS25170-KH35c-psyma-1214933-A	1214933	2	A	G	0.226	-0.5844266	0.1365907	-90.48421	1.00E+05	1.00E+05	4.96E-05	3.83E-05	0.000178184	dnf7	0.5844266	KH35c-psyma	1214932	1214933	7548	pa-CDO23_RS25240-KH35c-psyma-1227218-A	CDO23_RS25240:type IV secretion system lytic transglycosylase VirB1; protein_id=WP_028011685.1	7	7	4	117	NA	NA
USDA1106-psyma	freebayes-variant-USDA1106-psyma-634861-G	634861	0	G	A	0.058	1.01771	0.2445624	-90.90241	1.00E+05	1.00E+05	7.61E-05	5.95E-05	0.000242886	dnf7	1.01771	USDA1106-psyma	634860	634861	5249	freebayes-variant-USDA1106-psyma-634944-C	CDO30_RS21435:GntR family transcriptional regulator; protein_id=WP_010967085.1	16	2	5	7	3	5
USDA1106-psyma	freebayes-variant-USDA1106-psyma-634861-G	634861	0	G	A	0.058	1.01771	0.2445624	-90.90241	1.00E+05	1.00E+05	7.61E-05	5.95E-05	0.000242886	dnf7	1.01771	USDA1106-psyma	634860	634861	5249	freebayes-variant-USDA1106-psyma-634942-C	CDO30_RS21435:GntR family transcriptional regulator; protein_id=WP_010967085.1	16	2	5	7	3	5
USDA1106-psyma	freebayes-variant-USDA1106-psyma-634861-G	634861	0	G	A	0.058	1.01771	0.2445624	-90.90241	1.00E+05	1.00E+05	7.61E-05	5.95E-05	0.000242886	dnf7	1.01771	USDA1106-psyma	634860	634861	5249	freebayes-variant-USDA1106-psyma-634679-T	CDO30_RS21430:type II and III secretion system protein family protein; protein_id=WP_010967087.1	16	2	5	7	3	5
USDA1106-psyma	freebayes-variant-USDA1106-psyma-634861-G	634861	0	G	A	0.058	1.01771	0.2445624	-90.90241	1.00E+05	1.00E+05	7.61E-05	5.95E-05	0.000242886	dnf7	1.01771	USDA1106-psyma	634860	634861	5249	freebayes-variant-USDA1106-psyma-634957-C	CDO30_RS21435:GntR family transcriptional regulator; protein_id=WP_010967085.1	16	2	5	7	3	5
USDA1106-psyma	freebayes-variant-USDA1106-psyma-634861-G	634861	0	G	A	0.058	1.01771	0.2445624	-90.90241	1.00E+05	1.00E+05	7.61E-05	5.95E-05	0.000242886	dnf7	1.01771	USDA1106-psyma	634860	634861	5249	freebayes-variant-USDA1106-psyma-634936-T	CDO30_RS21435:GntR family transcriptional regulator; protein_id=WP_010967085.1	16	2	5	7	3	5
USDA1106-psyma	freebayes-variant-USDA1106-psyma-634861-G	634861	0	G	A	0.058	1.01771	0.2445624	-90.90241	1.00E+05	1.00E+05	7.61E-05	5.95E-05	0.000242886	dnf7	1.01771	USDA1106-psyma	634860	634861	5249	freebayes-variant-USDA1106-psyma-634898-G	CDO30_RS21435:GntR family transcriptional regulator; protein_id=WP_010967085.1	16	2	5	7	3	5
USDA1106-psyma	freebayes-variant-USDA1106-psyma-634861-G	634861	0	G	A	0.058	1.01771	0.2445624	-90.90241	1.00E+05	1.00E+05	7.61E-05	5.95E-05	0.000242886	dnf7	1.01771	USDA1106-psyma	634860	634861	5249	freebayes-variant-USDA1106-psyma-635082-T	CDO30_RS21435:GntR family transcriptional regulator; protein_id=WP_010967085.1	16	2	5	7	3	5
USDA1106-psyma	freebayes-variant-USDA1106-psyma-634861-G	634861	0	G	A	0.058	1.01771	0.2445624	-90.90241	1.00E+05	1.00E+05	7.61E-05	5.95E-05	0.000242886	dnf7	1.01771	USDA1106-psyma	634860	634861	5249	freebayes-variant-USDA1106-psyma-634669-T	CDO30_RS21430:type II and III secretion system protein family protein; protein_id=WP_010967087.1	16	2	5	7	3	5
USDA1106-psyma	freebayes-variant-USDA1106-psyma-634861-G	634861	0	G	A	0.058	1.01771	0.2445624	-90.90241	1.00E+05	1.00E+05	7.61E-05	5.95E-05	0.000242886	dnf7	1.01771	USDA1106-psyma	634860	634861	5249	freebayes-variant-USDA1106-psyma-634861-G	CDO30_RS21435:GntR family transcriptional regulator; protein_id=WP_010967085.1	16	2	5	7	3	5
USDA1106-psyma	freebayes-variant-USDA1106-psyma-634861-G	634861	0	G	A	0.058	1.01771	0.2445624	-90.90241	1.00E+05	1.00E+05	7.61E-05	5.95E-05	0.000242886	dnf7	1.01771	USDA1106-psyma	634860	634861	5249	freebayes-variant-USDA1106-psyma-634993-A	CDO30_RS21435:GntR family transcriptional regulator; protein_id=WP_010967085.1	16	2	5	7	3	5
USDA1106-psyma	freebayes-variant-USDA1106-psyma-634861-G	634861	0	G	A	0.058	1.01771	0.2445624	-90.90241	1.00E+05	1.00E+05	7.61E-05	5.95E-05	0.000242886	dnf7	1.01771	USDA1106-psyma	634860	634861	5249	freebayes-variant-USDA1106-psyma-634746-G	CDO30_RS21430:type II and III secretion system protein family protein; protein_id=WP_010967087.1	16	2	5	7	3	5
USDA1106-psyma	freebayes-variant-USDA1106-psyma-634861-G	634861	0	G	A	0.058	1.01771	0.2445624	-90.90241	1.00E+05	1.00E+05	7.61E-05	5.95E-05	0.000242886	dnf7	1.01771	USDA1106-psyma	634860	634861	5249	freebayes-variant-USDA1106-psyma-634745-T	CDO30_RS21430:type II and III secretion system protein family protein; protein_id=WP_010967087.1	16	2	5	7	3	5
USDA1106-psyma	freebayes-variant-USDA1106-psyma-634861-G	634861	0	G	A	0.058	1.01771	0.2445624	-90.90241	1.00E+05	1.00E+05	7.61E-05	5.95E-05	0.000242886	dnf7	1.01771	USDA1106-psyma	634860	634861	5249	freebayes-variant-USDA1106-psyma-634800-A	CDO30_RS21430:type II and III secretion system protein family protein; protein_id=WP_010967087.1	16	2	5	7	3	5
USDA1106-psyma	freebayes-variant-USDA1106-psyma-634861-G	634861	0	G	A	0.058	1.01771	0.2445624	-90.90241	1.00E+05	1.00E+05	7.61E-05	5.95E-05	0.000242886	dnf7	1.01771	USDA1106-psyma	634860	634861	5249	freebayes-variant-USDA1106-psyma-634809-T	CDO30_RS21430:type II and III secretion system protein family protein; protein_id=WP_010967087.1	16	2	5	7	3	5
USDA1106-psyma	freebayes-variant-USDA1106-psyma-634861-G	634861	0	G	A	0.058	1.01771	0.2445624	-90.90241	1.00E+05	1.00E+05	7.61E-05	5.95E-05	0.000242886	dnf7	1.01771	USDA1106-psyma	634860	634861	5249	freebayes-variant-USDA1106-psyma-634890-T	CDO30_RS21435:GntR family transcriptional regulator; protein_id=WP_010967085.1	16	2	5	7	3	5
USDA1106-psyma	freebayes-variant-USDA1106-psyma-634861-G	634861	0	G	A	0.058	1.01771	0.2445624	-90.90241	1.00E+05	1.00E+05	7.61E-05	5.95E-05	0.000242886	dnf7	1.01771	USDA1106-psyma	634860	634861	5249	freebayes-variant-USDA1106-psyma-634812-A	CDO30_RS21430:type II and III secretion system protein family protein; protein_id=WP_010967087.1	16	2	5	7	3	5
USDA1106-psyma	freebayes-variant-USDA1106-psyma-891128-T	891128	2	T	C	0.071	0.7934995	0.2023825	-85.69215	1.00E+05	1.00E+05	0.000179496	0.000143691	0.000458456	dnf1dnf2	0.7934995	USDA1106-psyma	891127	891128	7940	freebayes-variant-USDA1106-psyma-891128-T	CDO30_RS22735:calcium-binding protein; protein_id=WP_010968104.1	1	1	1	9	1	6
KH35c-psyma	pa-CDO23_RS25210-KH35c-psyma-1222015-A	1222015	0	A	G	0.244	-0.4757878	0.126348	-86.21113	1.00E+05	1.00E+05	0.000307125	0.000249598	0.000689841	dnf1dnf2	0.4757878	KH35c-psyma	1222014	1222015	2285	pa-CDO23_RS25210-KH35c-psyma-1222015-A	CDO23_RS25210:type IV secretion system lipoprotein VirB7; protein_id=WP_003537091.1	7	7	2	169	NA	NA
KH35c-psyma	pa-CDO23_RS25210-KH35c-psyma-1222015-A	1222015	0	A	G	0.244	-0.4757878	0.126348	-86.21113	1.00E+05	1.00E+05	0.000307125	0.000249598	0.000689841	dnf1dnf2	0.4757878	KH35c-psyma	1222014	1222015	2285	pa-CDO23_RS25190-KH35c-psyma-1218679-A	CDO23_RS25190:virB11, P-type DNA transfer ATPase VirB11; protein_id=WP_017263499.1	7	7	2	169	NA	NA
KH35c-psyma	pa-CDO23_RS25210-KH35c-psyma-1222015-A	1222015	0	A	G	0.244	-0.4757878	0.126348	-86.21113	1.00E+05	1.00E+05	0.000307125	0.000249598	0.000689841	dnf1dnf2	0.4757878	KH35c-psyma	1222014	1222015	2285	pa-CDO23_RS25195-KH35c-psyma-1219798-A	CDO23_RS25195:virB10, type IV secretion system protein VirB10; protein_id=WP_026030558.1	7	7	2	169	NA	NA
KH35c-psyma	pa-CDO23_RS25210-KH35c-psyma-1222015-A	1222015	0	A	G	0.244	-0.4757878	0.126348	-86.21113	1.00E+05	1.00E+05	0.000307125	0.000249598	0.000689841	dnf1dnf2	0.4757878	KH35c-psyma	1222014	1222015	2285	pa-CDO23_RS25205-KH35c-psyma-1221588-A	CDO23_RS25205:type IV secretion system protein VirB8; protein_id=WP_003537093.1	7	7	2	169	NA	NA
KH35c-psyma	pa-CDO23_RS25210-KH35c-psyma-1222015-A	1222015	0	A	G	0.244	-0.4757878	0.126348	-86.21113	1.00E+05	1.00E+05	0.000307125	0.000249598	0.000689841	dnf1dnf2	0.4757878	KH35c-psyma	1222014	1222015	2285	pa-CDO23_RS25225-KH35c-psyma-1224981-A	CDO23_RS25225:VirB4 family type IV secretion/conjugal transfer ATPase; protein_id=WP_028011684.1	7	7	2	169	NA	NA
KH35c-psyma	pa-CDO23_RS25210-KH35c-psyma-1222015-A	1222015	0	A	G	0.244	-0.4757878	0.126348	-86.21113	1.00E+05	1.00E+05	0.000307125	0.000249598	0.000689841	dnf1dnf2	0.4757878	KH35c-psyma	1222014	1222015	2285	pa-CDO23_RS25235-KH35c-psyma-1226670-A	CDO23_RS25235:virB2, pilin major subunit VirB2; protein_id=WP_014528518.1	7	7	2	169	NA	NA
KH35c-psyma	pa-CDO23_RS25210-KH35c-psyma-1222015-A	1222015	0	A	G	0.244	-0.4757878	0.126348	-86.21113	1.00E+05	1.00E+05	0.000307125	0.000249598	0.000689841	dnf1dnf2	0.4757878	KH35c-psyma	1222014	1222015	2285	pa-CDO23_RS25165-KH35c-psyma-1213024-A	CDO23_RS25165:hypothetical protein; protein_id=WP_026030560.1	7	7	2	169	NA	NA
USDA1106-psyma	freebayes-variant-USDA1106-psyma-366291-G	366291	1	G	C	0.082	1.015843	0.2719939	-86.31273	1.00E+05	1.00E+05	0.000341267	0.000278167	0.000748196	dnf1dnf2	1.015843		NA	NA	NA			0	0	3	1	2	1
USDA1106-psyma	freebayes-variant-USDA1106-psyma-369189-G	369189	1	G	A	0.082	1.015843	0.2719939	-86.31273	1.00E+05	1.00E+05	0.000341267	0.000278167	0.000748196	dnf1dnf2	1.015843	USDA1106-psyma	369188	369189	7024	freebayes-variant-USDA1106-psyma-370589-C	CDO30_RS19915:hypothetical protein; protein_id=WP_010967340.1	6	4	4	2	NA	NA
USDA1106-psyma	freebayes-variant-USDA1106-psyma-369189-G	369189	1	G	A	0.082	1.015843	0.2719939	-86.31273	1.00E+05	1.00E+05	0.000341267	0.000278167	0.000748196	dnf1dnf2	1.015843	USDA1106-psyma	369188	369189	7024	freebayes-variant-USDA1106-psyma-370560-C	CDO30_RS19915:hypothetical protein; protein_id=WP_010967340.1	6	4	4	2	NA	NA
USDA1106-psyma	freebayes-variant-USDA1106-psyma-369189-G	369189	1	G	A	0.082	1.015843	0.2719939	-86.31273	1.00E+05	1.00E+05	0.000341267	0.000278167	0.000748196	dnf1dnf2	1.015843	USDA1106-psyma	369188	369189	7024	freebayes-variant-USDA1106-psyma-370376-C	CDO30_RS19910:helix-turn-helix domain-containing protein; protein_id=WP_010967341.1	6	4	4	2	NA	NA
USDA1106-psyma	freebayes-variant-USDA1106-psyma-369189-G	369189	1	G	A	0.082	1.015843	0.2719939	-86.31273	1.00E+05	1.00E+05	0.000341267	0.000278167	0.000748196	dnf1dnf2	1.015843	USDA1106-psyma	369188	369189	7024	freebayes-variant-USDA1106-psyma-367452-A	CDO30_RS19900:hypothetical protein; protein_id=WP_010967343.1	6	4	4	2	NA	NA
USDA1106-psyma	freebayes-variant-USDA1106-psyma-369189-G	369189	1	G	A	0.082	1.015843	0.2719939	-86.31273	1.00E+05	1.00E+05	0.000341267	0.000278167	0.000748196	dnf1dnf2	1.015843	USDA1106-psyma	369188	369189	7024	freebayes-variant-USDA1106-psyma-366291-G	CDO30_RS19895:AI-2E family transporter; protein_id=WP_010967344.1	6	4	4	2	NA	NA
USDA1106-psyma	freebayes-variant-USDA1106-psyma-369189-G	369189	1	G	A	0.082	1.015843	0.2719939	-86.31273	1.00E+05	1.00E+05	0.000341267	0.000278167	0.000748196	dnf1dnf2	1.015843	USDA1106-psyma	369188	369189	7024	freebayes-variant-USDA1106-psyma-369189-G	CDO30_RS19900:hypothetical protein; protein_id=WP_010967343.1	6	4	4	2	NA	NA
USDA1106-psyma	freebayes-variant-USDA1106-psyma-634861-G	634861	0	G	A	0.058	0.8483166	0.2326263	-86.5992	1.00E+05	1.00E+05	0.000459625	0.000377777	0.000942795	dnf1dnf2	0.8483166	USDA1106-psyma	634860	634861	5249	freebayes-variant-USDA1106-psyma-634800-A	CDO30_RS21430:type II and III secretion system protein family protein; protein_id=WP_010967087.1	16	2	5	4	3	3
USDA1106-psyma	freebayes-variant-USDA1106-psyma-634861-G	634861	0	G	A	0.058	0.8483166	0.2326263	-86.5992	1.00E+05	1.00E+05	0.000459625	0.000377777	0.000942795	dnf1dnf2	0.8483166	USDA1106-psyma	634860	634861	5249	freebayes-variant-USDA1106-psyma-634669-T	CDO30_RS21430:type II and III secretion system protein family protein; protein_id=WP_010967087.1	16	2	5	4	3	3
USDA1106-psyma	freebayes-variant-USDA1106-psyma-634861-G	634861	0	G	A	0.058	0.8483166	0.2326263	-86.5992	1.00E+05	1.00E+05	0.000459625	0.000377777	0.000942795	dnf1dnf2	0.8483166	USDA1106-psyma	634860	634861	5249	freebayes-variant-USDA1106-psyma-634809-T	CDO30_RS21430:type II and III secretion system protein family protein; protein_id=WP_010967087.1	16	2	5	4	3	3
USDA1106-psyma	freebayes-variant-USDA1106-psyma-634861-G	634861	0	G	A	0.058	0.8483166	0.2326263	-86.5992	1.00E+05	1.00E+05	0.000459625	0.000377777	0.000942795	dnf1dnf2	0.8483166	USDA1106-psyma	634860	634861	5249	freebayes-variant-USDA1106-psyma-634942-C	CDO30_RS21435:GntR family transcriptional regulator; protein_id=WP_010967085.1	16	2	5	4	3	3
USDA1106-psyma	freebayes-variant-USDA1106-psyma-634861-G	634861	0	G	A	0.058	0.8483166	0.2326263	-86.5992	1.00E+05	1.00E+05	0.000459625	0.000377777	0.000942795	dnf1dnf2	0.8483166	USDA1106-psyma	634860	634861	5249	freebayes-variant-USDA1106-psyma-634746-G	CDO30_RS21430:type II and III secretion system protein family protein; protein_id=WP_010967087.1	16	2	5	4	3	3
USDA1106-psyma	freebayes-variant-USDA1106-psyma-634861-G	634861	0	G	A	0.058	0.8483166	0.2326263	-86.5992	1.00E+05	1.00E+05	0.000459625	0.000377777	0.000942795	dnf1dnf2	0.8483166	USDA1106-psyma	634860	634861	5249	freebayes-variant-USDA1106-psyma-634745-T	CDO30_RS21430:type II and III secretion system protein family protein; protein_id=WP_010967087.1	16	2	5	4	3	3
USDA1106-psyma	freebayes-variant-USDA1106-psyma-634861-G	634861	0	G	A	0.058	0.8483166	0.2326263	-86.5992	1.00E+05	1.00E+05	0.000459625	0.000377777	0.000942795	dnf1dnf2	0.8483166	USDA1106-psyma	634860	634861	5249	freebayes-variant-USDA1106-psyma-634812-A	CDO30_RS21430:type II and III secretion system protein family protein; protein_id=WP_010967087.1	16	2	5	4	3	3
USDA1106-psyma	freebayes-variant-USDA1106-psyma-634861-G	634861	0	G	A	0.058	0.8483166	0.2326263	-86.5992	1.00E+05	1.00E+05	0.000459625	0.000377777	0.000942795	dnf1dnf2	0.8483166	USDA1106-psyma	634860	634861	5249	freebayes-variant-USDA1106-psyma-634898-G	CDO30_RS21435:GntR family transcriptional regulator; protein_id=WP_010967085.1	16	2	5	4	3	3
USDA1106-psyma	freebayes-variant-USDA1106-psyma-634861-G	634861	0	G	A	0.058	0.8483166	0.2326263	-86.5992	1.00E+05	1.00E+05	0.000459625	0.000377777	0.000942795	dnf1dnf2	0.8483166	USDA1106-psyma	634860	634861	5249	freebayes-variant-USDA1106-psyma-634936-T	CDO30_RS21435:GntR family transcriptional regulator; protein_id=WP_010967085.1	16	2	5	4	3	3
USDA1106-psyma	freebayes-variant-USDA1106-psyma-634861-G	634861	0	G	A	0.058	0.8483166	0.2326263	-86.5992	1.00E+05	1.00E+05	0.000459625	0.000377777	0.000942795	dnf1dnf2	0.8483166	USDA1106-psyma	634860	634861	5249	freebayes-variant-USDA1106-psyma-634890-T	CDO30_RS21435:GntR family transcriptional regulator; protein_id=WP_010967085.1	16	2	5	4	3	3
USDA1106-psyma	freebayes-variant-USDA1106-psyma-634861-G	634861	0	G	A	0.058	0.8483166	0.2326263	-86.5992	1.00E+05	1.00E+05	0.000459625	0.000377777	0.000942795	dnf1dnf2	0.8483166	USDA1106-psyma	634860	634861	5249	freebayes-variant-USDA1106-psyma-635082-T	CDO30_RS21435:GntR family transcriptional regulator; protein_id=WP_010967085.1	16	2	5	4	3	3
USDA1106-psyma	freebayes-variant-USDA1106-psyma-634861-G	634861	0	G	A	0.058	0.8483166	0.2326263	-86.5992	1.00E+05	1.00E+05	0.000459625	0.000377777	0.000942795	dnf1dnf2	0.8483166	USDA1106-psyma	634860	634861	5249	freebayes-variant-USDA1106-psyma-634993-A	CDO30_RS21435:GntR family transcriptional regulator; protein_id=WP_010967085.1	16	2	5	4	3	3
USDA1106-psyma	freebayes-variant-USDA1106-psyma-634861-G	634861	0	G	A	0.058	0.8483166	0.2326263	-86.5992	1.00E+05	1.00E+05	0.000459625	0.000377777	0.000942795	dnf1dnf2	0.8483166	USDA1106-psyma	634860	634861	5249	freebayes-variant-USDA1106-psyma-634679-T	CDO30_RS21430:type II and III secretion system protein family protein; protein_id=WP_010967087.1	16	2	5	4	3	3
USDA1106-psyma	freebayes-variant-USDA1106-psyma-634861-G	634861	0	G	A	0.058	0.8483166	0.2326263	-86.5992	1.00E+05	1.00E+05	0.000459625	0.000377777	0.000942795	dnf1dnf2	0.8483166	USDA1106-psyma	634860	634861	5249	freebayes-variant-USDA1106-psyma-634957-C	CDO30_RS21435:GntR family transcriptional regulator; protein_id=WP_010967085.1	16	2	5	4	3	3
USDA1106-psyma	freebayes-variant-USDA1106-psyma-634861-G	634861	0	G	A	0.058	0.8483166	0.2326263	-86.5992	1.00E+05	1.00E+05	0.000459625	0.000377777	0.000942795	dnf1dnf2	0.8483166	USDA1106-psyma	634860	634861	5249	freebayes-variant-USDA1106-psyma-634861-G	CDO30_RS21435:GntR family transcriptional regulator; protein_id=WP_010967085.1	16	2	5	4	3	3
USDA1106-psyma	freebayes-variant-USDA1106-psyma-634861-G	634861	0	G	A	0.058	0.8483166	0.2326263	-86.5992	1.00E+05	1.00E+05	0.000459625	0.000377777	0.000942795	dnf1dnf2	0.8483166	USDA1106-psyma	634860	634861	5249	freebayes-variant-USDA1106-psyma-634944-C	CDO30_RS21435:GntR family transcriptional regulator; protein_id=WP_010967085.1	16	2	5	4	3	3
KH35c-psyma	pa-CDO23_RS25265-KH35c-psyma-1230616-A	1230616	3	A	G	0.325	-0.7616713	0.1461166	-97.48921	129.4125	1.00E+05	1.31E-06	1.12E-06	1.78E-05	dnf5dnf2	0.7616713	KH35c-psyma	1230615	1230616	8069	pa-CDO23_RS25265-KH35c-psyma-1230616-A	CDO23_RS25265:hypothetical protein; protein_id=WP_017263309.1	1	1	1	55	1	45
USDA1106-psyma	freebayes-variant-USDA1106-psyma-40952-T	40952	0	T	C	0.14	-0.9647699	0.2145155	-100.0745	1375.947	1.00E+05	2.19E-05	1.67E-05	0.000100748	dnf5dnf2	0.9647699	USDA1106-psyma	40951	40952	3770	freebayes-variant-USDA1106-psyma-40952-T	CDO30_RS18080:fixL, oxygen sensor histidine kinase FixL; protein_id=WP_010967649.1	1	1	2	8	2	6
KH35c-psyma	pa-CDO23_RS25280-KH35c-psyma-1233568-A	1233568	7	A	G	0.304	-0.704928	0.1595566	-100.4451	236.2649	1.00E+05	2.95E-05	2.46E-05	0.00013128	dnf5dnf2	0.704928	KH35c-psyma	1233567	1233568	8985	pa-CDO23_RS25280-KH35c-psyma-1233568-A	CDO23_RS25280:B3/4 domain-containing protein; protein_id=WP_088218246.1	1	1	3	88	3	72
KH35c-psyma	pa-CDO23_RS25210-KH35c-psyma-1222015-A	1222015	0	A	G	0.244	-0.6566626	0.1457585	-100.6853	45.505	1.00E+05	2.13E-05	3.16E-05	0.000156209	dnf5dnf2	0.6566626	KH35c-psyma	1222014	1222015	2285	pa-CDO23_RS25210-KH35c-psyma-1222015-A	CDO23_RS25210:type IV secretion system lipoprotein VirB7; protein_id=WP_003537091.1	7	7	4	119	NA	NA
KH35c-psyma	pa-CDO23_RS25210-KH35c-psyma-1222015-A	1222015	0	A	G	0.244	-0.6566626	0.1457585	-100.6853	45.505	1.00E+05	2.13E-05	3.16E-05	0.000156209	dnf5dnf2	0.6566626	KH35c-psyma	1222014	1222015	2285	pa-CDO23_RS25235-KH35c-psyma-1226670-A	CDO23_RS25235:virB2, pilin major subunit VirB2; protein_id=WP_014528518.1	7	7	4	119	NA	NA
KH35c-psyma	pa-CDO23_RS25210-KH35c-psyma-1222015-A	1222015	0	A	G	0.244	-0.6566626	0.1457585	-100.6853	45.505	1.00E+05	2.13E-05	3.16E-05	0.000156209	dnf5dnf2	0.6566626	KH35c-psyma	1222014	1222015	2285	pa-CDO23_RS25225-KH35c-psyma-1224981-A	CDO23_RS25225:VirB4 family type IV secretion/conjugal transfer ATPase; protein_id=WP_028011684.1	7	7	4	119	NA	NA
KH35c-psyma	pa-CDO23_RS25210-KH35c-psyma-1222015-A	1222015	0	A	G	0.244	-0.6566626	0.1457585	-100.6853	45.505	1.00E+05	2.13E-05	3.16E-05	0.000156209	dnf5dnf2	0.6566626	KH35c-psyma	1222014	1222015	2285	pa-CDO23_RS25205-KH35c-psyma-1221588-A	CDO23_RS25205:type IV secretion system protein VirB8; protein_id=WP_003537093.1	7	7	4	119	NA	NA
KH35c-psyma	pa-CDO23_RS25210-KH35c-psyma-1222015-A	1222015	0	A	G	0.244	-0.6566626	0.1457585	-100.6853	45.505	1.00E+05	2.13E-05	3.16E-05	0.000156209	dnf5dnf2	0.6566626	KH35c-psyma	1222014	1222015	2285	pa-CDO23_RS25195-KH35c-psyma-1219798-A	CDO23_RS25195:virB10, type IV secretion system protein VirB10; protein_id=WP_026030558.1	7	7	4	119	NA	NA
KH35c-psyma	pa-CDO23_RS25210-KH35c-psyma-1222015-A	1222015	0	A	G	0.244	-0.6566626	0.1457585	-100.6853	45.505	1.00E+05	2.13E-05	3.16E-05	0.000156209	dnf5dnf2	0.6566626	KH35c-psyma	1222014	1222015	2285	pa-CDO23_RS25190-KH35c-psyma-1218679-A	CDO23_RS25190:virB11, P-type DNA transfer ATPase VirB11; protein_id=WP_017263499.1	7	7	4	119	NA	NA
KH35c-psyma	pa-CDO23_RS25210-KH35c-psyma-1222015-A	1222015	0	A	G	0.244	-0.6566626	0.1457585	-100.6853	45.505	1.00E+05	2.13E-05	3.16E-05	0.000156209	dnf5dnf2	0.6566626	KH35c-psyma	1222014	1222015	2285	pa-CDO23_RS25165-KH35c-psyma-1213024-A	CDO23_RS25165:hypothetical protein; protein_id=WP_026030560.1	7	7	4	119	NA	NA
KH35c-psyma	pa-CDO23_RS25285-KH35c-psyma-1234562-A	1234562	8	A	G	0.359	-0.5954786	0.1300877	-101.0895	26.20505	1.00E+05	1.61E-05	4.85E-05	0.000210202	dnf5dnf2	0.5954786	KH35c-psyma	1234561	1234562	9065	pa-CDO23_RS25285-KH35c-psyma-1234562-A	CDO23_RS25285:hypothetical protein (pseudogene)	1	1	5	184	4	159
USDA1106-psyma	freebayes-variant-USDA1106-psyma-40952-T	40952	0	T	C	0.14	-0.9298861	0.1783726	-84.15987	1.00E+05	1.00E+05	1.31E-06	9.12E-07	1.57E-05	nad1	0.9298861	USDA1106-psyma	40951	40952	3770	freebayes-variant-USDA1106-psyma-40952-T	CDO30_RS18080:fixL, oxygen sensor histidine kinase FixL; protein_id=WP_010967649.1	1	1	1	1	1	1
USDA1106-psyma	freebayes-variant-USDA1106-psyma-640487-G	640487	0	G	C	0.07	-0.9024487	0.2061166	-87.37401	1.00E+05	1.00E+05	3.42E-05	2.62E-05	0.000137	nad1	0.9024487	USDA1106-psyma	640486	640487	5281	freebayes-variant-USDA1106-psyma-640487-G	CDO30_RS21460:malonyl-CoA synthase; protein_id=WP_010967081.1	1	1	2	3	2	3
KH35c-psyma	pa-CDO23_RS25265-KH35c-psyma-1230616-A	1230616	3	A	G	0.325	-0.5636966	0.1317391	-87.73437	1.00E+05	1.00E+05	4.95E-05	3.82E-05	0.000178083	nad1	0.5636966	KH35c-psyma	1230615	1230616	8069	pa-CDO23_RS25265-KH35c-psyma-1230616-A	CDO23_RS25265:hypothetical protein; protein_id=WP_017263309.1	1	1	3	126	3	104
USDA1106-psyma	freebayes-variant-USDA1106-psyma-784686-A	784686	0	G	A	0.116	-0.7058458	0.1702011	-88.20353	1.00E+05	1.00E+05	8.01E-05	6.27E-05	0.000252185	nad1	0.7058458	USDA1106-psyma	784685	784686	4241	freebayes-variant-USDA1106-psyma-784686-A	CDO30_RS22170:ATP-dependent helicase; protein_id=WP_010968192.1	1	1	4	35	4	27
USDA1106-psyma	freebayes-variant-USDA1106-psyma-759132-T	759132	0	T	C	0.081	-0.8280063	0.2018082	-88.35873	1.00E+05	1.00E+05	9.40E-05	7.39E-05	0.000283412	nad1	0.8280063	USDA1106-psyma	759131	759132	4945	freebayes-variant-USDA1106-psyma-759132-T	CDO30_RS22070:SDR family oxidoreductase; protein_id=WP_010968211.1	1	1	5	10	5	8
KH35c-psyma	pa-CDO23_RS25265-KH35c-psyma-1230616-A	1230616	3	A	G	0.325	-0.6199265	0.1059278	-68.98074	1.00E+05	1.00E+05	9.08E-08	5.86E-08	3.21E-06	rdn1	0.6199265	KH35c-psyma	1230615	1230616	8069	pa-CDO23_RS25265-KH35c-psyma-1230616-A	CDO23_RS25265:hypothetical protein; protein_id=WP_017263309.1	1	1	1	17	1	12
KH35c-psyma	pa-CDO23_RS25210-KH35c-psyma-1222015-A	1222015	0	A	G	0.244	-0.5457994	0.1047842	-72.11323	46.0763	1.00E+05	1.33E-06	1.50E-06	2.13E-05	rdn1	0.5457994	KH35c-psyma	1222014	1222015	2285	pa-CDO23_RS25225-KH35c-psyma-1224981-A	CDO23_RS25225:VirB4 family type IV secretion/conjugal transfer ATPase; protein_id=WP_028011684.1	7	7	2	52	NA	NA
KH35c-psyma	pa-CDO23_RS25210-KH35c-psyma-1222015-A	1222015	0	A	G	0.244	-0.5457994	0.1047842	-72.11323	46.0763	1.00E+05	1.33E-06	1.50E-06	2.13E-05	rdn1	0.5457994	KH35c-psyma	1222014	1222015	2285	pa-CDO23_RS25210-KH35c-psyma-1222015-A	CDO23_RS25210:type IV secretion system lipoprotein VirB7; protein_id=WP_003537091.1	7	7	2	52	NA	NA
KH35c-psyma	pa-CDO23_RS25210-KH35c-psyma-1222015-A	1222015	0	A	G	0.244	-0.5457994	0.1047842	-72.11323	46.0763	1.00E+05	1.33E-06	1.50E-06	2.13E-05	rdn1	0.5457994	KH35c-psyma	1222014	1222015	2285	pa-CDO23_RS25165-KH35c-psyma-1213024-A	CDO23_RS25165:hypothetical protein; protein_id=WP_026030560.1	7	7	2	52	NA	NA
KH35c-psyma	pa-CDO23_RS25210-KH35c-psyma-1222015-A	1222015	0	A	G	0.244	-0.5457994	0.1047842	-72.11323	46.0763	1.00E+05	1.33E-06	1.50E-06	2.13E-05	rdn1	0.5457994	KH35c-psyma	1222014	1222015	2285	pa-CDO23_RS25190-KH35c-psyma-1218679-A	CDO23_RS25190:virB11, P-type DNA transfer ATPase VirB11; protein_id=WP_017263499.1	7	7	2	52	NA	NA
KH35c-psyma	pa-CDO23_RS25210-KH35c-psyma-1222015-A	1222015	0	A	G	0.244	-0.5457994	0.1047842	-72.11323	46.0763	1.00E+05	1.33E-06	1.50E-06	2.13E-05	rdn1	0.5457994	KH35c-psyma	1222014	1222015	2285	pa-CDO23_RS25195-KH35c-psyma-1219798-A	CDO23_RS25195:virB10, type IV secretion system protein VirB10; protein_id=WP_026030558.1	7	7	2	52	NA	NA
KH35c-psyma	pa-CDO23_RS25210-KH35c-psyma-1222015-A	1222015	0	A	G	0.244	-0.5457994	0.1047842	-72.11323	46.0763	1.00E+05	1.33E-06	1.50E-06	2.13E-05	rdn1	0.5457994	KH35c-psyma	1222014	1222015	2285	pa-CDO23_RS25205-KH35c-psyma-1221588-A	CDO23_RS25205:type IV secretion system protein VirB8; protein_id=WP_003537093.1	7	7	2	52	NA	NA
KH35c-psyma	pa-CDO23_RS25210-KH35c-psyma-1222015-A	1222015	0	A	G	0.244	-0.5457994	0.1047842	-72.11323	46.0763	1.00E+05	1.33E-06	1.50E-06	2.13E-05	rdn1	0.5457994	KH35c-psyma	1222014	1222015	2285	pa-CDO23_RS25235-KH35c-psyma-1226670-A	CDO23_RS25235:virB2, pilin major subunit VirB2; protein_id=WP_014528518.1	7	7	2	52	NA	NA
KH35c-psyma	pa-CDO23_RS25255-KH35c-psyma-1228834-A	1228834	4	A	G	0.232	-0.5447487	0.1079701	-72.62497	63.02089	1.00E+05	2.58E-06	2.56E-06	2.97E-05	rdn1	0.5447487	KH35c-psyma	1228833	1228834	8463	pa-CDO23_RS25255-KH35c-psyma-1228834-A	CDO23_RS25255:type IV secretory system conjugative DNA transfer family protein; protein_id=WP_157718085.1	1	1	3	54	2	41
KH35c-psyma	pa-CDO23_RS25170-KH35c-psyma-1214933-A	1214933	2	A	G	0.226	-0.5391473	0.1088443	-73.28111	35.83326	1.00E+05	3.73E-06	5.07E-06	4.59E-05	rdn1	0.5391473	KH35c-psyma	1214932	1214933	7548	pa-CDO23_RS25220-KH35c-psyma-1223441-A	CDO23_RS25220:virB5, pilin minor subunit VirB5; protein_id=WP_003537081.1	7	7	4	57	NA	NA
KH35c-psyma	pa-CDO23_RS25170-KH35c-psyma-1214933-A	1214933	2	A	G	0.226	-0.5391473	0.1088443	-73.28111	35.83326	1.00E+05	3.73E-06	5.07E-06	4.59E-05	rdn1	0.5391473	KH35c-psyma	1214932	1214933	7548	pa-CDO23_RS25230-KH35c-psyma-1226329-A	CDO23_RS25230:type IV secretion system protein VirB3; protein_id=WP_003537077.1	7	7	4	57	NA	NA
KH35c-psyma	pa-CDO23_RS25170-KH35c-psyma-1214933-A	1214933	2	A	G	0.226	-0.5391473	0.1088443	-73.28111	35.83326	1.00E+05	3.73E-06	5.07E-06	4.59E-05	rdn1	0.5391473	KH35c-psyma	1214932	1214933	7548	pa-CDO23_RS25240-KH35c-psyma-1227218-A	CDO23_RS25240:type IV secretion system lytic transglycosylase VirB1; protein_id=WP_028011685.1	7	7	4	57	NA	NA
KH35c-psyma	pa-CDO23_RS25170-KH35c-psyma-1214933-A	1214933	2	A	G	0.226	-0.5391473	0.1088443	-73.28111	35.83326	1.00E+05	3.73E-06	5.07E-06	4.59E-05	rdn1	0.5391473	KH35c-psyma	1214932	1214933	7548	pa-CDO23_RS25175-KH35c-psyma-1216558-A	CDO23_RS25175:winged helix-turn-helix domain-containing protein; protein_id=WP_017263500.1	7	7	4	57	NA	NA
KH35c-psyma	pa-CDO23_RS25170-KH35c-psyma-1214933-A	1214933	2	A	G	0.226	-0.5391473	0.1088443	-73.28111	35.83326	1.00E+05	3.73E-06	5.07E-06	4.59E-05	rdn1	0.5391473	KH35c-psyma	1214932	1214933	7548	pa-CDO23_RS25170-KH35c-psyma-1214933-A	CDO23_RS25170:virD4, type IV secretion system ATPase VirD4; protein_id=WP_028011681.1	7	7	4	57	NA	NA
KH35c-psyma	pa-CDO23_RS25170-KH35c-psyma-1214933-A	1214933	2	A	G	0.226	-0.5391473	0.1088443	-73.28111	35.83326	1.00E+05	3.73E-06	5.07E-06	4.59E-05	rdn1	0.5391473	KH35c-psyma	1214932	1214933	7548	pa-CDO23_RS25215-KH35c-psyma-1222575-A	CDO23_RS25215:type IV secretion system protein; protein_id=WP_003537089.1	7	7	4	57	NA	NA
KH35c-psyma	pa-CDO23_RS25170-KH35c-psyma-1214933-A	1214933	2	A	G	0.226	-0.5391473	0.1088443	-73.28111	35.83326	1.00E+05	3.73E-06	5.07E-06	4.59E-05	rdn1	0.5391473	KH35c-psyma	1214932	1214933	7548	pa-CDO23_RS25200-KH35c-psyma-1220794-A	CDO23_RS25200:virB9, P-type conjugative transfer protein VirB9; protein_id=WP_028011683.1	7	7	4	57	NA	NA
KH35c-psyma	pa-CDO23_RS25280-KH35c-psyma-1233568-A	1233568	7	A	G	0.304	-0.5168634	0.1193391	-75.019	1.00E+05	1.00E+05	4.08E-05	3.14E-05	0.000155189	rdn1	0.5168634	KH35c-psyma	1233567	1233568	8985	pa-CDO23_RS25280-KH35c-psyma-1233568-A	CDO23_RS25280:B3/4 domain-containing protein; protein_id=WP_088218246.1	1	1	5	75	3	57
KH35c-psyma	pa-CDO23_RS25265-KH35c-psyma-1230616-A	1230616	3	A	G	0.325	-0.5121323	0.1214171	-80.71748	1.00E+05	1.00E+05	6.19E-05	4.81E-05	0.000209157	sunn1	0.5121323	KH35c-psyma	1230615	1230616	8069	pa-CDO23_RS25265-KH35c-psyma-1230616-A	CDO23_RS25265:hypothetical protein; protein_id=WP_017263309.1	1	1	1	102	1	84
USDA1106-psyma	freebayes-variant-USDA1106-psyma-40952-T	40952	0	T	C	0.14	-0.7195258	0.1715401	-80.80091	1.00E+05	1.00E+05	6.75E-05	5.25E-05	0.000222522	sunn1	0.7195258	USDA1106-psyma	40951	40952	3770	freebayes-variant-USDA1106-psyma-40952-T	CDO30_RS18080:fixL, oxygen sensor histidine kinase FixL; protein_id=WP_010967649.1	1	1	2	13	2	11
USDA1106-psyma	freebayes-variant-USDA1106-psyma-366291-G	366291	1	G	C	0.082	1.039461	0.2566098	-81.30556	1.00E+05	1.00E+05	0.000113331	8.96E-05	0.000325308	sunn1	1.039461		NA	NA	NA			0	0	3	1	3	1
USDA1106-psyma	freebayes-variant-USDA1106-psyma-369189-G	369189	1	G	A	0.082	1.039461	0.2566098	-81.30556	1.00E+05	1.00E+05	0.000113331	8.96E-05	0.000325308	sunn1	1.039461	USDA1106-psyma	369188	369189	7024	freebayes-variant-USDA1106-psyma-369189-G	CDO30_RS19900:hypothetical protein; protein_id=WP_010967343.1	6	4	4	2	NA	NA
USDA1106-psyma	freebayes-variant-USDA1106-psyma-369189-G	369189	1	G	A	0.082	1.039461	0.2566098	-81.30556	1.00E+05	1.00E+05	0.000113331	8.96E-05	0.000325308	sunn1	1.039461	USDA1106-psyma	369188	369189	7024	freebayes-variant-USDA1106-psyma-366291-G	CDO30_RS19895:AI-2E family transporter; protein_id=WP_010967344.1	6	4	4	2	NA	NA
USDA1106-psyma	freebayes-variant-USDA1106-psyma-369189-G	369189	1	G	A	0.082	1.039461	0.2566098	-81.30556	1.00E+05	1.00E+05	0.000113331	8.96E-05	0.000325308	sunn1	1.039461	USDA1106-psyma	369188	369189	7024	freebayes-variant-USDA1106-psyma-367452-A	CDO30_RS19900:hypothetical protein; protein_id=WP_010967343.1	6	4	4	2	NA	NA
USDA1106-psyma	freebayes-variant-USDA1106-psyma-369189-G	369189	1	G	A	0.082	1.039461	0.2566098	-81.30556	1.00E+05	1.00E+05	0.000113331	8.96E-05	0.000325308	sunn1	1.039461	USDA1106-psyma	369188	369189	7024	freebayes-variant-USDA1106-psyma-370376-C	CDO30_RS19910:helix-turn-helix domain-containing protein; protein_id=WP_010967341.1	6	4	4	2	NA	NA
USDA1106-psyma	freebayes-variant-USDA1106-psyma-369189-G	369189	1	G	A	0.082	1.039461	0.2566098	-81.30556	1.00E+05	1.00E+05	0.000113331	8.96E-05	0.000325308	sunn1	1.039461	USDA1106-psyma	369188	369189	7024	freebayes-variant-USDA1106-psyma-370560-C	CDO30_RS19915:hypothetical protein; protein_id=WP_010967340.1	6	4	4	2	NA	NA
USDA1106-psyma	freebayes-variant-USDA1106-psyma-369189-G	369189	1	G	A	0.082	1.039461	0.2566098	-81.30556	1.00E+05	1.00E+05	0.000113331	8.96E-05	0.000325308	sunn1	1.039461	USDA1106-psyma	369188	369189	7024	freebayes-variant-USDA1106-psyma-370589-C	CDO30_RS19915:hypothetical protein; protein_id=WP_010967340.1	6	4	4	2	NA	NA
USDA1106-psyma	freebayes-variant-USDA1106-psyma-370568-G	370568	2	G	A	0.095	0.8038886	0.2105376	-82.09621	1.00E+05	1.00E+05	0.000256377	0.000207303	0.000600709	sunn1	0.8038886	USDA1106-psyma	370567	370568	7879	freebayes-variant-USDA1106-psyma-370838-G	CDO30_RS19915:hypothetical protein; protein_id=WP_010967340.1	5	2	5	4	4	3
USDA1106-psyma	freebayes-variant-USDA1106-psyma-370568-G	370568	2	G	A	0.095	0.8038886	0.2105376	-82.09621	1.00E+05	1.00E+05	0.000256377	0.000207303	0.000600709	sunn1	0.8038886	USDA1106-psyma	370567	370568	7879	freebayes-variant-USDA1106-psyma-370843-A	CDO30_RS19915:hypothetical protein; protein_id=WP_010967340.1	5	2	5	4	4	3
USDA1106-psyma	freebayes-variant-USDA1106-psyma-370568-G	370568	2	G	A	0.095	0.8038886	0.2105376	-82.09621	1.00E+05	1.00E+05	0.000256377	0.000207303	0.000600709	sunn1	0.8038886	USDA1106-psyma	370567	370568	7879	freebayes-variant-USDA1106-psyma-370871-C	CDO30_RS19915:hypothetical protein; protein_id=WP_010967340.1	5	2	5	4	4	3
USDA1106-psyma	freebayes-variant-USDA1106-psyma-370568-G	370568	2	G	A	0.095	0.8038886	0.2105376	-82.09621	1.00E+05	1.00E+05	0.000256377	0.000207303	0.000600709	sunn1	0.8038886	USDA1106-psyma	370567	370568	7879	freebayes-variant-USDA1106-psyma-370312-G	CDO30_RS19910:helix-turn-helix domain-containing protein; protein_id=WP_010967341.1	5	2	5	4	4	3
USDA1106-psyma	freebayes-variant-USDA1106-psyma-370568-G	370568	2	G	A	0.095	0.8038886	0.2105376	-82.09621	1.00E+05	1.00E+05	0.000256377	0.000207303	0.000600709	sunn1	0.8038886	USDA1106-psyma	370567	370568	7879	freebayes-variant-USDA1106-psyma-370568-G	CDO30_RS19915:hypothetical protein; protein_id=WP_010967340.1	5	2	5	4	4	3
KH35c-psyma	pa-CDO23_RS25265-KH35c-psyma-1230616-A	1230616	3	A	G	0.325	-0.6354255	0.133404	-95.64908	8.806134	1.00E+05	7.88E-06	8.71E-06	6.54E-05	sunn4	0.6354255	KH35c-psyma	1230615	1230616	8069	pa-CDO23_RS25265-KH35c-psyma-1230616-A	CDO23_RS25265:hypothetical protein; protein_id=WP_017263309.1	1	1	1	84	1	69
USDA1106-psyma	freebayes-variant-USDA1106-psyma-815125-A	815125	1	A	G	0.412	0.6068976	0.1278983	-96.26958	6.952719	1.00E+05	8.45E-06	1.67E-05	0.000100891	sunn4	0.6068976	USDA1106-psyma	815124	815125	5802	freebayes-variant-USDA1106-psyma-815125-A	CDO30_RS22335:site-specific integrase; protein_id=WP_010968163.1	1	1	2	114	2	95
USDA1106-psyma	freebayes-variant-USDA1106-psyma-759132-T	759132	0	T	C	0.081	-0.9575822	0.2231796	-97.01542	1.00E+05	1.00E+05	4.74E-05	3.66E-05	0.000172647	sunn4	0.9575822	USDA1106-psyma	759131	759132	4945	freebayes-variant-USDA1106-psyma-759132-T	CDO30_RS22070:SDR family oxidoreductase; protein_id=WP_010968211.1	1	1	3	2	3	2
KH35c-psyma	pa-CDO23_RS25210-KH35c-psyma-1222015-A	1222015	0	A	G	0.244	-0.6118268	0.1249628	-97.0885	3.610754	1.00E+05	4.68E-06	3.95E-05	0.000182155	sunn4	0.6118268	KH35c-psyma	1222014	1222015	2285	pa-CDO23_RS25210-KH35c-psyma-1222015-A	CDO23_RS25210:type IV secretion system lipoprotein VirB7; protein_id=WP_003537091.1	7	7	4	107	NA	NA
KH35c-psyma	pa-CDO23_RS25210-KH35c-psyma-1222015-A	1222015	0	A	G	0.244	-0.6118268	0.1249628	-97.0885	3.610754	1.00E+05	4.68E-06	3.95E-05	0.000182155	sunn4	0.6118268	KH35c-psyma	1222014	1222015	2285	pa-CDO23_RS25190-KH35c-psyma-1218679-A	CDO23_RS25190:virB11, P-type DNA transfer ATPase VirB11; protein_id=WP_017263499.1	7	7	4	107	NA	NA
KH35c-psyma	pa-CDO23_RS25210-KH35c-psyma-1222015-A	1222015	0	A	G	0.244	-0.6118268	0.1249628	-97.0885	3.610754	1.00E+05	4.68E-06	3.95E-05	0.000182155	sunn4	0.6118268	KH35c-psyma	1222014	1222015	2285	pa-CDO23_RS25195-KH35c-psyma-1219798-A	CDO23_RS25195:virB10, type IV secretion system protein VirB10; protein_id=WP_026030558.1	7	7	4	107	NA	NA
KH35c-psyma	pa-CDO23_RS25210-KH35c-psyma-1222015-A	1222015	0	A	G	0.244	-0.6118268	0.1249628	-97.0885	3.610754	1.00E+05	4.68E-06	3.95E-05	0.000182155	sunn4	0.6118268	KH35c-psyma	1222014	1222015	2285	pa-CDO23_RS25205-KH35c-psyma-1221588-A	CDO23_RS25205:type IV secretion system protein VirB8; protein_id=WP_003537093.1	7	7	4	107	NA	NA
KH35c-psyma	pa-CDO23_RS25210-KH35c-psyma-1222015-A	1222015	0	A	G	0.244	-0.6118268	0.1249628	-97.0885	3.610754	1.00E+05	4.68E-06	3.95E-05	0.000182155	sunn4	0.6118268	KH35c-psyma	1222014	1222015	2285	pa-CDO23_RS25225-KH35c-psyma-1224981-A	CDO23_RS25225:VirB4 family type IV secretion/conjugal transfer ATPase; protein_id=WP_028011684.1	7	7	4	107	NA	NA
KH35c-psyma	pa-CDO23_RS25210-KH35c-psyma-1222015-A	1222015	0	A	G	0.244	-0.6118268	0.1249628	-97.0885	3.610754	1.00E+05	4.68E-06	3.95E-05	0.000182155	sunn4	0.6118268	KH35c-psyma	1222014	1222015	2285	pa-CDO23_RS25235-KH35c-psyma-1226670-A	CDO23_RS25235:virB2, pilin major subunit VirB2; protein_id=WP_014528518.1	7	7	4	107	NA	NA
KH35c-psyma	pa-CDO23_RS25210-KH35c-psyma-1222015-A	1222015	0	A	G	0.244	-0.6118268	0.1249628	-97.0885	3.610754	1.00E+05	4.68E-06	3.95E-05	0.000182155	sunn4	0.6118268	KH35c-psyma	1222014	1222015	2285	pa-CDO23_RS25165-KH35c-psyma-1213024-A	CDO23_RS25165:hypothetical protein; protein_id=WP_026030560.1	7	7	4	107	NA	NA
KH35c-psyma	pa-CDO23_RS25170-KH35c-psyma-1214933-A	1214933	2	A	G	0.226	-0.6235194	0.1297714	-97.64791	3.296267	1.00E+05	6.70E-06	7.13E-05	0.000276204	sunn4	0.6235194	KH35c-psyma	1214932	1214933	7548	pa-CDO23_RS25240-KH35c-psyma-1227218-A	CDO23_RS25240:type IV secretion system lytic transglycosylase VirB1; protein_id=WP_028011685.1	7	7	5	93	NA	NA
KH35c-psyma	pa-CDO23_RS25170-KH35c-psyma-1214933-A	1214933	2	A	G	0.226	-0.6235194	0.1297714	-97.64791	3.296267	1.00E+05	6.70E-06	7.13E-05	0.000276204	sunn4	0.6235194	KH35c-psyma	1214932	1214933	7548	pa-CDO23_RS25230-KH35c-psyma-1226329-A	CDO23_RS25230:type IV secretion system protein VirB3; protein_id=WP_003537077.1	7	7	5	93	NA	NA
KH35c-psyma	pa-CDO23_RS25170-KH35c-psyma-1214933-A	1214933	2	A	G	0.226	-0.6235194	0.1297714	-97.64791	3.296267	1.00E+05	6.70E-06	7.13E-05	0.000276204	sunn4	0.6235194	KH35c-psyma	1214932	1214933	7548	pa-CDO23_RS25220-KH35c-psyma-1223441-A	CDO23_RS25220:virB5, pilin minor subunit VirB5; protein_id=WP_003537081.1	7	7	5	93	NA	NA
KH35c-psyma	pa-CDO23_RS25170-KH35c-psyma-1214933-A	1214933	2	A	G	0.226	-0.6235194	0.1297714	-97.64791	3.296267	1.00E+05	6.70E-06	7.13E-05	0.000276204	sunn4	0.6235194	KH35c-psyma	1214932	1214933	7548	pa-CDO23_RS25215-KH35c-psyma-1222575-A	CDO23_RS25215:type IV secretion system protein; protein_id=WP_003537089.1	7	7	5	93	NA	NA
KH35c-psyma	pa-CDO23_RS25170-KH35c-psyma-1214933-A	1214933	2	A	G	0.226	-0.6235194	0.1297714	-97.64791	3.296267	1.00E+05	6.70E-06	7.13E-05	0.000276204	sunn4	0.6235194	KH35c-psyma	1214932	1214933	7548	pa-CDO23_RS25200-KH35c-psyma-1220794-A	CDO23_RS25200:virB9, P-type conjugative transfer protein VirB9; protein_id=WP_028011683.1	7	7	5	93	NA	NA
KH35c-psyma	pa-CDO23_RS25170-KH35c-psyma-1214933-A	1214933	2	A	G	0.226	-0.6235194	0.1297714	-97.64791	3.296267	1.00E+05	6.70E-06	7.13E-05	0.000276204	sunn4	0.6235194	KH35c-psyma	1214932	1214933	7548	pa-CDO23_RS25175-KH35c-psyma-1216558-A	CDO23_RS25175:winged helix-turn-helix domain-containing protein; protein_id=WP_017263500.1	7	7	5	93	NA	NA
KH35c-psyma	pa-CDO23_RS25170-KH35c-psyma-1214933-A	1214933	2	A	G	0.226	-0.6235194	0.1297714	-97.64791	3.296267	1.00E+05	6.70E-06	7.13E-05	0.000276204	sunn4	0.6235194	KH35c-psyma	1214932	1214933	7548	pa-CDO23_RS25170-KH35c-psyma-1214933-A	CDO23_RS25170:virD4, type IV secretion system ATPase VirD4; protein_id=WP_028011681.1	7	7	5	93	NA	NA
USDA1106-psyma	freebayes-variant-USDA1106-psyma-40952-T	40952	0	T	C	0.14	-1.828944	0.2395647	-109.5255	1.00E+05	1.00E+05	3.25E-11	1.67E-11	6.36E-08	A17	1.828944	USDA1106-psyma	40951	40952	3770	freebayes-variant-USDA1106-psyma-40952-T	CDO30_RS18080:fixL, oxygen sensor histidine kinase FixL; protein_id=WP_010967649.1	1	1	1	5	1	4
USDA1106-psyma	freebayes-variant-USDA1106-psyma-814058-C	814058	2	C	T	0.06	-1.699491	0.2492104	-113.2413	1.00E+05	1.00E+05	1.31E-09	7.48E-10	3.46E-07	A17	1.699491	USDA1106-psyma	814057	814058	7969	freebayes-variant-USDA1106-psyma-814058-C	CDO30_RS22325:hypothetical protein; protein_id=WP_041170015.1	1	1	2	8	2	7
USDA1106-psyma	freebayes-variant-USDA1106-psyma-640868-G	640868	0	G	A	0.07	-2.042067	0.3060127	-113.8969	1.00E+05	1.00E+05	2.52E-09	1.47E-09	4.77E-07	A17	2.042067	USDA1106-psyma	640867	640868	5279	freebayes-variant-USDA1106-psyma-640868-G	CDO30_RS21460:malonyl-CoA synthase; protein_id=WP_010967081.1	1	1	3	2	3	2
USDA1106-psyma	freebayes-variant-USDA1106-psyma-640487-G	640487	0	G	C	0.07	-1.755261	0.2894462	-116.5734	1.00E+05	1.00E+05	3.65E-08	2.30E-08	1.93E-06	A17	1.755261	USDA1106-psyma	640486	640487	5281	freebayes-variant-USDA1106-psyma-640487-G	CDO30_RS21460:malonyl-CoA synthase; protein_id=WP_010967081.1	1	1	4	6	4	5
USDA1106-psyma	freebayes-variant-USDA1106-psyma-953094-G	953094	6	G	C	0.075	-2.157414	0.3567932	-116.649	1.00E+05	1.00E+05	3.94E-08	2.48E-08	2.01E-06	A17	2.157414	USDA1106-psyma	953093	953094	9034	freebayes-variant-USDA1106-psyma-953094-G	CDO30_RS23065:SGNH/GDSL hydrolase family protein; protein_id=WP_010968046.1	1	1	5	1	5	1
USDA1106-psymb	pa-CDO30_RS28840-USDA1106-psymb-744693-A	744693	5	G	A	0.148	0.562396	0.1252343	-102.978	12.16746	1.00E+05	2.24E-05	1.82E-05	0.000107139	ipd3	0.562396	USDA1106-psymb	744692	744693	13120	pa-CDO30_RS28840-USDA1106-psymb-744693-A	CDO30_RS28840:IS630-like element ISRm10-1 family transposase (pseudogene)	1	1	1	84	1	77
USDA1106-psymb	freebayes-variant-USDA1106-psymb-594701-AC	594701	2	AC	A	0.06	0.937537	0.2117792	-103.0534	43.08189	1.00E+05	2.85E-05	1.97E-05	0.000113049	ipd3	0.937537	USDA1106-psymb	594700	594701	12297	freebayes-variant-USDA1106-psymb-594701-AC	CDO30_RS27995:phosphotransferase; protein_id=WP_041170070.1	1	1	2	3	2	2
USDA1106-psymb	freebayes-variant-USDA1106-psymb-605417-A	605417	0	A	G	0.128	0.7138251	0.1641057	-103.4146	14.64425	1.00E+05	3.81E-05	2.89E-05	0.000146586	ipd3	0.7138251	USDA1106-psymb	605416	605417	7571	freebayes-variant-USDA1106-psymb-605417-A	CDO30_RS28045:PAS domain-containing protein; protein_id=WP_010975376.1	1	1	3	17	3	13
USDA1106-psymb	freebayes-variant-USDA1106-psymb-1394372-T	1394372	8	T	C	0.103	0.7556004	0.1807437	-103.9508	39.22812	1.00E+05	7.10E-05	5.08E-05	0.000217249	ipd3	0.7556004	USDA1106-psymb	1394371	1394372	13854	freebayes-variant-USDA1106-psymb-1394372-T	CDO30_RS31845:glycoside hydrolase family 19 protein (pseudogene)	1	1	4	11	4	8
USDA1106-psymb	freebayes-variant-USDA1106-psymb-197982-A	197982	0	A	G	0.128	0.8423541	0.2160451	-105.0732	14.81969	1.00E+05	0.000193735	0.000166666	0.000511209	ipd3	0.8423541	USDA1106-psymb	197981	197982	7597	freebayes-variant-USDA1106-psymb-197982-A	CDO30_RS26050:amylo-alpha-1%2C6-glucosidase; protein_id=WP_010975036.1	2	1	5	6	5	5
USDA1106-psymb	freebayes-variant-USDA1106-psymb-197982-A	197982	0	A	G	0.128	0.8423541	0.2160451	-105.0732	14.81969	1.00E+05	0.000193735	0.000166666	0.000511209	ipd3	0.8423541	USDA1106-psymb	197981	197982	7597	freebayes-variant-USDA1106-psymb-197955-G	CDO30_RS26050:amylo-alpha-1%2C6-glucosidase; protein_id=WP_010975036.1	2	1	5	6	5	5
USDA1106-psymb	freebayes-variant-USDA1106-psymb-171625-T	171625	0	T	A	0.081	1.347237	0.2361179	-116.7222	1.321507	1.00E+05	1.69E-07	1.05E-06	1.71E-05	latd	1.347237	USDA1106-psymb	171624	171625	9719	freebayes-variant-USDA1106-psymb-171625-T	CDO30_RS25945:pyruvate oxidase; protein_id=WP_010975015.1	1	1	1	3	1	2
USDA1106-psymb	freebayes-variant-USDA1106-psymb-192621-A	192621	0	A	G	0.058	1.423676	0.3128778	-119.1239	2.028931	1.00E+05	1.79E-05	1.28E-05	8.45E-05	latd	1.423676		NA	NA	NA			0	0	2	1	2	1
USDA1106-psymb	freebayes-variant-USDA1106-psymb-197154-A	197154	0	A	C	0.058	1.423676	0.3128778	-119.1239	2.028931	1.00E+05	1.79E-05	1.28E-05	8.45E-05	latd	1.423676	USDA1106-psymb	197153	197154	10758	freebayes-variant-USDA1106-psymb-192621-A	CDO30_RS26035:2-hydroxyacid dehydrogenase; protein_id=WP_010975033.1	12	6	3	2	NA	NA
USDA1106-psymb	freebayes-variant-USDA1106-psymb-197154-A	197154	0	A	C	0.058	1.423676	0.3128778	-119.1239	2.028931	1.00E+05	1.79E-05	1.28E-05	8.45E-05	latd	1.423676	USDA1106-psymb	197153	197154	10758	freebayes-variant-USDA1106-psymb-165412-A	CDO30_RS25910:protein-L-isoaspartate(D-aspartate) O-methyltransferase; protein_id=WP_010975009.1	12	6	3	2	NA	NA
USDA1106-psymb	freebayes-variant-USDA1106-psymb-197154-A	197154	0	A	C	0.058	1.423676	0.3128778	-119.1239	2.028931	1.00E+05	1.79E-05	1.28E-05	8.45E-05	latd	1.423676	USDA1106-psymb	197153	197154	10758	freebayes-variant-USDA1106-psymb-165692-C	CDO30_RS25910:protein-L-isoaspartate(D-aspartate) O-methyltransferase; protein_id=WP_010975009.1	12	6	3	2	NA	NA
USDA1106-psymb	freebayes-variant-USDA1106-psymb-197154-A	197154	0	A	C	0.058	1.423676	0.3128778	-119.1239	2.028931	1.00E+05	1.79E-05	1.28E-05	8.45E-05	latd	1.423676	USDA1106-psymb	197153	197154	10758	freebayes-variant-USDA1106-psymb-186665-A	CDO30_RS26010:peptide ABC transporter substrate-binding protein; protein_id=WP_010975028.1	12	6	3	2	NA	NA
USDA1106-psymb	freebayes-variant-USDA1106-psymb-197154-A	197154	0	A	C	0.058	1.423676	0.3128778	-119.1239	2.028931	1.00E+05	1.79E-05	1.28E-05	8.45E-05	latd	1.423676	USDA1106-psymb	197153	197154	10758	freebayes-variant-USDA1106-psymb-187316-G	CDO30_RS26010:peptide ABC transporter substrate-binding protein; protein_id=WP_010975028.1	12	6	3	2	NA	NA
USDA1106-psymb	freebayes-variant-USDA1106-psymb-197154-A	197154	0	A	C	0.058	1.423676	0.3128778	-119.1239	2.028931	1.00E+05	1.79E-05	1.28E-05	8.45E-05	latd	1.423676	USDA1106-psymb	197153	197154	10758	freebayes-variant-USDA1106-psymb-193164-A	CDO30_RS26035:2-hydroxyacid dehydrogenase; protein_id=WP_010975033.1	12	6	3	2	NA	NA
USDA1106-psymb	freebayes-variant-USDA1106-psymb-197154-A	197154	0	A	C	0.058	1.423676	0.3128778	-119.1239	2.028931	1.00E+05	1.79E-05	1.28E-05	8.45E-05	latd	1.423676	USDA1106-psymb	197153	197154	10758	freebayes-variant-USDA1106-psymb-196417-C	CDO30_RS26050:amylo-alpha-1%2C6-glucosidase; protein_id=WP_010975036.1	12	6	3	2	NA	NA
USDA1106-psymb	freebayes-variant-USDA1106-psymb-197154-A	197154	0	A	C	0.058	1.423676	0.3128778	-119.1239	2.028931	1.00E+05	1.79E-05	1.28E-05	8.45E-05	latd	1.423676	USDA1106-psymb	197153	197154	10758	freebayes-variant-USDA1106-psymb-197190-A	CDO30_RS26050:amylo-alpha-1%2C6-glucosidase; protein_id=WP_010975036.1	12	6	3	2	NA	NA
USDA1106-psymb	freebayes-variant-USDA1106-psymb-197154-A	197154	0	A	C	0.058	1.423676	0.3128778	-119.1239	2.028931	1.00E+05	1.79E-05	1.28E-05	8.45E-05	latd	1.423676	USDA1106-psymb	197153	197154	10758	freebayes-variant-USDA1106-psymb-198920-A	CDO30_RS26055:glycosyltransferase family 4 protein; protein_id=WP_010975037.1	12	6	3	2	NA	NA
USDA1106-psymb	freebayes-variant-USDA1106-psymb-197154-A	197154	0	A	C	0.058	1.423676	0.3128778	-119.1239	2.028931	1.00E+05	1.79E-05	1.28E-05	8.45E-05	latd	1.423676	USDA1106-psymb	197153	197154	10758	freebayes-variant-USDA1106-psymb-200032-A	CDO30_RS26065:RidA family protein; protein_id=WP_013850168.1	12	6	3	2	NA	NA
USDA1106-psymb	freebayes-variant-USDA1106-psymb-197154-A	197154	0	A	C	0.058	1.423676	0.3128778	-119.1239	2.028931	1.00E+05	1.79E-05	1.28E-05	8.45E-05	latd	1.423676	USDA1106-psymb	197153	197154	10758	freebayes-variant-USDA1106-psymb-164147-G	CDO30_RS25910:protein-L-isoaspartate(D-aspartate) O-methyltransferase; protein_id=WP_010975009.1	12	6	3	2	NA	NA
USDA1106-psymb	freebayes-variant-USDA1106-psymb-197154-A	197154	0	A	C	0.058	1.423676	0.3128778	-119.1239	2.028931	1.00E+05	1.79E-05	1.28E-05	8.45E-05	latd	1.423676	USDA1106-psymb	197153	197154	10758	freebayes-variant-USDA1106-psymb-197154-A	CDO30_RS26050:amylo-alpha-1%2C6-glucosidase; protein_id=WP_010975036.1	12	6	3	2	NA	NA
USDA1106-psymb	freebayes-variant-USDA1106-psymb-215036-C	215036	0	C	CG	0.07	1.255518	0.2651909	-119.3059	1.428692	1.00E+05	8.81E-06	1.55E-05	9.61E-05	latd	1.255518	USDA1106-psymb	215035	215036	9932	freebayes-variant-USDA1106-psymb-215036-C	CDO30_RS26150:purine permease; protein_id=WP_010975052.1	9	5	4	5	NA	NA
USDA1106-psymb	freebayes-variant-USDA1106-psymb-215036-C	215036	0	C	CG	0.07	1.255518	0.2651909	-119.3059	1.428692	1.00E+05	8.81E-06	1.55E-05	9.61E-05	latd	1.255518	USDA1106-psymb	215035	215036	9932	freebayes-variant-USDA1106-psymb-203940-T	CDO30_RS26100:ABC transporter ATP-binding protein; protein_id=WP_010975044.1	9	5	4	5	NA	NA
USDA1106-psymb	freebayes-variant-USDA1106-psymb-215036-C	215036	0	C	CG	0.07	1.255518	0.2651909	-119.3059	1.428692	1.00E+05	8.81E-06	1.55E-05	9.61E-05	latd	1.255518	USDA1106-psymb	215035	215036	9932	freebayes-variant-USDA1106-psymb-210216-A	CDO30_RS26130:xanthine dehydrogenase family protein subunit M; protein_id=WP_003532039.1	9	5	4	5	NA	NA
USDA1106-psymb	freebayes-variant-USDA1106-psymb-215036-C	215036	0	C	CG	0.07	1.255518	0.2651909	-119.3059	1.428692	1.00E+05	8.81E-06	1.55E-05	9.61E-05	latd	1.255518	USDA1106-psymb	215035	215036	9932	freebayes-variant-USDA1106-psymb-215603-C	CDO30_RS26150:purine permease; protein_id=WP_010975052.1	9	5	4	5	NA	NA
USDA1106-psymb	freebayes-variant-USDA1106-psymb-215036-C	215036	0	C	CG	0.07	1.255518	0.2651909	-119.3059	1.428692	1.00E+05	8.81E-06	1.55E-05	9.61E-05	latd	1.255518	USDA1106-psymb	215035	215036	9932	freebayes-variant-USDA1106-psymb-216686-T	CDO30_RS26155:UbiX family flavin prenyltransferase; protein_id=WP_010975053.1	9	5	4	5	NA	NA
USDA1106-psymb	freebayes-variant-USDA1106-psymb-215036-C	215036	0	C	CG	0.07	1.255518	0.2651909	-119.3059	1.428692	1.00E+05	8.81E-06	1.55E-05	9.61E-05	latd	1.255518	USDA1106-psymb	215035	215036	9932	freebayes-variant-USDA1106-psymb-216722-C	CDO30_RS26155:UbiX family flavin prenyltransferase; protein_id=WP_010975053.1	9	5	4	5	NA	NA
USDA1106-psymb	freebayes-variant-USDA1106-psymb-215036-C	215036	0	C	CG	0.07	1.255518	0.2651909	-119.3059	1.428692	1.00E+05	8.81E-06	1.55E-05	9.61E-05	latd	1.255518	USDA1106-psymb	215035	215036	9932	freebayes-variant-USDA1106-psymb-216987-T	CDO30_RS26155:UbiX family flavin prenyltransferase; protein_id=WP_010975053.1	9	5	4	5	NA	NA
USDA1106-psymb	freebayes-variant-USDA1106-psymb-215036-C	215036	0	C	CG	0.07	1.255518	0.2651909	-119.3059	1.428692	1.00E+05	8.81E-06	1.55E-05	9.61E-05	latd	1.255518	USDA1106-psymb	215035	215036	9932	freebayes-variant-USDA1106-psymb-216995-C	CDO30_RS26155:UbiX family flavin prenyltransferase; protein_id=WP_010975053.1	9	5	4	5	NA	NA
USDA1106-psymb	freebayes-variant-USDA1106-psymb-215036-C	215036	0	C	CG	0.07	1.255518	0.2651909	-119.3059	1.428692	1.00E+05	8.81E-06	1.55E-05	9.61E-05	latd	1.255518	USDA1106-psymb	215035	215036	9932	freebayes-variant-USDA1106-psymb-217667-C	CDO30_RS26160:UbiD family decarboxylase; protein_id=WP_010975054.1	9	5	4	5	NA	NA
USDA1106-psymb	freebayes-variant-USDA1106-psymb-150962-A	150962	0	A	G	0.07	1.276124	0.2642056	-120.1218	1.181411	1.00E+05	6.07E-06	3.66E-05	0.000172743	latd	1.276124	USDA1106-psymb	150961	150962	9909	freebayes-variant-USDA1106-psymb-184846-A	CDO30_RS26000:FadR family transcriptional regulator; protein_id=WP_010975026.1	9	6	5	4	NA	NA
USDA1106-psymb	freebayes-variant-USDA1106-psymb-150962-A	150962	0	A	G	0.07	1.276124	0.2642056	-120.1218	1.181411	1.00E+05	6.07E-06	3.66E-05	0.000172743	latd	1.276124	USDA1106-psymb	150961	150962	9909	freebayes-variant-USDA1106-psymb-151015-T	CDO30_RS25835:hypothetical protein; protein_id=WP_010974996.1	9	6	5	4	NA	NA
USDA1106-psymb	freebayes-variant-USDA1106-psymb-150962-A	150962	0	A	G	0.07	1.276124	0.2642056	-120.1218	1.181411	1.00E+05	6.07E-06	3.66E-05	0.000172743	latd	1.276124	USDA1106-psymb	150961	150962	9909	freebayes-variant-USDA1106-psymb-186068-G	CDO30_RS26005:dihydrodipicolinate synthase family protein; protein_id=WP_041170057.1	9	6	5	4	NA	NA
USDA1106-psymb	freebayes-variant-USDA1106-psymb-150962-A	150962	0	A	G	0.07	1.276124	0.2642056	-120.1218	1.181411	1.00E+05	6.07E-06	3.66E-05	0.000172743	latd	1.276124	USDA1106-psymb	150961	150962	9909	freebayes-variant-USDA1106-psymb-150962-A	CDO30_RS25835:hypothetical protein; protein_id=WP_010974996.1	9	6	5	4	NA	NA
USDA1106-psymb	freebayes-variant-USDA1106-psymb-150962-A	150962	0	A	G	0.07	1.276124	0.2642056	-120.1218	1.181411	1.00E+05	6.07E-06	3.66E-05	0.000172743	latd	1.276124	USDA1106-psymb	150961	150962	9909	freebayes-variant-USDA1106-psymb-169314-A	CDO30_RS25940:phospholipase D; protein_id=WP_041170121.1	9	6	5	4	NA	NA
USDA1106-psymb	freebayes-variant-USDA1106-psymb-150962-A	150962	0	A	G	0.07	1.276124	0.2642056	-120.1218	1.181411	1.00E+05	6.07E-06	3.66E-05	0.000172743	latd	1.276124	USDA1106-psymb	150961	150962	9909	freebayes-variant-USDA1106-psymb-183529-C	CDO30_RS25995:GntR family transcriptional regulator; protein_id=WP_003532175.1	9	6	5	4	NA	NA
USDA1106-psymb	freebayes-variant-USDA1106-psymb-150962-A	150962	0	A	G	0.07	1.276124	0.2642056	-120.1218	1.181411	1.00E+05	6.07E-06	3.66E-05	0.000172743	latd	1.276124	USDA1106-psymb	150961	150962	9909	freebayes-variant-USDA1106-psymb-185115-A	CDO30_RS26000:FadR family transcriptional regulator; protein_id=WP_010975026.1	9	6	5	4	NA	NA
USDA1106-psymb	freebayes-variant-USDA1106-psymb-150962-A	150962	0	A	G	0.07	1.276124	0.2642056	-120.1218	1.181411	1.00E+05	6.07E-06	3.66E-05	0.000172743	latd	1.276124	USDA1106-psymb	150961	150962	9909	freebayes-variant-USDA1106-psymb-184125-A	CDO30_RS25995:GntR family transcriptional regulator; protein_id=WP_003532175.1	9	6	5	4	NA	NA
USDA1106-psymb	freebayes-variant-USDA1106-psymb-150962-A	150962	0	A	G	0.07	1.276124	0.2642056	-120.1218	1.181411	1.00E+05	6.07E-06	3.66E-05	0.000172743	latd	1.276124	USDA1106-psymb	150961	150962	9909	freebayes-variant-USDA1106-psymb-173992-G	CDO30_RS25955:FAD-binding protein; protein_id=WP_010975017.1	9	6	5	4	NA	NA
USDA1106-psymb	freebayes-variant-USDA1106-psymb-437897-C	437897	0	C	T	0.07	-1.251247	0.2489109	-126.6593	1.00E+05	1.00E+05	2.78E-06	1.98E-06	2.52E-05	hcl	1.251247	USDA1106-psymb	437896	437897	10122	freebayes-variant-USDA1106-psymb-437897-C	CDO30_RS27255:hypothetical protein; protein_id=WP_010975237.1	1	1	1	4	1	4
USDA1106-psymb	freebayes-variant-USDA1106-psymb-1396862-G	1396862	8	G	T	0.077	-1.573084	0.3219176	-127.2101	1.00E+05	1.00E+05	4.85E-06	3.51E-06	3.63E-05	hcl	1.573084	USDA1106-psymb	1396861	1396862	13710	freebayes-variant-USDA1106-psymb-1396862-G	CDO30_RS31870:hypothetical protein (pseudogene)	1	1	2	1	2	1
USDA1106-psymb	freebayes-variant-USDA1106-psymb-596975-C	596975	0	C	G	0.093	-1.311681	0.3183887	-130.0551	1.00E+05	1.00E+05	8.85E-05	6.94E-05	0.000271103	hcl	1.311681	USDA1106-psymb	596974	596975	9111	freebayes-variant-USDA1106-psymb-596975-C	CDO30_RS28005:araG, L-arabinose ABC transporter ATP-binding protein AraG; protein_id=WP_010975368.1	1	1	3	2	3	2
USDA1106-psymb	freebayes-variant-USDA1106-psymb-586390-C	586390	0	C	T	0.07	-1.218587	0.3001411	-130.2636	1.00E+05	1.00E+05	0.000109624	8.65E-05	0.000317411	hcl	1.218587	USDA1106-psymb	586389	586390	10121	freebayes-variant-USDA1106-psymb-579072-G	CDO30_RS27930:LysR family transcriptional regulator; protein_id=WP_010975355.1	2	2	4	7	4	7
USDA1106-psymb	freebayes-variant-USDA1106-psymb-586390-C	586390	0	C	T	0.07	-1.218587	0.3001411	-130.2636	1.00E+05	1.00E+05	0.000109624	8.65E-05	0.000317411	hcl	1.218587	USDA1106-psymb	586389	586390	10121	freebayes-variant-USDA1106-psymb-586390-C	CDO30_RS27960:class I fructose-bisphosphate aldolase; protein_id=WP_010975359.1	2	2	4	7	4	7
USDA1106-psymb	freebayes-variant-USDA1106-psymb-331995-T	331995	0	T	C	0.128	-0.9997314	0.2467541	-130.2932	1.00E+05	1.00E+05	0.000113014	8.93E-05	0.000324635	hcl	0.9997314	USDA1106-psymb	331994	331995	7135	freebayes-variant-USDA1106-psymb-331995-T	CDO30_RS26745:dihydrodipicolinate synthase family protein; protein_id=WP_017273711.1	1	1	5	35	5	31
USDA1106-psymb	freebayes-variant-USDA1106-psymb-407391-C	407391	0	C	A	0.058	0.4606072	0.1057724	-84.67802	1.00E+05	1.00E+05	3.74E-05	2.86E-05	0.000145807	dnf1	0.4606072	USDA1106-psymb	407390	407391	10796	freebayes-variant-USDA1106-psymb-407379-C	CDO30_RS27120:formylglycine-generating enzyme family protein; protein_id=WP_015456587.1	3	1	1	58	1	50
USDA1106-psymb	freebayes-variant-USDA1106-psymb-407391-C	407391	0	C	A	0.058	0.4606072	0.1057724	-84.67802	1.00E+05	1.00E+05	3.74E-05	2.86E-05	0.000145807	dnf1	0.4606072	USDA1106-psymb	407390	407391	10796	freebayes-variant-USDA1106-psymb-407391-C	CDO30_RS27120:formylglycine-generating enzyme family protein; protein_id=WP_015456587.1	3	1	1	58	1	50
USDA1106-psymb	freebayes-variant-USDA1106-psymb-407391-C	407391	0	C	A	0.058	0.4606072	0.1057724	-84.67802	1.00E+05	1.00E+05	3.74E-05	2.86E-05	0.000145807	dnf1	0.4606072	USDA1106-psymb	407390	407391	10796	freebayes-variant-USDA1106-psymb-407388-T	CDO30_RS27120:formylglycine-generating enzyme family protein; protein_id=WP_015456587.1	3	1	1	58	1	50
USDA1106-psymb	freebayes-variant-USDA1106-psymb-256092-G	256092	0	G	C	0.163	-0.4449987	0.1171972	-87.11651	5.625812	1.00E+05	0.000275852	0.000379822	0.000946671	dnf1	0.4449987	USDA1106-psymb	256091	256092	6163	freebayes-variant-USDA1106-psymb-256092-G	CDO30_RS26335:S-(hydroxymethyl)glutathione dehydrogenase/class III alcohol dehydrogenase; protein_id=WP_010975081.1	1	1	2	77	2	65
USDA1106-psymb	freebayes-variant-USDA1106-psymb-1562831-T	1562831	1	T	C	0.059	0.76918	0.2064893	-87.19581	5.466199	1.00E+05	0.000352794	0.000413469	0.001009849	dnf1	0.76918	USDA1106-psymb	1562830	1562831	12010	freebayes-variant-USDA1106-psymb-1562831-T	CDO30_RS32815:DUF2384 domain-containing protein; protein_id=WP_010976218.1	1	1	3	1	3	1
USDA1106-psymb	freebayes-variant-USDA1106-psymb-1569505-A	1569505	0	A	C	0.058	0.7559308	0.2043371	-87.2863	5.435011	1.00E+05	0.000384799	0.000455551	0.001087444	dnf1	0.7559308	USDA1106-psymb	1569504	1569505	9913	freebayes-variant-USDA1106-psymb-1569505-A	CDO30_RS32845:winged helix-turn-helix domain-containing tetratricopeptide repeat protein; protein_id=WP_015456734.1	5	5	4	2	NA	NA
USDA1106-psymb	freebayes-variant-USDA1106-psymb-1569505-A	1569505	0	A	C	0.058	0.7559308	0.2043371	-87.2863	5.435011	1.00E+05	0.000384799	0.000455551	0.001087444	dnf1	0.7559308	USDA1106-psymb	1569504	1569505	9913	freebayes-variant-USDA1106-psymb-1571471-T	CDO30_RS32850:YbhB/YbcL family Raf kinase inhibitor-like protein; protein_id=WP_003530520.1	5	5	4	2	NA	NA
USDA1106-psymb	freebayes-variant-USDA1106-psymb-1569505-A	1569505	0	A	C	0.058	0.7559308	0.2043371	-87.2863	5.435011	1.00E+05	0.000384799	0.000455551	0.001087444	dnf1	0.7559308	USDA1106-psymb	1569504	1569505	9913	freebayes-variant-USDA1106-psymb-1573604-G	CDO30_RS32860:DMT family transporter; protein_id=WP_003530524.1	5	5	4	2	NA	NA
USDA1106-psymb	freebayes-variant-USDA1106-psymb-1569505-A	1569505	0	A	C	0.058	0.7559308	0.2043371	-87.2863	5.435011	1.00E+05	0.000384799	0.000455551	0.001087444	dnf1	0.7559308	USDA1106-psymb	1569504	1569505	9913	freebayes-variant-USDA1106-psymb-1577691-A	CDO30_RS32880:DNA-3-methyladenine glycosylase; protein_id=WP_003530532.1	5	5	4	2	NA	NA
USDA1106-psymb	freebayes-variant-USDA1106-psymb-1569505-A	1569505	0	A	C	0.058	0.7559308	0.2043371	-87.2863	5.435011	1.00E+05	0.000384799	0.000455551	0.001087444	dnf1	0.7559308	USDA1106-psymb	1569504	1569505	9913	freebayes-variant-USDA1106-psymb-1579083-T	CDO30_RS32885:NAD(P)-dependent oxidoreductase; protein_id=WP_003530537.1	5	5	4	2	NA	NA
USDA1106-psymb	freebayes-variant-USDA1106-psymb-1549206-A	1549206	0	A	G	0.07	-0.6613499	0.1851809	-87.7178	5.889039	1.00E+05	0.000590789	0.000724096	0.001555215	dnf1	0.6613499	USDA1106-psymb	1549205	1549206	9917	freebayes-variant-USDA1106-psymb-1549206-A	CDO30_RS32740:gcl, glyoxylate carboligase; protein_id=WP_010976205.1	1	1	5	4	4	3
USDA1106-psymb	freebayes-variant-USDA1106-psymb-625550-C	625550	0	C	T	0.14	0.8528304	0.1835474	-97.36553	29.53468	1.00E+05	1.24E-05	8.12E-06	6.24E-05	dnf2	0.8528304	USDA1106-psymb	625549	625550	7205	freebayes-variant-USDA1106-psymb-625553-G	CDO30_RS28165:TIM barrel protein; protein_id=WP_010975393.1	2	1	1	7	1	6
USDA1106-psymb	freebayes-variant-USDA1106-psymb-625550-C	625550	0	C	T	0.14	0.8528304	0.1835474	-97.36553	29.53468	1.00E+05	1.24E-05	8.12E-06	6.24E-05	dnf2	0.8528304	USDA1106-psymb	625549	625550	7205	freebayes-variant-USDA1106-psymb-625550-C	CDO30_RS28165:TIM barrel protein; protein_id=WP_010975393.1	2	1	1	7	1	6
USDA1106-psymb	freebayes-variant-USDA1106-psymb-594701-AC	594701	2	AC	A	0.06	0.8871314	0.1993831	-98.06827	29.68441	1.00E+05	2.62E-05	1.70E-05	0.000101975	dnf2	0.8871314	USDA1106-psymb	594700	594701	12297	freebayes-variant-USDA1106-psymb-594701-AC	CDO30_RS27995:phosphotransferase; protein_id=WP_041170070.1	1	1	2	3	2	3
USDA1106-psymb	freebayes-variant-USDA1106-psymb-605417-A	605417	0	A	G	0.128	0.6776223	0.1530327	-98.21824	9.002391	1.00E+05	2.84E-05	1.99E-05	0.000113454	dnf2	0.6776223	USDA1106-psymb	605416	605417	7571	freebayes-variant-USDA1106-psymb-605417-A	CDO30_RS28045:PAS domain-containing protein; protein_id=WP_010975376.1	1	1	3	33	3	29
USDA1106-psymb	freebayes-variant-USDA1106-psymb-607061-A	607061	0	A	G	0.058	0.9305843	0.2112728	-98.28947	22.7035	1.00E+05	3.10E-05	2.14E-05	0.000119379	dnf2	0.9305843	USDA1106-psymb	607060	607061	10978	freebayes-variant-USDA1106-psymb-607061-A	CDO30_RS28045:PAS domain-containing protein; protein_id=WP_010975376.1	1	1	4	1	4	1
USDA1106-psymb	freebayes-variant-USDA1106-psymb-629030-A	629030	0	A	G	0.07	0.7938585	0.1811166	-98.31	26.70889	1.00E+05	3.36E-05	2.19E-05	0.000121147	dnf2	0.7938585	USDA1106-psymb	629029	629030	10364	freebayes-variant-USDA1106-psymb-629030-A	CDO30_RS28180:LacI family transcriptional regulator; protein_id=WP_010975396.1	1	1	5	11	5	10
USDA1106-psymb	freebayes-variant-USDA1106-psymb-596975-C	596975	0	C	G	0.093	-1.225638	0.2501792	-111.7822	14.52544	1.00E+05	4.62E-06	3.16E-06	3.39E-05	dnf3	1.225638	USDA1106-psymb	596974	596975	9111	freebayes-variant-USDA1106-psymb-596975-C	CDO30_RS28005:araG, L-arabinose ABC transporter ATP-binding protein AraG; protein_id=WP_010975368.1	1	1	1	2	1	2
USDA1106-psymb	freebayes-variant-USDA1106-psymb-94952-A	94952	0	A	G	0.058	-1.266742	0.2550488	-111.8065	5.999721	1.00E+05	3.53E-06	3.24E-06	3.45E-05	dnf3	1.266742	USDA1106-psymb	94951	94952	10710	freebayes-variant-USDA1106-psymb-94952-A	CDO30_RS25560:pyruvate dehydrogenase E1 subunit beta; protein_id=WP_010974947.1	1	1	2	1	2	1
USDA1106-psymb	freebayes-variant-USDA1106-psymb-1396862-G	1396862	8	G	T	0.077	-1.220389	0.2630888	-112.6921	14.81461	1.00E+05	1.28E-05	8.16E-06	6.26E-05	dnf3	1.220389	USDA1106-psymb	1396861	1396862	13710	freebayes-variant-USDA1106-psymb-1396862-G	CDO30_RS31870:hypothetical protein (pseudogene)	1	1	3	3	3	3
USDA1106-psymb	freebayes-variant-USDA1106-psymb-1549206-A	1549206	0	A	G	0.07	-1.127206	0.2399634	-112.7083	1.288713	1.00E+05	1.02E-05	8.30E-06	6.34E-05	dnf3	1.127206	USDA1106-psymb	1549205	1549206	9917	freebayes-variant-USDA1106-psymb-1549206-A	CDO30_RS32740:gcl, glyoxylate carboligase; protein_id=WP_010976205.1	1	1	4	10	4	9
USDA1106-psymb	freebayes-variant-USDA1106-psymb-92317-C	92317	0	C	G	0.07	-1.099301	0.2366682	-112.8135	12.386	1.00E+05	1.25E-05	9.27E-06	6.81E-05	dnf3	1.099301	USDA1106-psymb	92316	92317	9889	freebayes-variant-USDA1106-psymb-92317-C	CDO30_RS25540:sugar ABC transporter ATP-binding protein; protein_id=WP_010974945.1	1	1	5	11	5	10
USDA1106-psymb	freebayes-variant-USDA1106-psymb-437897-C	437897	0	C	T	0.07	-1.111011	0.1994633	-110.7575	6.136597	1.00E+05	3.00E-07	2.63E-07	7.50E-06	dnf4	1.111011	USDA1106-psymb	437896	437897	10122	freebayes-variant-USDA1106-psymb-437897-C	CDO30_RS27255:hypothetical protein; protein_id=WP_010975237.1	1	1	1	1	1	1
USDA1106-psymb	freebayes-variant-USDA1106-psymb-331995-T	331995	0	T	C	0.128	-0.8164111	0.2046534	-116.4597	17.81341	1.00E+05	0.000141041	0.000101981	0.00035725	dnf4	0.8164111	USDA1106-psymb	331994	331995	7135	freebayes-variant-USDA1106-psymb-331995-T	CDO30_RS26745:dihydrodipicolinate synthase family protein; protein_id=WP_017273711.1	1	1	2	13	2	10
USDA1106-psymb	freebayes-variant-USDA1106-psymb-1394372-T	1394372	8	T	C	0.103	0.8127412	0.208529	-116.7182	20.60668	1.00E+05	0.000194735	0.000134141	0.00043597	dnf4	0.8127412	USDA1106-psymb	1394371	1394372	13854	freebayes-variant-USDA1106-psymb-1394372-T	CDO30_RS31845:glycoside hydrolase family 19 protein (pseudogene)	1	1	3	14	3	11
USDA1106-psymb	freebayes-variant-USDA1106-psymb-1376238-T	1376238	3	T	C	0.12	-0.9078058	0.238437	-117.174	12.46691	1.00E+05	0.000266236	0.000217778	0.000623124	dnf4	0.9078058	USDA1106-psymb	1376237	1376238	12460	freebayes-variant-USDA1106-psymb-1376617-A	CDO30_RS31725:diguanylate cyclase (pseudogene)	3	1	4	2	4	2
USDA1106-psymb	freebayes-variant-USDA1106-psymb-1376238-T	1376238	3	T	C	0.12	-0.9078058	0.238437	-117.174	12.46691	1.00E+05	0.000266236	0.000217778	0.000623124	dnf4	0.9078058	USDA1106-psymb	1376237	1376238	12460	freebayes-variant-USDA1106-psymb-1376238-T	CDO30_RS31725:diguanylate cyclase (pseudogene)	3	1	4	2	4	2
USDA1106-psymb	freebayes-variant-USDA1106-psymb-1376238-T	1376238	3	T	C	0.12	-0.9078058	0.238437	-117.174	12.46691	1.00E+05	0.000266236	0.000217778	0.000623124	dnf4	0.9078058	USDA1106-psymb	1376237	1376238	12460	freebayes-variant-USDA1106-psymb-1376240-G	CDO30_RS31725:diguanylate cyclase (pseudogene)	3	1	4	2	4	2
USDA1106-psymb	freebayes-variant-USDA1106-psymb-251199-A	251199	0	A	G	0.163	0.7524471	0.199013	-117.4686	4.632471	1.00E+05	0.000291545	0.000298167	0.000788294	dnf4	0.7524471	USDA1106-psymb	251198	251199	6617	freebayes-variant-USDA1106-psymb-251199-A	CDO30_RS26305:hybrid sensor histidine kinase/response regulator; protein_id=WP_010975075.1	1	1	5	29	5	24
USDA1106-psymb	freebayes-variant-USDA1106-psymb-180367-C	180367	0	G	C	0.058	-1.016943	0.1910759	-104.9203	1.00E-05	1.00E-05	8.38E-07	7.43E-06	0.000609272	dnf6	1.016943	USDA1106-psymb	180366	180367	11113	freebayes-variant-USDA1106-psymb-180367-C	CDO30_RS25980:sigma-54-dependent Fis family transcriptional regulator; protein_id=WP_010975022.1	2	2	1	1	1	1
USDA1106-psymb	freebayes-variant-USDA1106-psymb-180367-C	180367	0	G	C	0.058	-1.016943	0.1910759	-104.9203	1.00E-05	1.00E-05	8.38E-07	7.43E-06	0.000609272	dnf6	1.016943	USDA1106-psymb	180366	180367	11113	freebayes-variant-USDA1106-psymb-181782-T	CDO30_RS25985:NAD(P)/FAD-dependent oxidoreductase; protein_id=WP_010975023.1	2	2	1	1	1	1
USDA1106-psymb	freebayes-variant-USDA1106-psymb-584592-C	584592	0	C	A	0.081	0.761049	0.1816133	-106.2179	14.21387	1.00E+05	6.85E-05	2.90E-05	0.000146966	dnf6	0.761049	USDA1106-psymb	584591	584592	9149	freebayes-variant-USDA1106-psymb-584592-C	CDO30_RS27955:carbohydrate kinase; protein_id=WP_010975358.1	1	1	2	12	2	11
USDA1106-psymb	freebayes-variant-USDA1106-psymb-179957-C	179957	0	T	C	0.14	-0.6463274	0.1315054	-106.5471	1.00E-05	1.00E-05	4.34E-06	4.10E-05	0.000974663	dnf6	0.6463274	USDA1106-psymb	179956	179957	6737	freebayes-variant-USDA1106-psymb-179957-C	CDO30_RS25980:sigma-54-dependent Fis family transcriptional regulator; protein_id=WP_010975022.1	1	1	3	29	3	27
USDA1106-psymb	freebayes-variant-USDA1106-psymb-615186-C	615186	0	G	C	0.163	-0.553375	0.1351448	-106.5886	0.5442933	1.00E+05	9.68E-05	4.28E-05	0.00019273	dnf6	0.553375	USDA1106-psymb	615185	615186	6369	freebayes-variant-USDA1106-psymb-615186-C	CDO30_RS28095:flavodoxin family protein; protein_id=WP_010975382.1	1	1	4	72	4	68
USDA1106-psymb	freebayes-variant-USDA1106-psymb-1376238-T	1376238	3	T	C	0.12	-0.7175528	0.1861641	-106.9061	1.219476	1.00E+05	0.000226244	5.98E-05	0.000243971	dnf6	0.7175528	USDA1106-psymb	1376237	1376238	12460	freebayes-variant-USDA1106-psymb-1376238-T	CDO30_RS31725:diguanylate cyclase (pseudogene)	3	1	5	18	5	17
USDA1106-psymb	freebayes-variant-USDA1106-psymb-1376238-T	1376238	3	T	C	0.12	-0.7175528	0.1861641	-106.9061	1.219476	1.00E+05	0.000226244	5.98E-05	0.000243971	dnf6	0.7175528	USDA1106-psymb	1376237	1376238	12460	freebayes-variant-USDA1106-psymb-1376240-G	CDO30_RS31725:diguanylate cyclase (pseudogene)	3	1	5	18	5	17
USDA1106-psymb	freebayes-variant-USDA1106-psymb-1376238-T	1376238	3	T	C	0.12	-0.7175528	0.1861641	-106.9061	1.219476	1.00E+05	0.000226244	5.98E-05	0.000243971	dnf6	0.7175528	USDA1106-psymb	1376237	1376238	12460	freebayes-variant-USDA1106-psymb-1376617-A	CDO30_RS31725:diguanylate cyclase (pseudogene)	3	1	5	18	5	17
USDA1106-psymb	freebayes-variant-USDA1106-psymb-544690-A	544690	0	A	G	0.058	0.9697547	0.2046408	-104.9279	6.011828	1.00E+05	8.66E-06	8.74E-06	6.55E-05	dnf7	0.9697547	USDA1106-psymb	544689	544690	10839	freebayes-variant-USDA1106-psymb-544690-A	CDO30_RS27770:ROK family protein; protein_id=WP_010975325.1	1	1	1	3	1	2
USDA1106-psymb	freebayes-variant-USDA1106-psymb-437897-C	437897	0	C	T	0.07	-0.8018432	0.1888292	-106.477	6.900166	1.00E+05	5.58E-05	4.45E-05	0.000197967	dnf7	0.8018432	USDA1106-psymb	437896	437897	10122	freebayes-variant-USDA1106-psymb-437897-C	CDO30_RS27255:hypothetical protein; protein_id=WP_010975237.1	1	1	2	12	2	10
USDA1106-psymb	freebayes-variant-USDA1106-psymb-1394372-T	1394372	8	T	C	0.103	0.7441394	0.1836571	-106.9617	10.3762	1.00E+05	0.00011291	7.42E-05	0.000284292	dnf7	0.7441394	USDA1106-psymb	1394371	1394372	13854	freebayes-variant-USDA1106-psymb-1394372-T	CDO30_RS31845:glycoside hydrolase family 19 protein (pseudogene)	1	1	3	19	3	15
USDA1106-psymb	freebayes-variant-USDA1106-psymb-507369-C	507369	0	C	T	0.105	0.728649	0.1756912	-107.0713	6.186213	1.00E+05	8.01E-05	8.33E-05	0.000308899	dnf7	0.728649	USDA1106-psymb	507368	507369	8384	freebayes-variant-USDA1106-psymb-507369-C	CDO30_RS27585:NAD-dependent succinate-semialdehyde dehydrogenase; protein_id=WP_010975297.1	1	1	4	22	4	18
USDA1106-psymb	freebayes-variant-USDA1106-psymb-594701-AC	594701	2	AC	A	0.06	0.8655689	0.2166954	-107.2543	7.474335	1.00E+05	0.000138483	0.000101143	0.000355125	dnf7	0.8655689	USDA1106-psymb	594700	594701	12297	freebayes-variant-USDA1106-psymb-594701-AC	CDO30_RS27995:phosphotransferase; protein_id=WP_041170070.1	1	1	5	6	5	4
USDA1106-psymb	freebayes-variant-USDA1106-psymb-594701-AC	594701	2	AC	A	0.06	0.8727986	0.1808213	-90.65774	16.76049	1.00E+05	6.14E-06	5.96E-06	5.10E-05	dnf1dnf2	0.8727986	USDA1106-psymb	594700	594701	12297	freebayes-variant-USDA1106-psymb-594701-AC	CDO30_RS27995:phosphotransferase; protein_id=WP_041170070.1	1	1	1	1	1	1
USDA1106-psymb	freebayes-variant-USDA1106-psymb-625550-C	625550	0	C	T	0.14	0.7709422	0.1691325	-91.69826	17.14441	1.00E+05	1.74E-05	1.77E-05	0.000105003	dnf1dnf2	0.7709422	USDA1106-psymb	625549	625550	7205	freebayes-variant-USDA1106-psymb-625550-C	CDO30_RS28165:TIM barrel protein; protein_id=WP_010975393.1	2	1	2	3	2	3
USDA1106-psymb	freebayes-variant-USDA1106-psymb-625550-C	625550	0	C	T	0.14	0.7709422	0.1691325	-91.69826	17.14441	1.00E+05	1.74E-05	1.77E-05	0.000105003	dnf1dnf2	0.7709422	USDA1106-psymb	625549	625550	7205	freebayes-variant-USDA1106-psymb-625553-G	CDO30_RS28165:TIM barrel protein; protein_id=WP_010975393.1	2	1	2	3	2	3
USDA1106-psymb	freebayes-variant-USDA1106-psymb-256524-T	256524	1	C	T	0.141	0.5948589	0.1321974	-92.03355	15.67413	1.00E+05	2.17E-05	2.52E-05	0.00013347	dnf1dnf2	0.5948589	USDA1106-psymb	256523	256524	11736	freebayes-variant-USDA1106-psymb-256524-T	CDO30_RS26335:S-(hydroxymethyl)glutathione dehydrogenase/class III alcohol dehydrogenase; protein_id=WP_010975081.1	1	1	3	38	3	33
USDA1106-psymb	freebayes-variant-USDA1106-psymb-605417-A	605417	0	A	G	0.128	0.6274479	0.1432496	-92.39929	14.02042	1.00E+05	3.40E-05	3.70E-05	0.000174107	dnf1dnf2	0.6274479	USDA1106-psymb	605416	605417	7571	freebayes-variant-USDA1106-psymb-605417-A	CDO30_RS28045:PAS domain-containing protein; protein_id=WP_010975376.1	1	1	4	26	4	21
USDA1106-psymb	freebayes-variant-USDA1106-psymb-605474-T	605474	0	T	C	0.07	0.7609579	0.1791866	-92.7996	16.56432	1.00E+05	5.57E-05	5.64E-05	0.000234076	dnf1dnf2	0.7609579	USDA1106-psymb	605473	605474	10308	freebayes-variant-USDA1106-psymb-605474-T	CDO30_RS28045:PAS domain-containing protein; protein_id=WP_010975376.1	1	1	5	6	5	5
USDA1106-psymb	freebayes-variant-USDA1106-psymb-437897-C	437897	0	C	T	0.07	-0.9712341	0.2065936	-112.2131	17.55109	1.00E+05	1.00E-05	8.20E-06	6.28E-05	dnf5dnf2	0.9712341	USDA1106-psymb	437896	437897	10122	freebayes-variant-USDA1106-psymb-437897-C	CDO30_RS27255:hypothetical protein; protein_id=WP_010975237.1	1	1	1	2	1	2
USDA1106-psymb	freebayes-variant-USDA1106-psymb-256524-T	256524	1	C	T	0.141	0.7119148	0.1733589	-114.3384	27.06723	1.00E+05	9.28E-05	7.66E-05	0.00029075	dnf5dnf2	0.7119148	USDA1106-psymb	256523	256524	11736	freebayes-variant-USDA1106-psymb-256524-T	CDO30_RS26335:S-(hydroxymethyl)glutathione dehydrogenase/class III alcohol dehydrogenase; protein_id=WP_010975081.1	1	1	2	52	2	46
USDA1106-psymb	freebayes-variant-USDA1106-psymb-256926-T	256926	0	C	T	0.163	0.8040558	0.1967352	-114.4422	21.35579	1.00E+05	9.95E-05	8.55E-05	0.000314539	dnf5dnf2	0.8040558	USDA1106-psymb	256925	256926	6678	freebayes-variant-USDA1106-psymb-256926-T	CDO30_RS26335:S-(hydroxymethyl)glutathione dehydrogenase/class III alcohol dehydrogenase; protein_id=WP_010975081.1	1	1	3	18	3	14
USDA1106-psymb	freebayes-variant-USDA1106-psymb-594701-AC	594701	2	AC	A	0.06	0.9604125	0.2415394	-114.7461	25.98959	1.00E+05	0.000147689	0.000117913	0.000396881	dnf5dnf2	0.9604125	USDA1106-psymb	594700	594701	12297	freebayes-variant-USDA1106-psymb-594701-AC	CDO30_RS27995:phosphotransferase; protein_id=WP_041170070.1	1	1	4	4	4	3
USDA1106-psymb	freebayes-variant-USDA1106-psymb-625550-C	625550	0	C	T	0.14	0.8718381	0.2240797	-115.1268	20.6647	1.00E+05	0.000199376	0.000176658	0.000533628	dnf5dnf2	0.8718381	USDA1106-psymb	625549	625550	7205	freebayes-variant-USDA1106-psymb-625550-C	CDO30_RS28165:TIM barrel protein; protein_id=WP_010975393.1	2	1	5	12	5	9
USDA1106-psymb	freebayes-variant-USDA1106-psymb-625550-C	625550	0	C	T	0.14	0.8718381	0.2240797	-115.1268	20.6647	1.00E+05	0.000199376	0.000176658	0.000533628	dnf5dnf2	0.8718381	USDA1106-psymb	625549	625550	7205	freebayes-variant-USDA1106-psymb-625553-G	CDO30_RS28165:TIM barrel protein; protein_id=WP_010975393.1	2	1	5	12	5	9
USDA1106-psymb	freebayes-variant-USDA1106-psymb-544690-A	544690	0	A	G	0.058	0.8932854	0.1955253	-99.87122	13.69155	1.00E+05	1.67E-05	1.88E-05	0.000109176	nad1	0.8932854	USDA1106-psymb	544689	544690	10839	freebayes-variant-USDA1106-psymb-544690-A	CDO30_RS27770:ROK family protein; protein_id=WP_010975325.1	1	1	1	3	1	2
USDA1106-psymb	freebayes-variant-USDA1106-psymb-437897-C	437897	0	C	T	0.07	-0.7613097	0.1820109	-100.8635	28.34527	1.00E+05	7.04E-05	5.33E-05	0.000224807	nad1	0.7613097	USDA1106-psymb	437896	437897	10122	freebayes-variant-USDA1106-psymb-437897-C	CDO30_RS27255:hypothetical protein; protein_id=WP_010975237.1	1	1	2	13	2	9
USDA1106-psymb	freebayes-variant-USDA1106-psymb-507369-C	507369	0	C	T	0.105	0.6888552	0.1695989	-101.6154	14.25536	1.00E+05	0.00010899	0.000118081	0.000397293	nad1	0.6888552	USDA1106-psymb	507368	507369	8384	freebayes-variant-USDA1106-psymb-507369-C	CDO30_RS27585:NAD-dependent succinate-semialdehyde dehydrogenase; protein_id=WP_010975297.1	1	1	3	27	3	21
USDA1106-psymb	freebayes-variant-USDA1106-psymb-184699-G	184699	0	G	A	0.093	-0.779481	0.1988241	-101.8798	24.51354	1.00E+05	0.000179707	0.000156346	0.000487731	nad1	0.779481	USDA1106-psymb	184698	184699	9071	freebayes-variant-USDA1106-psymb-184699-G	CDO30_RS26000:FadR family transcriptional regulator; protein_id=WP_010975026.1	1	1	4	11	4	8
USDA1106-psymb	freebayes-variant-USDA1106-psymb-594701-AC	594701	2	AC	A	0.06	0.8076114	0.2079306	-101.9499	24.80934	1.00E+05	0.000204094	0.000168422	0.00051517	nad1	0.8076114	USDA1106-psymb	594700	594701	12297	freebayes-variant-USDA1106-psymb-594701-AC	CDO30_RS27995:phosphotransferase; protein_id=WP_041170070.1	1	1	5	9	5	7
USDA1106-psymb	freebayes-variant-USDA1106-psymb-1562831-T	1562831	1	T	C	0.059	0.9381342	0.221783	-93.0561	4.760476	1.00E+05	5.93E-05	0.000109105	0.000375139	rdn1	0.9381342	USDA1106-psymb	1562830	1562831	12010	freebayes-variant-USDA1106-psymb-1562831-T	CDO30_RS32815:DUF2384 domain-containing protein; protein_id=WP_010976218.1	1	1	1	1	1	1
USDA1106-psymb	freebayes-variant-USDA1106-psymb-1569505-A	1569505	0	A	C	0.058	0.9146774	0.219937	-93.35696	4.552142	1.00E+05	7.68E-05	0.000150135	0.000473435	rdn1	0.9146774	USDA1106-psymb	1569504	1569505	9913	freebayes-variant-USDA1106-psymb-1577691-A	CDO30_RS32880:DNA-3-methyladenine glycosylase; protein_id=WP_003530532.1	5	5	2	2	NA	NA
USDA1106-psymb	freebayes-variant-USDA1106-psymb-1569505-A	1569505	0	A	C	0.058	0.9146774	0.219937	-93.35696	4.552142	1.00E+05	7.68E-05	0.000150135	0.000473435	rdn1	0.9146774	USDA1106-psymb	1569504	1569505	9913	freebayes-variant-USDA1106-psymb-1573604-G	CDO30_RS32860:DMT family transporter; protein_id=WP_003530524.1	5	5	2	2	NA	NA
USDA1106-psymb	freebayes-variant-USDA1106-psymb-1569505-A	1569505	0	A	C	0.058	0.9146774	0.219937	-93.35696	4.552142	1.00E+05	7.68E-05	0.000150135	0.000473435	rdn1	0.9146774	USDA1106-psymb	1569504	1569505	9913	freebayes-variant-USDA1106-psymb-1571471-T	CDO30_RS32850:YbhB/YbcL family Raf kinase inhibitor-like protein; protein_id=WP_003530520.1	5	5	2	2	NA	NA
USDA1106-psymb	freebayes-variant-USDA1106-psymb-1569505-A	1569505	0	A	C	0.058	0.9146774	0.219937	-93.35696	4.552142	1.00E+05	7.68E-05	0.000150135	0.000473435	rdn1	0.9146774	USDA1106-psymb	1569504	1569505	9913	freebayes-variant-USDA1106-psymb-1569505-A	CDO30_RS32845:winged helix-turn-helix domain-containing tetratricopeptide repeat protein; protein_id=WP_015456734.1	5	5	2	2	NA	NA
USDA1106-psymb	freebayes-variant-USDA1106-psymb-1569505-A	1569505	0	A	C	0.058	0.9146774	0.219937	-93.35696	4.552142	1.00E+05	7.68E-05	0.000150135	0.000473435	rdn1	0.9146774	USDA1106-psymb	1569504	1569505	9913	freebayes-variant-USDA1106-psymb-1579083-T	CDO30_RS32885:NAD(P)-dependent oxidoreductase; protein_id=WP_003530537.1	5	5	2	2	NA	NA
USDA1106-psymb	freebayes-variant-USDA1106-psymb-437897-C	437897	0	C	T	0.07	-0.6436505	0.1611891	-93.47537	6.946986	1.00E+05	0.000139106	0.000170268	0.000519323	rdn1	0.6436505	USDA1106-psymb	437896	437897	10122	freebayes-variant-USDA1106-psymb-437897-C	CDO30_RS27255:hypothetical protein; protein_id=WP_010975237.1	1	1	3	13	2	10
USDA1106-psymb	freebayes-variant-USDA1106-psymb-407391-C	407391	0	C	A	0.058	0.4323829	0.1181273	-94.17874	1.00E+05	1.00E+05	0.000439075	0.000360425	0.00090974	rdn1	0.4323829	USDA1106-psymb	407390	407391	10796	freebayes-variant-USDA1106-psymb-407388-T	CDO30_RS27120:formylglycine-generating enzyme family protein; protein_id=WP_015456587.1	3	1	4	177	3	161
USDA1106-psymb	freebayes-variant-USDA1106-psymb-407391-C	407391	0	C	A	0.058	0.4323829	0.1181273	-94.17874	1.00E+05	1.00E+05	0.000439075	0.000360425	0.00090974	rdn1	0.4323829	USDA1106-psymb	407390	407391	10796	freebayes-variant-USDA1106-psymb-407379-C	CDO30_RS27120:formylglycine-generating enzyme family protein; protein_id=WP_015456587.1	3	1	4	177	3	161
USDA1106-psymb	freebayes-variant-USDA1106-psymb-407391-C	407391	0	C	A	0.058	0.4323829	0.1181273	-94.17874	1.00E+05	1.00E+05	0.000439075	0.000360425	0.00090974	rdn1	0.4323829	USDA1106-psymb	407390	407391	10796	freebayes-variant-USDA1106-psymb-407391-C	CDO30_RS27120:formylglycine-generating enzyme family protein; protein_id=WP_015456587.1	3	1	4	177	3	161
USDA1106-psymb	freebayes-variant-USDA1106-psymb-1382880-C	1382880	3	CG	C	0.265	0.3333533	0.09130453	-94.2088	1.00E+05	1.00E+05	0.000453023	0.0003722	0.000932204	rdn1	0.3333533	USDA1106-psymb	1382879	1382880	12382	freebayes-variant-USDA1106-psymb-1382880-C	CDO30_RS31760:integrase core domain-containing protein; protein_id=WP_010976026.1	1	1	5	573	4	532
USDA1106-psymb	freebayes-variant-USDA1106-psymb-594701-AC	594701	2	AC	A	0.06	0.8826107	0.1836836	-90.54496	81.18082	1.00E+05	6.69E-06	4.60E-06	4.31E-05	sunn1	0.8826107	USDA1106-psymb	594700	594701	12297	freebayes-variant-USDA1106-psymb-594701-AC	CDO30_RS27995:phosphotransferase; protein_id=WP_041170070.1	1	1	1	1	1	1
USDA1106-psymb	freebayes-variant-USDA1106-psymb-606611-G	606611	0	G	C	0.081	0.7108408	0.1665313	-92.55069	99.03241	1.00E+05	5.14E-05	3.76E-05	0.000176175	sunn1	0.7108408	USDA1106-psymb	606610	606611	9535	freebayes-variant-USDA1106-psymb-606611-G	CDO30_RS28045:PAS domain-containing protein; protein_id=WP_010975376.1	1	1	2	9	2	6
USDA1106-psymb	freebayes-variant-USDA1106-psymb-625550-C	625550	0	C	T	0.14	0.7396817	0.1749343	-92.68236	47.37536	1.00E+05	5.96E-05	4.32E-05	0.000194086	sunn1	0.7396817	USDA1106-psymb	625549	625550	7205	freebayes-variant-USDA1106-psymb-625553-G	CDO30_RS28165:TIM barrel protein; protein_id=WP_010975393.1	2	1	3	4	3	3
USDA1106-psymb	freebayes-variant-USDA1106-psymb-625550-C	625550	0	C	T	0.14	0.7396817	0.1749343	-92.68236	47.37536	1.00E+05	5.96E-05	4.32E-05	0.000194086	sunn1	0.7396817	USDA1106-psymb	625549	625550	7205	freebayes-variant-USDA1106-psymb-625550-C	CDO30_RS28165:TIM barrel protein; protein_id=WP_010975393.1	2	1	3	4	3	3
USDA1106-psymb	freebayes-variant-USDA1106-psymb-606872-C	606872	0	T	C	0.442	0.5057389	0.1243725	-93.25867	44.78334	1.00E+05	0.00010719	7.95E-05	0.000298576	sunn1	0.5057389	USDA1106-psymb	606871	606872	1074	freebayes-variant-USDA1106-psymb-607094-G	CDO30_RS28045:PAS domain-containing protein; protein_id=WP_010975376.1	7	1	4	103	4	94
USDA1106-psymb	freebayes-variant-USDA1106-psymb-606872-C	606872	0	T	C	0.442	0.5057389	0.1243725	-93.25867	44.78334	1.00E+05	0.00010719	7.95E-05	0.000298576	sunn1	0.5057389	USDA1106-psymb	606871	606872	1074	freebayes-variant-USDA1106-psymb-607190-A	CDO30_RS28045:PAS domain-containing protein; protein_id=WP_010975376.1	7	1	4	103	4	94
USDA1106-psymb	freebayes-variant-USDA1106-psymb-606872-C	606872	0	T	C	0.442	0.5057389	0.1243725	-93.25867	44.78334	1.00E+05	0.00010719	7.95E-05	0.000298576	sunn1	0.5057389	USDA1106-psymb	606871	606872	1074	freebayes-variant-USDA1106-psymb-607484-C	CDO30_RS28045:PAS domain-containing protein; protein_id=WP_010975376.1	7	1	4	103	4	94
USDA1106-psymb	freebayes-variant-USDA1106-psymb-606872-C	606872	0	T	C	0.442	0.5057389	0.1243725	-93.25867	44.78334	1.00E+05	0.00010719	7.95E-05	0.000298576	sunn1	0.5057389	USDA1106-psymb	606871	606872	1074	freebayes-variant-USDA1106-psymb-607355-T	CDO30_RS28045:PAS domain-containing protein; protein_id=WP_010975376.1	7	1	4	103	4	94
USDA1106-psymb	freebayes-variant-USDA1106-psymb-606872-C	606872	0	T	C	0.442	0.5057389	0.1243725	-93.25867	44.78334	1.00E+05	0.00010719	7.95E-05	0.000298576	sunn1	0.5057389	USDA1106-psymb	606871	606872	1074	freebayes-variant-USDA1106-psymb-606812-G	CDO30_RS28045:PAS domain-containing protein; protein_id=WP_010975376.1	7	1	4	103	4	94
USDA1106-psymb	freebayes-variant-USDA1106-psymb-606872-C	606872	0	T	C	0.442	0.5057389	0.1243725	-93.25867	44.78334	1.00E+05	0.00010719	7.95E-05	0.000298576	sunn1	0.5057389	USDA1106-psymb	606871	606872	1074	freebayes-variant-USDA1106-psymb-606872-C	CDO30_RS28045:PAS domain-containing protein; protein_id=WP_010975376.1	7	1	4	103	4	94
USDA1106-psymb	freebayes-variant-USDA1106-psymb-606872-C	606872	0	T	C	0.442	0.5057389	0.1243725	-93.25867	44.78334	1.00E+05	0.00010719	7.95E-05	0.000298576	sunn1	0.5057389	USDA1106-psymb	606871	606872	1074	freebayes-variant-USDA1106-psymb-606776-T	CDO30_RS28045:PAS domain-containing protein; protein_id=WP_010975376.1	7	1	4	103	4	94
USDA1106-psymb	freebayes-variant-USDA1106-psymb-603619-ACCC	603619	8	ACCC	ACCCC	0.179	0.5488544	0.1369715	-93.45995	58.58782	1.00E+05	0.000132401	9.83E-05	0.000347993	sunn1	0.5488544	USDA1106-psymb	603618	603619	13657	freebayes-variant-USDA1106-psymb-603619-ACCC	CDO30_RS28035:hypothetical protein; protein_id=WP_010975374.1	1	1	5	66	5	59
USDA1106-psymb	freebayes-variant-USDA1106-psymb-1562831-T	1562831	1	T	C	0.059	1.075431	0.2669564	-108.4541	5.930311	1.00E+05	0.000122693	0.000115972	0.000392123	sunn4	1.075431	USDA1106-psymb	1562830	1562831	12010	freebayes-variant-USDA1106-psymb-1562831-T	CDO30_RS32815:DUF2384 domain-containing protein; protein_id=WP_010976218.1	1	1	1	1	1	1
USDA1106-psymb	freebayes-variant-USDA1106-psymb-1569505-A	1569505	0	A	C	0.058	1.049053	0.2643605	-108.694	5.675477	1.00E+05	0.000151894	0.0001496	0.000472195	sunn4	1.049053	USDA1106-psymb	1569504	1569505	9913	freebayes-variant-USDA1106-psymb-1569505-A	CDO30_RS32845:winged helix-turn-helix domain-containing tetratricopeptide repeat protein; protein_id=WP_015456734.1	5	5	2	2	NA	NA
USDA1106-psymb	freebayes-variant-USDA1106-psymb-1569505-A	1569505	0	A	C	0.058	1.049053	0.2643605	-108.694	5.675477	1.00E+05	0.000151894	0.0001496	0.000472195	sunn4	1.049053	USDA1106-psymb	1569504	1569505	9913	freebayes-variant-USDA1106-psymb-1571471-T	CDO30_RS32850:YbhB/YbcL family Raf kinase inhibitor-like protein; protein_id=WP_003530520.1	5	5	2	2	NA	NA
USDA1106-psymb	freebayes-variant-USDA1106-psymb-1569505-A	1569505	0	A	C	0.058	1.049053	0.2643605	-108.694	5.675477	1.00E+05	0.000151894	0.0001496	0.000472195	sunn4	1.049053	USDA1106-psymb	1569504	1569505	9913	freebayes-variant-USDA1106-psymb-1573604-G	CDO30_RS32860:DMT family transporter; protein_id=WP_003530524.1	5	5	2	2	NA	NA
USDA1106-psymb	freebayes-variant-USDA1106-psymb-1569505-A	1569505	0	A	C	0.058	1.049053	0.2643605	-108.694	5.675477	1.00E+05	0.000151894	0.0001496	0.000472195	sunn4	1.049053	USDA1106-psymb	1569504	1569505	9913	freebayes-variant-USDA1106-psymb-1577691-A	CDO30_RS32880:DNA-3-methyladenine glycosylase; protein_id=WP_003530532.1	5	5	2	2	NA	NA
USDA1106-psymb	freebayes-variant-USDA1106-psymb-1569505-A	1569505	0	A	C	0.058	1.049053	0.2643605	-108.694	5.675477	1.00E+05	0.000151894	0.0001496	0.000472195	sunn4	1.049053	USDA1106-psymb	1569504	1569505	9913	freebayes-variant-USDA1106-psymb-1579083-T	CDO30_RS32885:NAD(P)-dependent oxidoreductase; protein_id=WP_003530537.1	5	5	2	2	NA	NA
USDA1106-psymb	freebayes-variant-USDA1106-psymb-1417882-G	1417882	0	G	C	0.14	-0.721557	0.1704505	-108.8219	1.730747	1.00E+05	5.86E-05	0.000171376	0.000521812	sunn4	0.721557	USDA1106-psymb	1417881	1417882	7355	freebayes-variant-USDA1106-psymb-1417882-G	CDO30_RS32015:sugar ABC transporter substrate-binding protein; protein_id=WP_010976071.1	1	1	3	10	2	9
USDA1106-psymb	freebayes-variant-USDA1106-psymb-707897-T	707897	5	T	C	0.123	-0.5974037	0.154757	-108.8946	7.399266	1.00E+05	0.000221691	0.000185165	0.000552492	sunn4	0.5974037	USDA1106-psymb	707896	707897	13145	freebayes-variant-USDA1106-psymb-707897-T	CDO30_RS28605:lsrB, autoinducer 2 ABC transporter substrate-binding protein LsrB; protein_id=WP_190311208.1	1	1	4	69	3	61
USDA1106-psymb	freebayes-variant-USDA1106-psymb-331995-T	331995	0	T	C	0.128	-0.6964028	0.1807951	-109.0339	7.657085	1.00E+05	0.000228231	0.00021475	0.00061667	sunn4	0.6964028	USDA1106-psymb	331994	331995	7135	freebayes-variant-USDA1106-psymb-331995-T	CDO30_RS26745:dihydrodipicolinate synthase family protein; protein_id=WP_017273711.1	1	1	5	19	4	18
USDA1106-psymb	freebayes-variant-USDA1106-psymb-437897-C	437897	0	C	T	0.07	-1.309016	0.2374788	-126.4743	0.2639625	1.00E+05	3.82E-07	5.65E-07	1.18E-05	A17	1.309016	USDA1106-psymb	437896	437897	10122	freebayes-variant-USDA1106-psymb-437897-C	CDO30_RS27255:hypothetical protein; protein_id=WP_010975237.1	1	1	1	8	1	8
USDA1106-psymb	freebayes-variant-USDA1106-psymb-596975-C	596975	0	C	G	0.093	-1.448238	0.3149811	-129.3458	170.7233	1.00E+05	1.49E-05	1.13E-05	7.75E-05	A17	1.448238	USDA1106-psymb	596974	596975	9111	freebayes-variant-USDA1106-psymb-596975-C	CDO30_RS28005:araG, L-arabinose ABC transporter ATP-binding protein AraG; protein_id=WP_010975368.1	1	1	2	2	2	2
USDA1106-psymb	freebayes-variant-USDA1106-psymb-331995-T	331995	0	T	C	0.128	-1.115199	0.2436121	-129.4179	189.6263	1.00E+05	1.61E-05	1.21E-05	8.15E-05	A17	1.115199	USDA1106-psymb	331994	331995	7135	freebayes-variant-USDA1106-psymb-331995-T	CDO30_RS26745:dihydrodipicolinate synthase family protein; protein_id=WP_017273711.1	1	1	3	23	3	21
USDA1106-psymb	freebayes-variant-USDA1106-psymb-586390-C	586390	0	C	T	0.07	-1.318879	0.2976307	-130.0185	72.28428	1.00E+05	2.81E-05	2.28E-05	0.000124716	A17	1.318879	USDA1106-psymb	586389	586390	10121	freebayes-variant-USDA1106-psymb-579072-G	CDO30_RS27930:LysR family transcriptional regulator; protein_id=WP_010975355.1	2	2	4	6	4	6
USDA1106-psymb	freebayes-variant-USDA1106-psymb-586390-C	586390	0	C	T	0.07	-1.318879	0.2976307	-130.0185	72.28428	1.00E+05	2.81E-05	2.28E-05	0.000124716	A17	1.318879	USDA1106-psymb	586389	586390	10121	freebayes-variant-USDA1106-psymb-586390-C	CDO30_RS27960:class I fructose-bisphosphate aldolase; protein_id=WP_010975359.1	2	2	4	6	4	6
USDA1106-psymb	freebayes-variant-USDA1106-psymb-1396862-G	1396862	8	G	T	0.077	-1.460369	0.3324411	-130.0955	394.6179	1.00E+05	3.24E-05	2.47E-05	0.00013181	A17	1.460369	USDA1106-psymb	1396861	1396862	13710	freebayes-variant-USDA1106-psymb-1396862-G	CDO30_RS31870:hypothetical protein (pseudogene)	1	1	5	1	5	1
USDA1106-chr	pa-CDO30_RS12515-USDA1106-chr-2609346-A	2609346	1	A	G	0.2	0.5823601	0.1717519	-102.8456	5.018646	5.401244	0.001064436	0.001030227	0.002186197	ipd3	0.5823601	USDA1106-chr	2609345	2609346	1262	pa-CDO30_RS12475-USDA1106-chr-2600254-A	CDO30_RS12475:ABC transporter ATP-binding protein; protein_id=WP_010970010.1	5	5	1	202	NA	NA
USDA1106-chr	pa-CDO30_RS12515-USDA1106-chr-2609346-A	2609346	1	A	G	0.2	0.5823601	0.1717519	-102.8456	5.018646	5.401244	0.001064436	0.001030227	0.002186197	ipd3	0.5823601	USDA1106-chr	2609345	2609346	1262	pa-CDO30_RS12530-USDA1106-chr-2612456-A	CDO30_RS12530:FAD-dependent oxidoreductase; protein_id=WP_051076807.1	5	5	1	202	NA	NA
USDA1106-chr	pa-CDO30_RS12515-USDA1106-chr-2609346-A	2609346	1	A	G	0.2	0.5823601	0.1717519	-102.8456	5.018646	5.401244	0.001064436	0.001030227	0.002186197	ipd3	0.5823601	USDA1106-chr	2609345	2609346	1262	pa-CDO30_RS12470-USDA1106-chr-2599034-A	CDO30_RS12470:ABC transporter permease; protein_id=WP_088239336.1	5	5	1	202	NA	NA
USDA1106-chr	pa-CDO30_RS12515-USDA1106-chr-2609346-A	2609346	1	A	G	0.2	0.5823601	0.1717519	-102.8456	5.018646	5.401244	0.001064436	0.001030227	0.002186197	ipd3	0.5823601	USDA1106-chr	2609345	2609346	1262	pa-CDO30_RS12460-USDA1106-chr-2597052-A	CDO30_RS12460:LysR family transcriptional regulator; protein_id=WP_010970013.1	5	5	1	202	NA	NA
USDA1106-chr	pa-CDO30_RS12515-USDA1106-chr-2609346-A	2609346	1	A	G	0.2	0.5823601	0.1717519	-102.8456	5.018646	5.401244	0.001064436	0.001030227	0.002186197	ipd3	0.5823601	USDA1106-chr	2609345	2609346	1262	pa-CDO30_RS12515-USDA1106-chr-2609346-A	CDO30_RS12515:ABC transporter permease; protein_id=WP_010970002.1	5	5	1	202	NA	NA
USDA1106-chr	pa-CDO30_RS17770-USDA1106-chr-3653661-A	3653661	4	G	A	0.159	0.5365939	0.1757049	-103.7226	6.043648	6.434502	0.0030252	0.002672707	0.004442412	ipd3	0.5365939	USDA1106-chr	3653660	3653661	1378	pa-CDO30_RS17770-USDA1106-chr-3653661-A	CDO30_RS17770:IS256-like element ISRm5 family transposase; protein_id=WP_010969296.1	1	1	2	247	1	124
USDA1106-chr	pa-CDO30_RS12505-USDA1106-chr-2607471-A	2607471	0	A	G	0.209	0.5690644	0.184765	-103.8271	4.704478	4.942486	0.002798013	0.002996731	0.005535827	ipd3	0.5690644	USDA1106-chr	2607470	2607471	550	pa-CDO30_RS12505-USDA1106-chr-2607471-A	CDO30_RS12505:sugar ABC transporter substrate-binding protein; protein_id=WP_010970004.1	4	4	3	218	NA	NA
USDA1106-chr	pa-CDO30_RS12505-USDA1106-chr-2607471-A	2607471	0	A	G	0.209	0.5690644	0.184765	-103.8271	4.704478	4.942486	0.002798013	0.002996731	0.005535827	ipd3	0.5690644	USDA1106-chr	2607470	2607471	550	pa-CDO30_RS12510-USDA1106-chr-2608468-A	CDO30_RS12510:ATP-binding cassette domain-containing protein; protein_id=WP_010970003.1	4	4	3	218	NA	NA
USDA1106-chr	pa-CDO30_RS12505-USDA1106-chr-2607471-A	2607471	0	A	G	0.209	0.5690644	0.184765	-103.8271	4.704478	4.942486	0.002798013	0.002996731	0.005535827	ipd3	0.5690644	USDA1106-chr	2607470	2607471	550	pa-CDO30_RS12520-USDA1106-chr-2610300-A	CDO30_RS12520:hypothetical protein; protein_id=WP_010970001.1	4	4	3	218	NA	NA
USDA1106-chr	pa-CDO30_RS12505-USDA1106-chr-2607471-A	2607471	0	A	G	0.209	0.5690644	0.184765	-103.8271	4.704478	4.942486	0.002798013	0.002996731	0.005535827	ipd3	0.5690644	USDA1106-chr	2607470	2607471	550	pa-CDO30_RS12525-USDA1106-chr-2611255-A	CDO30_RS12525:sterol desaturase family protein; protein_id=WP_010970000.1	4	4	3	218	NA	NA
USDA1106-chr	freebayes-variant-USDA1106-chr-2838517-C	2838517	3	C	T	0.145	-0.480635	0.1758218	-104.2078	8.64725	1.00E+05	0.007636775	0.004554994	0.01117707	ipd3	0.480635	USDA1106-chr	2838516	2838517	1332	freebayes-variant-USDA1106-chr-2838517-C	CDO30_RS13690:hypothetical protein; protein_id=WP_015007823.1	1	1	4	302	2	157
USDA1106-chr	pa-CDO30_RS12455-USDA1106-chr-2595816-A	2595816	6	A	G	0.125	0.5482834	0.1937955	-104.3639	5.625737	6.136936	0.005835149	0.005413455	0.008068056	ipd3	0.5482834	USDA1106-chr	2595815	2595816	1471	pa-CDO30_RS12455-USDA1106-chr-2595816-A	CDO30_RS12455:ABC transporter permease; protein_id=WP_010970014.1	1	1	5	234	3	120
USDA1106-chr	freebayes-variant-USDA1106-chr-1017467-A	1017467	0	A	G	0.058	1.360292	0.4387683	-128.6124	1.230695	1.177486	0.002631553	0.004209251	0.01088333	latd	1.360292	USDA1106-chr	1017466	1017467	1008	freebayes-variant-USDA1106-chr-1017467-A	CDO30_RS05085:pyridoxal phosphate-dependent aminotransferase family protein; protein_id=WP_010968673.1	1	1	1	13	1	8
USDA1106-chr	freebayes-variant-USDA1106-chr-1125073-C	1125073	0	C	A	0.058	1.360292	0.4387683	-128.6124	1.230695	1.177486	0.002631553	0.004209251	0.01088333	latd	1.360292		NA	NA	NA			0	0	2	14	2	9
USDA1106-chr	freebayes-variant-USDA1106-chr-1147867-G	1147867	0	G	C	0.058	1.360292	0.4387683	-128.6124	1.230695	1.177486	0.002631553	0.004209251	0.01088333	latd	1.360292	USDA1106-chr	1147866	1147867	1089	freebayes-variant-USDA1106-chr-1174644-A	CDO30_RS05775:ribonuclease P protein component; protein_id=WP_013843866.1	6	6	3	15	NA	NA
USDA1106-chr	freebayes-variant-USDA1106-chr-1147867-G	1147867	0	G	C	0.058	1.360292	0.4387683	-128.6124	1.230695	1.177486	0.002631553	0.004209251	0.01088333	latd	1.360292	USDA1106-chr	1147866	1147867	1089	freebayes-variant-USDA1106-chr-1127782-G	CDO30_RS05575:orotate phosphoribosyltransferase; protein_id=WP_010968605.1	6	6	3	15	NA	NA
USDA1106-chr	freebayes-variant-USDA1106-chr-1147867-G	1147867	0	G	C	0.058	1.360292	0.4387683	-128.6124	1.230695	1.177486	0.002631553	0.004209251	0.01088333	latd	1.360292	USDA1106-chr	1147866	1147867	1089	freebayes-variant-USDA1106-chr-1125073-C	CDO30_RS05565:pgi, glucose-6-phosphate isomerase; protein_id=WP_010968607.1	6	6	3	15	NA	NA
USDA1106-chr	freebayes-variant-USDA1106-chr-1147867-G	1147867	0	G	C	0.058	1.360292	0.4387683	-128.6124	1.230695	1.177486	0.002631553	0.004209251	0.01088333	latd	1.360292	USDA1106-chr	1147866	1147867	1089	freebayes-variant-USDA1106-chr-1086154-G	CDO30_RS05405:phosphate ABC transporter ATP-binding protein PstB; protein_id=WP_003530182.1	6	6	3	15	NA	NA
USDA1106-chr	freebayes-variant-USDA1106-chr-1147867-G	1147867	0	G	C	0.058	1.360292	0.4387683	-128.6124	1.230695	1.177486	0.002631553	0.004209251	0.01088333	latd	1.360292	USDA1106-chr	1147866	1147867	1089	freebayes-variant-USDA1106-chr-1085270-C	CDO30_RS05400:phoU, phosphate signaling complex protein PhoU; protein_id=WP_003530180.1	6	6	3	15	NA	NA
USDA1106-chr	freebayes-variant-USDA1106-chr-1147867-G	1147867	0	G	C	0.058	1.360292	0.4387683	-128.6124	1.230695	1.177486	0.002631553	0.004209251	0.01088333	latd	1.360292	USDA1106-chr	1147866	1147867	1089	freebayes-variant-USDA1106-chr-1147867-G	CDO30_RS05670:DUF1810 domain-containing protein; protein_id=WP_010968595.1	6	6	3	15	NA	NA
USDA1106-chr	freebayes-variant-USDA1106-chr-973696-T	973696	0	T	C	0.105	0.7358184	0.2472827	-128.8427	1.331318	1.396396	0.003817817	0.005428862	0.01053945	latd	0.7358184	USDA1106-chr	973695	973696	864	freebayes-variant-USDA1106-chr-973696-T	CDO30_RS04880:hypothetical protein; protein_id=WP_010968710.1	1	1	4	166	3	90
USDA1106-chr	freebayes-variant-USDA1106-chr-932750-A	932750	0	A	G	0.058	-1.455058	0.5352249	-129.1924	1.796904	1.739052	0.00796309	0.008009815	0.01267039	latd	1.455058	USDA1106-chr	932749	932750	1112	freebayes-variant-USDA1106-chr-2997152-C	CDO30_RS14405:ftsZ, cell division protein FtsZ; protein_id=WP_010969741.1	3	3	5	12	4	7
USDA1106-chr	freebayes-variant-USDA1106-chr-932750-A	932750	0	A	G	0.058	-1.455058	0.5352249	-129.1924	1.796904	1.739052	0.00796309	0.008009815	0.01267039	latd	1.455058	USDA1106-chr	932749	932750	1112	freebayes-variant-USDA1106-chr-1782171-T	CDO30_RS08595:CarD family transcriptional regulator; protein_id=WP_003535785.1	3	3	5	12	4	7
USDA1106-chr	freebayes-variant-USDA1106-chr-932750-A	932750	0	A	G	0.058	-1.455058	0.5352249	-129.1924	1.796904	1.739052	0.00796309	0.008009815	0.01267039	latd	1.455058	USDA1106-chr	932749	932750	1112	freebayes-variant-USDA1106-chr-932750-A	CDO30_RS04655:flagellar basal body P-ring protein FlgI; protein_id=WP_003529892.1	3	3	5	12	4	7
USDA1106-chr	freebayes-variant-USDA1106-chr-376917-G	376917	0	G	A	0.07	-2.092266	0.4360728	-108.6296	3.770983	3.787071	6.88E-06	4.39E-05	0.00059714	hcl	2.092266	USDA1106-chr	376916	376917	929	freebayes-variant-USDA1106-chr-376917-G	CDO30_RS01920:mprF, bifunctional lysylphosphatidylglycerol flippase/synthetase MprF; protein_id=WP_010969091.1	2	2	1	5	1	3
USDA1106-chr	freebayes-variant-USDA1106-chr-376917-G	376917	0	G	A	0.07	-2.092266	0.4360728	-108.6296	3.770983	3.787071	6.88E-06	4.39E-05	0.00059714	hcl	2.092266	USDA1106-chr	376916	376917	929	freebayes-variant-USDA1106-chr-11438-C	CDO30_RS00070:segregation/condensation protein A; protein_id=WP_014526708.1	2	2	1	5	1	3
USDA1106-chr	freebayes-variant-USDA1106-chr-379859-G	379859	0	G	A	0.07	-2.092266	0.4360728	-108.6296	3.770983	3.787071	6.88E-06	4.39E-05	0.00059714	hcl	2.092266	USDA1106-chr	379858	379859	1035	freebayes-variant-USDA1106-chr-426119-G	CDO30_RS02170:MFS transporter; protein_id=WP_010969063.1	3	2	2	6	2	4
USDA1106-chr	freebayes-variant-USDA1106-chr-379859-G	379859	0	G	A	0.07	-2.092266	0.4360728	-108.6296	3.770983	3.787071	6.88E-06	4.39E-05	0.00059714	hcl	2.092266	USDA1106-chr	379858	379859	1035	freebayes-variant-USDA1106-chr-379695-C	CDO30_RS01930:molybdopterin oxidoreductase family protein; protein_id=WP_014526666.1	3	2	2	6	2	4
USDA1106-chr	freebayes-variant-USDA1106-chr-379859-G	379859	0	G	A	0.07	-2.092266	0.4360728	-108.6296	3.770983	3.787071	6.88E-06	4.39E-05	0.00059714	hcl	2.092266	USDA1106-chr	379858	379859	1035	freebayes-variant-USDA1106-chr-379859-G	CDO30_RS01930:molybdopterin oxidoreductase family protein; protein_id=WP_014526666.1	3	2	2	6	2	4
USDA1106-chr	freebayes-variant-USDA1106-chr-46610-T	46610	0	T	C	0.058	-2.585316	0.5704235	-109.0183	4.435142	4.454409	1.92E-05	6.62E-05	0.00061214	hcl	2.585316	USDA1106-chr	46609	46610	959	freebayes-variant-USDA1106-chr-3053428-G	CDO30_RS14695:DUF87 domain-containing protein; protein_id=WP_010969709.1	292	138	3	1	NA	NA
USDA1106-chr	freebayes-variant-USDA1106-chr-46610-T	46610	0	T	C	0.058	-2.585316	0.5704235	-109.0183	4.435142	4.454409	1.92E-05	6.62E-05	0.00061214	hcl	2.585316	USDA1106-chr	46609	46610	959	freebayes-variant-USDA1106-chr-3053583-T	CDO30_RS14695:DUF87 domain-containing protein; protein_id=WP_010969709.1	292	138	3	1	NA	NA
USDA1106-chr	freebayes-variant-USDA1106-chr-46610-T	46610	0	T	C	0.058	-2.585316	0.5704235	-109.0183	4.435142	4.454409	1.92E-05	6.62E-05	0.00061214	hcl	2.585316	USDA1106-chr	46609	46610	959	freebayes-variant-USDA1106-chr-3052646-G	CDO30_RS14685:hypothetical protein; protein_id=WP_010969710.1	292	138	3	1	NA	NA
USDA1106-chr	freebayes-variant-USDA1106-chr-46610-T	46610	0	T	C	0.058	-2.585316	0.5704235	-109.0183	4.435142	4.454409	1.92E-05	6.62E-05	0.00061214	hcl	2.585316	USDA1106-chr	46609	46610	959	freebayes-variant-USDA1106-chr-3053586-C	CDO30_RS14695:DUF87 domain-containing protein; protein_id=WP_010969709.1	292	138	3	1	NA	NA
USDA1106-chr	freebayes-variant-USDA1106-chr-46610-T	46610	0	T	C	0.058	-2.585316	0.5704235	-109.0183	4.435142	4.454409	1.92E-05	6.62E-05	0.00061214	hcl	2.585316	USDA1106-chr	46609	46610	959	freebayes-variant-USDA1106-chr-3053954-C	CDO30_RS14695:DUF87 domain-containing protein; protein_id=WP_010969709.1	292	138	3	1	NA	NA
USDA1106-chr	freebayes-variant-USDA1106-chr-46610-T	46610	0	T	C	0.058	-2.585316	0.5704235	-109.0183	4.435142	4.454409	1.92E-05	6.62E-05	0.00061214	hcl	2.585316	USDA1106-chr	46609	46610	959	freebayes-variant-USDA1106-chr-3083973-G	CDO30_RS14840:PLP-dependent aminotransferase family protein; protein_id=WP_010969691.1	292	138	3	1	NA	NA
USDA1106-chr	freebayes-variant-USDA1106-chr-46610-T	46610	0	T	C	0.058	-2.585316	0.5704235	-109.0183	4.435142	4.454409	1.92E-05	6.62E-05	0.00061214	hcl	2.585316	USDA1106-chr	46609	46610	959	freebayes-variant-USDA1106-chr-3084158-T	CDO30_RS14845:DUF983 domain-containing protein; protein_id=WP_013844628.1	292	138	3	1	NA	NA
USDA1106-chr	freebayes-variant-USDA1106-chr-46610-T	46610	0	T	C	0.058	-2.585316	0.5704235	-109.0183	4.435142	4.454409	1.92E-05	6.62E-05	0.00061214	hcl	2.585316	USDA1106-chr	46609	46610	959	freebayes-variant-USDA1106-chr-3121306-A	CDO30_RS15030:sorbosone dehydrogenase family protein; protein_id=WP_010969664.1	292	138	3	1	NA	NA
USDA1106-chr	freebayes-variant-USDA1106-chr-46610-T	46610	0	T	C	0.058	-2.585316	0.5704235	-109.0183	4.435142	4.454409	1.92E-05	6.62E-05	0.00061214	hcl	2.585316	USDA1106-chr	46609	46610	959	freebayes-variant-USDA1106-chr-3092612-G	CDO30_RS14890:aspartate/glutamate racemase family protein; protein_id=WP_010969683.1	292	138	3	1	NA	NA
USDA1106-chr	freebayes-variant-USDA1106-chr-46610-T	46610	0	T	C	0.058	-2.585316	0.5704235	-109.0183	4.435142	4.454409	1.92E-05	6.62E-05	0.00061214	hcl	2.585316	USDA1106-chr	46609	46610	959	freebayes-variant-USDA1106-chr-3092618-A	CDO30_RS14890:aspartate/glutamate racemase family protein; protein_id=WP_010969683.1	292	138	3	1	NA	NA
USDA1106-chr	freebayes-variant-USDA1106-chr-46610-T	46610	0	T	C	0.058	-2.585316	0.5704235	-109.0183	4.435142	4.454409	1.92E-05	6.62E-05	0.00061214	hcl	2.585316	USDA1106-chr	46609	46610	959	freebayes-variant-USDA1106-chr-3092627-GT	CDO30_RS14890:aspartate/glutamate racemase family protein; protein_id=WP_010969683.1	292	138	3	1	NA	NA
USDA1106-chr	freebayes-variant-USDA1106-chr-46610-T	46610	0	T	C	0.058	-2.585316	0.5704235	-109.0183	4.435142	4.454409	1.92E-05	6.62E-05	0.00061214	hcl	2.585316	USDA1106-chr	46609	46610	959	freebayes-variant-USDA1106-chr-3092680-G	CDO30_RS14895:aminoglycoside phosphotransferase family protein; protein_id=WP_003533789.1	292	138	3	1	NA	NA
USDA1106-chr	freebayes-variant-USDA1106-chr-46610-T	46610	0	T	C	0.058	-2.585316	0.5704235	-109.0183	4.435142	4.454409	1.92E-05	6.62E-05	0.00061214	hcl	2.585316	USDA1106-chr	46609	46610	959	freebayes-variant-USDA1106-chr-3051533-G	CDO30_RS14680:miaA, tRNA (adenosine(37)-N6)-dimethylallyltransferase MiaA; protein_id=WP_003534915.1	292	138	3	1	NA	NA
USDA1106-chr	freebayes-variant-USDA1106-chr-46610-T	46610	0	T	C	0.058	-2.585316	0.5704235	-109.0183	4.435142	4.454409	1.92E-05	6.62E-05	0.00061214	hcl	2.585316	USDA1106-chr	46609	46610	959	freebayes-variant-USDA1106-chr-3092709-C	CDO30_RS14895:aminoglycoside phosphotransferase family protein; protein_id=WP_003533789.1	292	138	3	1	NA	NA
USDA1106-chr	freebayes-variant-USDA1106-chr-46610-T	46610	0	T	C	0.058	-2.585316	0.5704235	-109.0183	4.435142	4.454409	1.92E-05	6.62E-05	0.00061214	hcl	2.585316	USDA1106-chr	46609	46610	959	freebayes-variant-USDA1106-chr-3097264-T	CDO30_RS14915:MacB family efflux pump subunit; protein_id=WP_010969681.1	292	138	3	1	NA	NA
USDA1106-chr	freebayes-variant-USDA1106-chr-46610-T	46610	0	T	C	0.058	-2.585316	0.5704235	-109.0183	4.435142	4.454409	1.92E-05	6.62E-05	0.00061214	hcl	2.585316	USDA1106-chr	46609	46610	959	freebayes-variant-USDA1106-chr-3090585-G	CDO30_RS14885:MFS transporter; protein_id=WP_013844627.1	292	138	3	1	NA	NA
USDA1106-chr	freebayes-variant-USDA1106-chr-46610-T	46610	0	T	C	0.058	-2.585316	0.5704235	-109.0183	4.435142	4.454409	1.92E-05	6.62E-05	0.00061214	hcl	2.585316	USDA1106-chr	46609	46610	959	freebayes-variant-USDA1106-chr-3051478-C	CDO30_RS14680:miaA, tRNA (adenosine(37)-N6)-dimethylallyltransferase MiaA; protein_id=WP_003534915.1	292	138	3	1	NA	NA
USDA1106-chr	freebayes-variant-USDA1106-chr-46610-T	46610	0	T	C	0.058	-2.585316	0.5704235	-109.0183	4.435142	4.454409	1.92E-05	6.62E-05	0.00061214	hcl	2.585316	USDA1106-chr	46609	46610	959	freebayes-variant-USDA1106-chr-3035571-A	CDO30_RS14575:AsmA family protein; protein_id=WP_033050462.1	292	138	3	1	NA	NA
USDA1106-chr	freebayes-variant-USDA1106-chr-46610-T	46610	0	T	C	0.058	-2.585316	0.5704235	-109.0183	4.435142	4.454409	1.92E-05	6.62E-05	0.00061214	hcl	2.585316	USDA1106-chr	46609	46610	959	freebayes-variant-USDA1106-chr-3039464-G	CDO30_RS14585:ribbon-helix-helix domain-containing protein; protein_id=WP_010969718.1	292	138	3	1	NA	NA
USDA1106-chr	freebayes-variant-USDA1106-chr-46610-T	46610	0	T	C	0.058	-2.585316	0.5704235	-109.0183	4.435142	4.454409	1.92E-05	6.62E-05	0.00061214	hcl	2.585316	USDA1106-chr	46609	46610	959	freebayes-variant-USDA1106-chr-3029583-G	CDO30_RS14560:efflux RND transporter permease subunit; protein_id=WP_010969721.1	292	138	3	1	NA	NA
USDA1106-chr	freebayes-variant-USDA1106-chr-46610-T	46610	0	T	C	0.058	-2.585316	0.5704235	-109.0183	4.435142	4.454409	1.92E-05	6.62E-05	0.00061214	hcl	2.585316	USDA1106-chr	46609	46610	959	freebayes-variant-USDA1106-chr-3029586-T	CDO30_RS14560:efflux RND transporter permease subunit; protein_id=WP_010969721.1	292	138	3	1	NA	NA
USDA1106-chr	freebayes-variant-USDA1106-chr-46610-T	46610	0	T	C	0.058	-2.585316	0.5704235	-109.0183	4.435142	4.454409	1.92E-05	6.62E-05	0.00061214	hcl	2.585316	USDA1106-chr	46609	46610	959	freebayes-variant-USDA1106-chr-3029592-G	CDO30_RS14560:efflux RND transporter permease subunit; protein_id=WP_010969721.1	292	138	3	1	NA	NA
USDA1106-chr	freebayes-variant-USDA1106-chr-46610-T	46610	0	T	C	0.058	-2.585316	0.5704235	-109.0183	4.435142	4.454409	1.92E-05	6.62E-05	0.00061214	hcl	2.585316	USDA1106-chr	46609	46610	959	freebayes-variant-USDA1106-chr-3029922-T	CDO30_RS14560:efflux RND transporter permease subunit; protein_id=WP_010969721.1	292	138	3	1	NA	NA
USDA1106-chr	freebayes-variant-USDA1106-chr-46610-T	46610	0	T	C	0.058	-2.585316	0.5704235	-109.0183	4.435142	4.454409	1.92E-05	6.62E-05	0.00061214	hcl	2.585316	USDA1106-chr	46609	46610	959	freebayes-variant-USDA1106-chr-3030657-G	CDO30_RS14560:efflux RND transporter permease subunit; protein_id=WP_010969721.1	292	138	3	1	NA	NA
USDA1106-chr	freebayes-variant-USDA1106-chr-46610-T	46610	0	T	C	0.058	-2.585316	0.5704235	-109.0183	4.435142	4.454409	1.92E-05	6.62E-05	0.00061214	hcl	2.585316	USDA1106-chr	46609	46610	959	freebayes-variant-USDA1106-chr-3030990-A	CDO30_RS14560:efflux RND transporter permease subunit; protein_id=WP_010969721.1	292	138	3	1	NA	NA
USDA1106-chr	freebayes-variant-USDA1106-chr-46610-T	46610	0	T	C	0.058	-2.585316	0.5704235	-109.0183	4.435142	4.454409	1.92E-05	6.62E-05	0.00061214	hcl	2.585316	USDA1106-chr	46609	46610	959	freebayes-variant-USDA1106-chr-3042894-C	CDO30_RS14620:hypothetical protein; protein_id=WP_010969715.1	292	138	3	1	NA	NA
USDA1106-chr	freebayes-variant-USDA1106-chr-46610-T	46610	0	T	C	0.058	-2.585316	0.5704235	-109.0183	4.435142	4.454409	1.92E-05	6.62E-05	0.00061214	hcl	2.585316	USDA1106-chr	46609	46610	959	freebayes-variant-USDA1106-chr-3031134-C	CDO30_RS14560:efflux RND transporter permease subunit; protein_id=WP_010969721.1	292	138	3	1	NA	NA
USDA1106-chr	freebayes-variant-USDA1106-chr-46610-T	46610	0	T	C	0.058	-2.585316	0.5704235	-109.0183	4.435142	4.454409	1.92E-05	6.62E-05	0.00061214	hcl	2.585316	USDA1106-chr	46609	46610	959	freebayes-variant-USDA1106-chr-3034227-C	CDO30_RS14575:AsmA family protein; protein_id=WP_033050462.1	292	138	3	1	NA	NA
USDA1106-chr	freebayes-variant-USDA1106-chr-46610-T	46610	0	T	C	0.058	-2.585316	0.5704235	-109.0183	4.435142	4.454409	1.92E-05	6.62E-05	0.00061214	hcl	2.585316	USDA1106-chr	46609	46610	959	freebayes-variant-USDA1106-chr-3097933-C	CDO30_RS14915:MacB family efflux pump subunit; protein_id=WP_010969681.1	292	138	3	1	NA	NA
USDA1106-chr	freebayes-variant-USDA1106-chr-46610-T	46610	0	T	C	0.058	-2.585316	0.5704235	-109.0183	4.435142	4.454409	1.92E-05	6.62E-05	0.00061214	hcl	2.585316	USDA1106-chr	46609	46610	959	freebayes-variant-USDA1106-chr-3035661-A	CDO30_RS14575:AsmA family protein; protein_id=WP_033050462.1	292	138	3	1	NA	NA
USDA1106-chr	freebayes-variant-USDA1106-chr-46610-T	46610	0	T	C	0.058	-2.585316	0.5704235	-109.0183	4.435142	4.454409	1.92E-05	6.62E-05	0.00061214	hcl	2.585316	USDA1106-chr	46609	46610	959	freebayes-variant-USDA1106-chr-3036012-A	CDO30_RS14575:AsmA family protein; protein_id=WP_033050462.1	292	138	3	1	NA	NA
USDA1106-chr	freebayes-variant-USDA1106-chr-46610-T	46610	0	T	C	0.058	-2.585316	0.5704235	-109.0183	4.435142	4.454409	1.92E-05	6.62E-05	0.00061214	hcl	2.585316	USDA1106-chr	46609	46610	959	freebayes-variant-USDA1106-chr-3037209-T	CDO30_RS14575:AsmA family protein; protein_id=WP_033050462.1	292	138	3	1	NA	NA
USDA1106-chr	freebayes-variant-USDA1106-chr-46610-T	46610	0	T	C	0.058	-2.585316	0.5704235	-109.0183	4.435142	4.454409	1.92E-05	6.62E-05	0.00061214	hcl	2.585316	USDA1106-chr	46609	46610	959	freebayes-variant-USDA1106-chr-3037212-G	CDO30_RS14575:AsmA family protein; protein_id=WP_033050462.1	292	138	3	1	NA	NA
USDA1106-chr	freebayes-variant-USDA1106-chr-46610-T	46610	0	T	C	0.058	-2.585316	0.5704235	-109.0183	4.435142	4.454409	1.92E-05	6.62E-05	0.00061214	hcl	2.585316	USDA1106-chr	46609	46610	959	freebayes-variant-USDA1106-chr-3032367-C	CDO30_RS14570:FAD-binding protein; protein_id=WP_010969720.1	292	138	3	1	NA	NA
USDA1106-chr	freebayes-variant-USDA1106-chr-46610-T	46610	0	T	C	0.058	-2.585316	0.5704235	-109.0183	4.435142	4.454409	1.92E-05	6.62E-05	0.00061214	hcl	2.585316	USDA1106-chr	46609	46610	959	freebayes-variant-USDA1106-chr-3102883-G	CDO30_RS14940:adenylate/guanylate cyclase domain-containing protein; protein_id=WP_010969677.1	292	138	3	1	NA	NA
USDA1106-chr	freebayes-variant-USDA1106-chr-46610-T	46610	0	T	C	0.058	-2.585316	0.5704235	-109.0183	4.435142	4.454409	1.92E-05	6.62E-05	0.00061214	hcl	2.585316	USDA1106-chr	46609	46610	959	freebayes-variant-USDA1106-chr-3156110-C	CDO30_RS15230:terminase large subunit; protein_id=WP_010969641.1	292	138	3	1	NA	NA
USDA1106-chr	freebayes-variant-USDA1106-chr-46610-T	46610	0	T	C	0.058	-2.585316	0.5704235	-109.0183	4.435142	4.454409	1.92E-05	6.62E-05	0.00061214	hcl	2.585316	USDA1106-chr	46609	46610	959	freebayes-variant-USDA1106-chr-3120178-T	CDO30_RS15025:tetratricopeptide repeat protein; protein_id=WP_010969665.1	292	138	3	1	NA	NA
USDA1106-chr	freebayes-variant-USDA1106-chr-46610-T	46610	0	T	C	0.058	-2.585316	0.5704235	-109.0183	4.435142	4.454409	1.92E-05	6.62E-05	0.00061214	hcl	2.585316	USDA1106-chr	46609	46610	959	freebayes-variant-USDA1106-chr-3224571-G	CDO30_RS15600:TSUP family transporter; protein_id=WP_026029710.1	292	138	3	1	NA	NA
USDA1106-chr	freebayes-variant-USDA1106-chr-46610-T	46610	0	T	C	0.058	-2.585316	0.5704235	-109.0183	4.435142	4.454409	1.92E-05	6.62E-05	0.00061214	hcl	2.585316	USDA1106-chr	46609	46610	959	freebayes-variant-USDA1106-chr-3238467-T	CDO30_RS15680:sodium:alanine symporter family protein; protein_id=WP_010969573.1	292	138	3	1	NA	NA
USDA1106-chr	freebayes-variant-USDA1106-chr-46610-T	46610	0	T	C	0.058	-2.585316	0.5704235	-109.0183	4.435142	4.454409	1.92E-05	6.62E-05	0.00061214	hcl	2.585316	USDA1106-chr	46609	46610	959	freebayes-variant-USDA1106-chr-3248342-C	CDO30_RS15720:glycoside hydrolase family 2 protein; protein_id=WP_013844583.1	292	138	3	1	NA	NA
USDA1106-chr	freebayes-variant-USDA1106-chr-46610-T	46610	0	T	C	0.058	-2.585316	0.5704235	-109.0183	4.435142	4.454409	1.92E-05	6.62E-05	0.00061214	hcl	2.585316	USDA1106-chr	46609	46610	959	freebayes-variant-USDA1106-chr-3332199-G	CDO30_RS16155:SDR family oxidoreductase; protein_id=WP_010969509.1	292	138	3	1	NA	NA
USDA1106-chr	freebayes-variant-USDA1106-chr-46610-T	46610	0	T	C	0.058	-2.585316	0.5704235	-109.0183	4.435142	4.454409	1.92E-05	6.62E-05	0.00061214	hcl	2.585316	USDA1106-chr	46609	46610	959	freebayes-variant-USDA1106-chr-3332220-T	CDO30_RS16155:SDR family oxidoreductase; protein_id=WP_010969509.1	292	138	3	1	NA	NA
USDA1106-chr	freebayes-variant-USDA1106-chr-46610-T	46610	0	T	C	0.058	-2.585316	0.5704235	-109.0183	4.435142	4.454409	1.92E-05	6.62E-05	0.00061214	hcl	2.585316	USDA1106-chr	46609	46610	959	freebayes-variant-USDA1106-chr-3332567-G	CDO30_RS16155:SDR family oxidoreductase; protein_id=WP_010969509.1	292	138	3	1	NA	NA
USDA1106-chr	freebayes-variant-USDA1106-chr-46610-T	46610	0	T	C	0.058	-2.585316	0.5704235	-109.0183	4.435142	4.454409	1.92E-05	6.62E-05	0.00061214	hcl	2.585316	USDA1106-chr	46609	46610	959	freebayes-variant-USDA1106-chr-3214461-T	CDO30_RS15555:cobN, cobaltochelatase subunit CobN; protein_id=WP_015445621.1	292	138	3	1	NA	NA
USDA1106-chr	freebayes-variant-USDA1106-chr-46610-T	46610	0	T	C	0.058	-2.585316	0.5704235	-109.0183	4.435142	4.454409	1.92E-05	6.62E-05	0.00061214	hcl	2.585316	USDA1106-chr	46609	46610	959	freebayes-variant-USDA1106-chr-3332568-C	CDO30_RS16155:SDR family oxidoreductase; protein_id=WP_010969509.1	292	138	3	1	NA	NA
USDA1106-chr	freebayes-variant-USDA1106-chr-46610-T	46610	0	T	C	0.058	-2.585316	0.5704235	-109.0183	4.435142	4.454409	1.92E-05	6.62E-05	0.00061214	hcl	2.585316	USDA1106-chr	46609	46610	959	freebayes-variant-USDA1106-chr-3333652-T	CDO30_RS16165:DUF2865 domain-containing protein; protein_id=WP_010969507.1	292	138	3	1	NA	NA
USDA1106-chr	freebayes-variant-USDA1106-chr-46610-T	46610	0	T	C	0.058	-2.585316	0.5704235	-109.0183	4.435142	4.454409	1.92E-05	6.62E-05	0.00061214	hcl	2.585316	USDA1106-chr	46609	46610	959	freebayes-variant-USDA1106-chr-3333685-T	CDO30_RS16165:DUF2865 domain-containing protein; protein_id=WP_010969507.1	292	138	3	1	NA	NA
USDA1106-chr	freebayes-variant-USDA1106-chr-46610-T	46610	0	T	C	0.058	-2.585316	0.5704235	-109.0183	4.435142	4.454409	1.92E-05	6.62E-05	0.00061214	hcl	2.585316	USDA1106-chr	46609	46610	959	freebayes-variant-USDA1106-chr-3338352-A	CDO30_RS16180:NADP-dependent malic enzyme; protein_id=WP_003534110.1	292	138	3	1	NA	NA
USDA1106-chr	freebayes-variant-USDA1106-chr-46610-T	46610	0	T	C	0.058	-2.585316	0.5704235	-109.0183	4.435142	4.454409	1.92E-05	6.62E-05	0.00061214	hcl	2.585316	USDA1106-chr	46609	46610	959	freebayes-variant-USDA1106-chr-3347940-T	CDO30_RS16235:hemF, oxygen-dependent coproporphyrinogen oxidase; protein_id=WP_010969498.1	292	138	3	1	NA	NA
USDA1106-chr	freebayes-variant-USDA1106-chr-46610-T	46610	0	T	C	0.058	-2.585316	0.5704235	-109.0183	4.435142	4.454409	1.92E-05	6.62E-05	0.00061214	hcl	2.585316	USDA1106-chr	46609	46610	959	freebayes-variant-USDA1106-chr-3348309-A	CDO30_RS16235:hemF, oxygen-dependent coproporphyrinogen oxidase; protein_id=WP_010969498.1	292	138	3	1	NA	NA
USDA1106-chr	freebayes-variant-USDA1106-chr-46610-T	46610	0	T	C	0.058	-2.585316	0.5704235	-109.0183	4.435142	4.454409	1.92E-05	6.62E-05	0.00061214	hcl	2.585316	USDA1106-chr	46609	46610	959	freebayes-variant-USDA1106-chr-3407758-G	CDO30_RS16465:multidrug effflux MFS transporter; protein_id=WP_017263637.1	292	138	3	1	NA	NA
USDA1106-chr	freebayes-variant-USDA1106-chr-46610-T	46610	0	T	C	0.058	-2.585316	0.5704235	-109.0183	4.435142	4.454409	1.92E-05	6.62E-05	0.00061214	hcl	2.585316	USDA1106-chr	46609	46610	959	freebayes-variant-USDA1106-chr-3333648-C	CDO30_RS16165:DUF2865 domain-containing protein; protein_id=WP_010969507.1	292	138	3	1	NA	NA
USDA1106-chr	freebayes-variant-USDA1106-chr-46610-T	46610	0	T	C	0.058	-2.585316	0.5704235	-109.0183	4.435142	4.454409	1.92E-05	6.62E-05	0.00061214	hcl	2.585316	USDA1106-chr	46609	46610	959	freebayes-variant-USDA1106-chr-3102886-T	CDO30_RS14940:adenylate/guanylate cyclase domain-containing protein; protein_id=WP_010969677.1	292	138	3	1	NA	NA
USDA1106-chr	freebayes-variant-USDA1106-chr-46610-T	46610	0	T	C	0.058	-2.585316	0.5704235	-109.0183	4.435142	4.454409	1.92E-05	6.62E-05	0.00061214	hcl	2.585316	USDA1106-chr	46609	46610	959	freebayes-variant-USDA1106-chr-3214137-C	CDO30_RS15555:cobN, cobaltochelatase subunit CobN; protein_id=WP_015445621.1	292	138	3	1	NA	NA
USDA1106-chr	freebayes-variant-USDA1106-chr-46610-T	46610	0	T	C	0.058	-2.585316	0.5704235	-109.0183	4.435142	4.454409	1.92E-05	6.62E-05	0.00061214	hcl	2.585316	USDA1106-chr	46609	46610	959	freebayes-variant-USDA1106-chr-3213937-C	CDO30_RS15555:cobN, cobaltochelatase subunit CobN; protein_id=WP_015445621.1	292	138	3	1	NA	NA
USDA1106-chr	freebayes-variant-USDA1106-chr-46610-T	46610	0	T	C	0.058	-2.585316	0.5704235	-109.0183	4.435142	4.454409	1.92E-05	6.62E-05	0.00061214	hcl	2.585316	USDA1106-chr	46609	46610	959	freebayes-variant-USDA1106-chr-3142090-G	CDO30_RS15125:FecR family protein; protein_id=WP_010969652.1	292	138	3	1	NA	NA
USDA1106-chr	freebayes-variant-USDA1106-chr-46610-T	46610	0	T	C	0.058	-2.585316	0.5704235	-109.0183	4.435142	4.454409	1.92E-05	6.62E-05	0.00061214	hcl	2.585316	USDA1106-chr	46609	46610	959	freebayes-variant-USDA1106-chr-3142635-A	CDO30_RS15125:FecR family protein; protein_id=WP_010969652.1	292	138	3	1	NA	NA
USDA1106-chr	freebayes-variant-USDA1106-chr-46610-T	46610	0	T	C	0.058	-2.585316	0.5704235	-109.0183	4.435142	4.454409	1.92E-05	6.62E-05	0.00061214	hcl	2.585316	USDA1106-chr	46609	46610	959	freebayes-variant-USDA1106-chr-3155367-G	CDO30_RS15230:terminase large subunit; protein_id=WP_010969641.1	292	138	3	1	NA	NA
USDA1106-chr	freebayes-variant-USDA1106-chr-46610-T	46610	0	T	C	0.058	-2.585316	0.5704235	-109.0183	4.435142	4.454409	1.92E-05	6.62E-05	0.00061214	hcl	2.585316	USDA1106-chr	46609	46610	959	freebayes-variant-USDA1106-chr-3155450-G	CDO30_RS15230:terminase large subunit; protein_id=WP_010969641.1	292	138	3	1	NA	NA
USDA1106-chr	freebayes-variant-USDA1106-chr-46610-T	46610	0	T	C	0.058	-2.585316	0.5704235	-109.0183	4.435142	4.454409	1.92E-05	6.62E-05	0.00061214	hcl	2.585316	USDA1106-chr	46609	46610	959	freebayes-variant-USDA1106-chr-2968331-A	CDO30_RS14280:transglycosylase SLT domain-containing protein; protein_id=WP_003529156.1	292	138	3	1	NA	NA
USDA1106-chr	freebayes-variant-USDA1106-chr-46610-T	46610	0	T	C	0.058	-2.585316	0.5704235	-109.0183	4.435142	4.454409	1.92E-05	6.62E-05	0.00061214	hcl	2.585316	USDA1106-chr	46609	46610	959	freebayes-variant-USDA1106-chr-3156218-T	CDO30_RS15230:terminase large subunit; protein_id=WP_010969641.1	292	138	3	1	NA	NA
USDA1106-chr	freebayes-variant-USDA1106-chr-46610-T	46610	0	T	C	0.058	-2.585316	0.5704235	-109.0183	4.435142	4.454409	1.92E-05	6.62E-05	0.00061214	hcl	2.585316	USDA1106-chr	46609	46610	959	freebayes-variant-USDA1106-chr-3214055-A	CDO30_RS15555:cobN, cobaltochelatase subunit CobN; protein_id=WP_015445621.1	292	138	3	1	NA	NA
USDA1106-chr	freebayes-variant-USDA1106-chr-46610-T	46610	0	T	C	0.058	-2.585316	0.5704235	-109.0183	4.435142	4.454409	1.92E-05	6.62E-05	0.00061214	hcl	2.585316	USDA1106-chr	46609	46610	959	freebayes-variant-USDA1106-chr-3159666-T	CDO30_RS15255:hypothetical protein; protein_id=WP_013844609.1	292	138	3	1	NA	NA
USDA1106-chr	freebayes-variant-USDA1106-chr-46610-T	46610	0	T	C	0.058	-2.585316	0.5704235	-109.0183	4.435142	4.454409	1.92E-05	6.62E-05	0.00061214	hcl	2.585316	USDA1106-chr	46609	46610	959	freebayes-variant-USDA1106-chr-3160832-T	CDO30_RS15270:hypothetical protein; protein_id=WP_041170154.1	292	138	3	1	NA	NA
USDA1106-chr	freebayes-variant-USDA1106-chr-46610-T	46610	0	T	C	0.058	-2.585316	0.5704235	-109.0183	4.435142	4.454409	1.92E-05	6.62E-05	0.00061214	hcl	2.585316	USDA1106-chr	46609	46610	959	freebayes-variant-USDA1106-chr-3160911-T	CDO30_RS15270:hypothetical protein; protein_id=WP_041170154.1	292	138	3	1	NA	NA
USDA1106-chr	freebayes-variant-USDA1106-chr-46610-T	46610	0	T	C	0.058	-2.585316	0.5704235	-109.0183	4.435142	4.454409	1.92E-05	6.62E-05	0.00061214	hcl	2.585316	USDA1106-chr	46609	46610	959	freebayes-variant-USDA1106-chr-3168200-C	CDO30_RS15310:hypothetical protein; protein_id=WP_013844605.1	292	138	3	1	NA	NA
USDA1106-chr	freebayes-variant-USDA1106-chr-46610-T	46610	0	T	C	0.058	-2.585316	0.5704235	-109.0183	4.435142	4.454409	1.92E-05	6.62E-05	0.00061214	hcl	2.585316	USDA1106-chr	46609	46610	959	freebayes-variant-USDA1106-chr-3172135-C	CDO30_RS15325:calcium-binding protein; protein_id=WP_013844604.1	292	138	3	1	NA	NA
USDA1106-chr	freebayes-variant-USDA1106-chr-46610-T	46610	0	T	C	0.058	-2.585316	0.5704235	-109.0183	4.435142	4.454409	1.92E-05	6.62E-05	0.00061214	hcl	2.585316	USDA1106-chr	46609	46610	959	freebayes-variant-USDA1106-chr-3176112-TCACCAC	CDO30_RS15345:dmeF, CDF family Co(II)/Ni(II) efflux transporter DmeF; protein_id=WP_010969625.1	292	138	3	1	NA	NA
USDA1106-chr	freebayes-variant-USDA1106-chr-46610-T	46610	0	T	C	0.058	-2.585316	0.5704235	-109.0183	4.435142	4.454409	1.92E-05	6.62E-05	0.00061214	hcl	2.585316	USDA1106-chr	46609	46610	959	freebayes-variant-USDA1106-chr-3213935-C	CDO30_RS15555:cobN, cobaltochelatase subunit CobN; protein_id=WP_015445621.1	292	138	3	1	NA	NA
USDA1106-chr	freebayes-variant-USDA1106-chr-46610-T	46610	0	T	C	0.058	-2.585316	0.5704235	-109.0183	4.435142	4.454409	1.92E-05	6.62E-05	0.00061214	hcl	2.585316	USDA1106-chr	46609	46610	959	freebayes-variant-USDA1106-chr-3159830-A	CDO30_RS15260:DUF1515 family protein; protein_id=WP_010969636.1	292	138	3	1	NA	NA
USDA1106-chr	freebayes-variant-USDA1106-chr-46610-T	46610	0	T	C	0.058	-2.585316	0.5704235	-109.0183	4.435142	4.454409	1.92E-05	6.62E-05	0.00061214	hcl	2.585316	USDA1106-chr	46609	46610	959	freebayes-variant-USDA1106-chr-2956124-T	CDO30_RS14225:ribonuclease; protein_id=WP_010969765.1	292	138	3	1	NA	NA
USDA1106-chr	freebayes-variant-USDA1106-chr-46610-T	46610	0	T	C	0.058	-2.585316	0.5704235	-109.0183	4.435142	4.454409	1.92E-05	6.62E-05	0.00061214	hcl	2.585316	USDA1106-chr	46609	46610	959	freebayes-variant-USDA1106-chr-2926152-C	CDO30_RS14090:DeoR/GlpR family DNA-binding transcription regulator; protein_id=WP_010969785.1	292	138	3	1	NA	NA
USDA1106-chr	freebayes-variant-USDA1106-chr-46610-T	46610	0	T	C	0.058	-2.585316	0.5704235	-109.0183	4.435142	4.454409	1.92E-05	6.62E-05	0.00061214	hcl	2.585316	USDA1106-chr	46609	46610	959	freebayes-variant-USDA1106-chr-2937184-G	CDO30_RS14145:ABC transporter substrate-binding protein; protein_id=WP_003529193.1	292	138	3	1	NA	NA
USDA1106-chr	freebayes-variant-USDA1106-chr-46610-T	46610	0	T	C	0.058	-2.585316	0.5704235	-109.0183	4.435142	4.454409	1.92E-05	6.62E-05	0.00061214	hcl	2.585316	USDA1106-chr	46609	46610	959	freebayes-variant-USDA1106-chr-2829129-G	CDO30_RS13620:rpoD, RNA polymerase sigma factor RpoD; protein_id=WP_003532953.1	292	138	3	1	NA	NA
USDA1106-chr	freebayes-variant-USDA1106-chr-46610-T	46610	0	T	C	0.058	-2.585316	0.5704235	-109.0183	4.435142	4.454409	1.92E-05	6.62E-05	0.00061214	hcl	2.585316	USDA1106-chr	46609	46610	959	freebayes-variant-USDA1106-chr-2829138-A	CDO30_RS13620:rpoD, RNA polymerase sigma factor RpoD; protein_id=WP_003532953.1	292	138	3	1	NA	NA
USDA1106-chr	freebayes-variant-USDA1106-chr-46610-T	46610	0	T	C	0.058	-2.585316	0.5704235	-109.0183	4.435142	4.454409	1.92E-05	6.62E-05	0.00061214	hcl	2.585316	USDA1106-chr	46609	46610	959	freebayes-variant-USDA1106-chr-2830893-A	CDO30_RS13625:GYD domain-containing protein; protein_id=WP_003532955.1	292	138	3	1	NA	NA
USDA1106-chr	freebayes-variant-USDA1106-chr-46610-T	46610	0	T	C	0.058	-2.585316	0.5704235	-109.0183	4.435142	4.454409	1.92E-05	6.62E-05	0.00061214	hcl	2.585316	USDA1106-chr	46609	46610	959	freebayes-variant-USDA1106-chr-2835095-C	CDO30_RS13670:hypothetical protein; protein_id=WP_010969850.1	292	138	3	1	NA	NA
USDA1106-chr	freebayes-variant-USDA1106-chr-46610-T	46610	0	T	C	0.058	-2.585316	0.5704235	-109.0183	4.435142	4.454409	1.92E-05	6.62E-05	0.00061214	hcl	2.585316	USDA1106-chr	46609	46610	959	freebayes-variant-USDA1106-chr-2835272-T	CDO30_RS13670:hypothetical protein; protein_id=WP_010969850.1	292	138	3	1	NA	NA
USDA1106-chr	freebayes-variant-USDA1106-chr-46610-T	46610	0	T	C	0.058	-2.585316	0.5704235	-109.0183	4.435142	4.454409	1.92E-05	6.62E-05	0.00061214	hcl	2.585316	USDA1106-chr	46609	46610	959	freebayes-variant-USDA1106-chr-2877151-T	CDO30_RS13875:TonB-dependent siderophore receptor; protein_id=WP_010969817.1	292	138	3	1	NA	NA
USDA1106-chr	freebayes-variant-USDA1106-chr-46610-T	46610	0	T	C	0.058	-2.585316	0.5704235	-109.0183	4.435142	4.454409	1.92E-05	6.62E-05	0.00061214	hcl	2.585316	USDA1106-chr	46609	46610	959	freebayes-variant-USDA1106-chr-2829108-T	CDO30_RS13620:rpoD, RNA polymerase sigma factor RpoD; protein_id=WP_003532953.1	292	138	3	1	NA	NA
USDA1106-chr	freebayes-variant-USDA1106-chr-46610-T	46610	0	T	C	0.058	-2.585316	0.5704235	-109.0183	4.435142	4.454409	1.92E-05	6.62E-05	0.00061214	hcl	2.585316	USDA1106-chr	46609	46610	959	freebayes-variant-USDA1106-chr-2877594-A	CDO30_RS13880:gamma-aminobutyraldehyde dehydrogenase; protein_id=WP_003534222.1	292	138	3	1	NA	NA
USDA1106-chr	freebayes-variant-USDA1106-chr-46610-T	46610	0	T	C	0.058	-2.585316	0.5704235	-109.0183	4.435142	4.454409	1.92E-05	6.62E-05	0.00061214	hcl	2.585316	USDA1106-chr	46609	46610	959	freebayes-variant-USDA1106-chr-2882493-T	CDO30_RS13900:ABC transporter substrate-binding protein; protein_id=WP_010969813.1	292	138	3	1	NA	NA
USDA1106-chr	freebayes-variant-USDA1106-chr-46610-T	46610	0	T	C	0.058	-2.585316	0.5704235	-109.0183	4.435142	4.454409	1.92E-05	6.62E-05	0.00061214	hcl	2.585316	USDA1106-chr	46609	46610	959	freebayes-variant-USDA1106-chr-2884489-A	CDO30_RS13910:alpha/beta hydrolase; protein_id=WP_010969812.1	292	138	3	1	NA	NA
USDA1106-chr	freebayes-variant-USDA1106-chr-46610-T	46610	0	T	C	0.058	-2.585316	0.5704235	-109.0183	4.435142	4.454409	1.92E-05	6.62E-05	0.00061214	hcl	2.585316	USDA1106-chr	46609	46610	959	freebayes-variant-USDA1106-chr-2884491-G	CDO30_RS13910:alpha/beta hydrolase; protein_id=WP_010969812.1	292	138	3	1	NA	NA
USDA1106-chr	freebayes-variant-USDA1106-chr-46610-T	46610	0	T	C	0.058	-2.585316	0.5704235	-109.0183	4.435142	4.454409	1.92E-05	6.62E-05	0.00061214	hcl	2.585316	USDA1106-chr	46609	46610	959	freebayes-variant-USDA1106-chr-2884492-G	CDO30_RS13910:alpha/beta hydrolase; protein_id=WP_010969812.1	292	138	3	1	NA	NA
USDA1106-chr	freebayes-variant-USDA1106-chr-46610-T	46610	0	T	C	0.058	-2.585316	0.5704235	-109.0183	4.435142	4.454409	1.92E-05	6.62E-05	0.00061214	hcl	2.585316	USDA1106-chr	46609	46610	959	freebayes-variant-USDA1106-chr-2884495-C	CDO30_RS13910:alpha/beta hydrolase; protein_id=WP_010969812.1	292	138	3	1	NA	NA
USDA1106-chr	freebayes-variant-USDA1106-chr-46610-T	46610	0	T	C	0.058	-2.585316	0.5704235	-109.0183	4.435142	4.454409	1.92E-05	6.62E-05	0.00061214	hcl	2.585316	USDA1106-chr	46609	46610	959	freebayes-variant-USDA1106-chr-2884754-G	CDO30_RS13910:alpha/beta hydrolase; protein_id=WP_010969812.1	292	138	3	1	NA	NA
USDA1106-chr	freebayes-variant-USDA1106-chr-46610-T	46610	0	T	C	0.058	-2.585316	0.5704235	-109.0183	4.435142	4.454409	1.92E-05	6.62E-05	0.00061214	hcl	2.585316	USDA1106-chr	46609	46610	959	freebayes-variant-USDA1106-chr-2879848-G	CDO30_RS13890:ABC transporter permease; protein_id=WP_010969815.1	292	138	3	1	NA	NA
USDA1106-chr	freebayes-variant-USDA1106-chr-46610-T	46610	0	T	C	0.058	-2.585316	0.5704235	-109.0183	4.435142	4.454409	1.92E-05	6.62E-05	0.00061214	hcl	2.585316	USDA1106-chr	46609	46610	959	freebayes-variant-USDA1106-chr-2884807-G	CDO30_RS13910:alpha/beta hydrolase; protein_id=WP_010969812.1	292	138	3	1	NA	NA
USDA1106-chr	freebayes-variant-USDA1106-chr-46610-T	46610	0	T	C	0.058	-2.585316	0.5704235	-109.0183	4.435142	4.454409	1.92E-05	6.62E-05	0.00061214	hcl	2.585316	USDA1106-chr	46609	46610	959	freebayes-variant-USDA1106-chr-2829087-G	CDO30_RS13620:rpoD, RNA polymerase sigma factor RpoD; protein_id=WP_003532953.1	292	138	3	1	NA	NA
USDA1106-chr	freebayes-variant-USDA1106-chr-46610-T	46610	0	T	C	0.058	-2.585316	0.5704235	-109.0183	4.435142	4.454409	1.92E-05	6.62E-05	0.00061214	hcl	2.585316	USDA1106-chr	46609	46610	959	freebayes-variant-USDA1106-chr-2827870-T	CDO30_RS13615:tdh, L-threonine 3-dehydrogenase; protein_id=WP_010969852.1	292	138	3	1	NA	NA
USDA1106-chr	freebayes-variant-USDA1106-chr-46610-T	46610	0	T	C	0.058	-2.585316	0.5704235	-109.0183	4.435142	4.454409	1.92E-05	6.62E-05	0.00061214	hcl	2.585316	USDA1106-chr	46609	46610	959	freebayes-variant-USDA1106-chr-116816-T	CDO30_RS00555:parE, DNA topoisomerase IV subunit B; protein_id=WP_003534725.1	292	138	3	1	NA	NA
USDA1106-chr	freebayes-variant-USDA1106-chr-46610-T	46610	0	T	C	0.058	-2.585316	0.5704235	-109.0183	4.435142	4.454409	1.92E-05	6.62E-05	0.00061214	hcl	2.585316	USDA1106-chr	46609	46610	959	freebayes-variant-USDA1106-chr-116861-C	CDO30_RS00555:parE, DNA topoisomerase IV subunit B; protein_id=WP_003534725.1	292	138	3	1	NA	NA
USDA1106-chr	freebayes-variant-USDA1106-chr-46610-T	46610	0	T	C	0.058	-2.585316	0.5704235	-109.0183	4.435142	4.454409	1.92E-05	6.62E-05	0.00061214	hcl	2.585316	USDA1106-chr	46609	46610	959	freebayes-variant-USDA1106-chr-117125-A	CDO30_RS00555:parE, DNA topoisomerase IV subunit B; protein_id=WP_003534725.1	292	138	3	1	NA	NA
USDA1106-chr	freebayes-variant-USDA1106-chr-46610-T	46610	0	T	C	0.058	-2.585316	0.5704235	-109.0183	4.435142	4.454409	1.92E-05	6.62E-05	0.00061214	hcl	2.585316	USDA1106-chr	46609	46610	959	freebayes-variant-USDA1106-chr-130487-A	CDO30_RS00635:patatin-like phospholipase family protein; protein_id=WP_003534696.1	292	138	3	1	NA	NA
USDA1106-chr	freebayes-variant-USDA1106-chr-46610-T	46610	0	T	C	0.058	-2.585316	0.5704235	-109.0183	4.435142	4.454409	1.92E-05	6.62E-05	0.00061214	hcl	2.585316	USDA1106-chr	46609	46610	959	freebayes-variant-USDA1106-chr-2806671-A	CDO30_RS13505:response regulator transcription factor; protein_id=WP_003532900.1	292	138	3	1	NA	NA
USDA1106-chr	freebayes-variant-USDA1106-chr-46610-T	46610	0	T	C	0.058	-2.585316	0.5704235	-109.0183	4.435142	4.454409	1.92E-05	6.62E-05	0.00061214	hcl	2.585316	USDA1106-chr	46609	46610	959	freebayes-variant-USDA1106-chr-2806755-A	CDO30_RS13505:response regulator transcription factor; protein_id=WP_003532900.1	292	138	3	1	NA	NA
USDA1106-chr	freebayes-variant-USDA1106-chr-46610-T	46610	0	T	C	0.058	-2.585316	0.5704235	-109.0183	4.435142	4.454409	1.92E-05	6.62E-05	0.00061214	hcl	2.585316	USDA1106-chr	46609	46610	959	freebayes-variant-USDA1106-chr-2828988-C	CDO30_RS13620:rpoD, RNA polymerase sigma factor RpoD; protein_id=WP_003532953.1	292	138	3	1	NA	NA
USDA1106-chr	freebayes-variant-USDA1106-chr-46610-T	46610	0	T	C	0.058	-2.585316	0.5704235	-109.0183	4.435142	4.454409	1.92E-05	6.62E-05	0.00061214	hcl	2.585316	USDA1106-chr	46609	46610	959	freebayes-variant-USDA1106-chr-2808005-A	CDO30_RS13515:hypothetical protein; protein_id=WP_010969864.1	292	138	3	1	NA	NA
USDA1106-chr	freebayes-variant-USDA1106-chr-46610-T	46610	0	T	C	0.058	-2.585316	0.5704235	-109.0183	4.435142	4.454409	1.92E-05	6.62E-05	0.00061214	hcl	2.585316	USDA1106-chr	46609	46610	959	freebayes-variant-USDA1106-chr-2808601-G	CDO30_RS13520:DUF1236 domain-containing protein; protein_id=WP_013844741.1	292	138	3	1	NA	NA
USDA1106-chr	freebayes-variant-USDA1106-chr-46610-T	46610	0	T	C	0.058	-2.585316	0.5704235	-109.0183	4.435142	4.454409	1.92E-05	6.62E-05	0.00061214	hcl	2.585316	USDA1106-chr	46609	46610	959	freebayes-variant-USDA1106-chr-2813408-A	CDO30_RS13550:PQQ-dependent sugar dehydrogenase; protein_id=WP_010969862.1	292	138	3	1	NA	NA
USDA1106-chr	freebayes-variant-USDA1106-chr-46610-T	46610	0	T	C	0.058	-2.585316	0.5704235	-109.0183	4.435142	4.454409	1.92E-05	6.62E-05	0.00061214	hcl	2.585316	USDA1106-chr	46609	46610	959	freebayes-variant-USDA1106-chr-2813915-A	CDO30_RS13550:PQQ-dependent sugar dehydrogenase; protein_id=WP_010969862.1	292	138	3	1	NA	NA
USDA1106-chr	freebayes-variant-USDA1106-chr-46610-T	46610	0	T	C	0.058	-2.585316	0.5704235	-109.0183	4.435142	4.454409	1.92E-05	6.62E-05	0.00061214	hcl	2.585316	USDA1106-chr	46609	46610	959	freebayes-variant-USDA1106-chr-2822430-A	CDO30_RS13600:DNA primase; protein_id=WP_010969855.1	292	138	3	1	NA	NA
USDA1106-chr	freebayes-variant-USDA1106-chr-46610-T	46610	0	T	C	0.058	-2.585316	0.5704235	-109.0183	4.435142	4.454409	1.92E-05	6.62E-05	0.00061214	hcl	2.585316	USDA1106-chr	46609	46610	959	freebayes-variant-USDA1106-chr-2826577-T	CDO30_RS13610:glycine C-acetyltransferase; protein_id=WP_010969853.1	292	138	3	1	NA	NA
USDA1106-chr	freebayes-variant-USDA1106-chr-46610-T	46610	0	T	C	0.058	-2.585316	0.5704235	-109.0183	4.435142	4.454409	1.92E-05	6.62E-05	0.00061214	hcl	2.585316	USDA1106-chr	46609	46610	959	freebayes-variant-USDA1106-chr-2826604-A	CDO30_RS13610:glycine C-acetyltransferase; protein_id=WP_010969853.1	292	138	3	1	NA	NA
USDA1106-chr	freebayes-variant-USDA1106-chr-46610-T	46610	0	T	C	0.058	-2.585316	0.5704235	-109.0183	4.435142	4.454409	1.92E-05	6.62E-05	0.00061214	hcl	2.585316	USDA1106-chr	46609	46610	959	freebayes-variant-USDA1106-chr-2808358-T	CDO30_RS13515:hypothetical protein; protein_id=WP_010969864.1	292	138	3	1	NA	NA
USDA1106-chr	freebayes-variant-USDA1106-chr-46610-T	46610	0	T	C	0.058	-2.585316	0.5704235	-109.0183	4.435142	4.454409	1.92E-05	6.62E-05	0.00061214	hcl	2.585316	USDA1106-chr	46609	46610	959	freebayes-variant-USDA1106-chr-2884820-C	CDO30_RS13910:alpha/beta hydrolase; protein_id=WP_010969812.1	292	138	3	1	NA	NA
USDA1106-chr	freebayes-variant-USDA1106-chr-46610-T	46610	0	T	C	0.058	-2.585316	0.5704235	-109.0183	4.435142	4.454409	1.92E-05	6.62E-05	0.00061214	hcl	2.585316	USDA1106-chr	46609	46610	959	freebayes-variant-USDA1106-chr-2884838-C	CDO30_RS13910:alpha/beta hydrolase; protein_id=WP_010969812.1	292	138	3	1	NA	NA
USDA1106-chr	freebayes-variant-USDA1106-chr-46610-T	46610	0	T	C	0.058	-2.585316	0.5704235	-109.0183	4.435142	4.454409	1.92E-05	6.62E-05	0.00061214	hcl	2.585316	USDA1106-chr	46609	46610	959	freebayes-variant-USDA1106-chr-2884841-A	CDO30_RS13910:alpha/beta hydrolase; protein_id=WP_010969812.1	292	138	3	1	NA	NA
USDA1106-chr	freebayes-variant-USDA1106-chr-46610-T	46610	0	T	C	0.058	-2.585316	0.5704235	-109.0183	4.435142	4.454409	1.92E-05	6.62E-05	0.00061214	hcl	2.585316	USDA1106-chr	46609	46610	959	freebayes-variant-USDA1106-chr-2901524-A	CDO30_RS13975:carnitine 3-dehydrogenase; protein_id=WP_088239340.1	292	138	3	1	NA	NA
USDA1106-chr	freebayes-variant-USDA1106-chr-46610-T	46610	0	T	C	0.058	-2.585316	0.5704235	-109.0183	4.435142	4.454409	1.92E-05	6.62E-05	0.00061214	hcl	2.585316	USDA1106-chr	46609	46610	959	freebayes-variant-USDA1106-chr-2901613-A	CDO30_RS13975:carnitine 3-dehydrogenase; protein_id=WP_088239340.1	292	138	3	1	NA	NA
USDA1106-chr	freebayes-variant-USDA1106-chr-46610-T	46610	0	T	C	0.058	-2.585316	0.5704235	-109.0183	4.435142	4.454409	1.92E-05	6.62E-05	0.00061214	hcl	2.585316	USDA1106-chr	46609	46610	959	freebayes-variant-USDA1106-chr-2907615-G	CDO30_RS14005:spermidine/putrescine ABC transporter substrate-binding protein; protein_id=WP_010969799.1	292	138	3	1	NA	NA
USDA1106-chr	freebayes-variant-USDA1106-chr-46610-T	46610	0	T	C	0.058	-2.585316	0.5704235	-109.0183	4.435142	4.454409	1.92E-05	6.62E-05	0.00061214	hcl	2.585316	USDA1106-chr	46609	46610	959	freebayes-variant-USDA1106-chr-2909155-A	CDO30_RS14015:LuxR C-terminal-related transcriptional regulator; protein_id=WP_010969797.1	292	138	3	1	NA	NA
USDA1106-chr	freebayes-variant-USDA1106-chr-46610-T	46610	0	T	C	0.058	-2.585316	0.5704235	-109.0183	4.435142	4.454409	1.92E-05	6.62E-05	0.00061214	hcl	2.585316	USDA1106-chr	46609	46610	959	freebayes-variant-USDA1106-chr-2915366-G	CDO30_RS14040:ABC transporter ATP-binding protein; protein_id=WP_010969795.1	292	138	3	1	NA	NA
USDA1106-chr	freebayes-variant-USDA1106-chr-46610-T	46610	0	T	C	0.058	-2.585316	0.5704235	-109.0183	4.435142	4.454409	1.92E-05	6.62E-05	0.00061214	hcl	2.585316	USDA1106-chr	46609	46610	959	freebayes-variant-USDA1106-chr-2919107-A	CDO30_RS14055:2-hydroxyacid dehydrogenase; protein_id=WP_010969792.1	292	138	3	1	NA	NA
USDA1106-chr	freebayes-variant-USDA1106-chr-46610-T	46610	0	T	C	0.058	-2.585316	0.5704235	-109.0183	4.435142	4.454409	1.92E-05	6.62E-05	0.00061214	hcl	2.585316	USDA1106-chr	46609	46610	959	freebayes-variant-USDA1106-chr-2900555-G	CDO30_RS13975:carnitine 3-dehydrogenase; protein_id=WP_088239340.1	292	138	3	1	NA	NA
USDA1106-chr	freebayes-variant-USDA1106-chr-46610-T	46610	0	T	C	0.058	-2.585316	0.5704235	-109.0183	4.435142	4.454409	1.92E-05	6.62E-05	0.00061214	hcl	2.585316	USDA1106-chr	46609	46610	959	freebayes-variant-USDA1106-chr-2924726-G	CDO30_RS14080:TIGR01459 family HAD-type hydrolase; protein_id=WP_010969787.1	292	138	3	1	NA	NA
USDA1106-chr	freebayes-variant-USDA1106-chr-46610-T	46610	0	T	C	0.058	-2.585316	0.5704235	-109.0183	4.435142	4.454409	1.92E-05	6.62E-05	0.00061214	hcl	2.585316	USDA1106-chr	46609	46610	959	freebayes-variant-USDA1106-chr-2926143-A	CDO30_RS14090:DeoR/GlpR family DNA-binding transcription regulator; protein_id=WP_010969785.1	292	138	3	1	NA	NA
USDA1106-chr	freebayes-variant-USDA1106-chr-46610-T	46610	0	T	C	0.058	-2.585316	0.5704235	-109.0183	4.435142	4.454409	1.92E-05	6.62E-05	0.00061214	hcl	2.585316	USDA1106-chr	46609	46610	959	freebayes-variant-USDA1106-chr-3411712-C	CDO30_RS16490:acyloxyacyl hydrolase; protein_id=WP_010969460.1	292	138	3	1	NA	NA
USDA1106-chr	freebayes-variant-USDA1106-chr-46610-T	46610	0	T	C	0.058	-2.585316	0.5704235	-109.0183	4.435142	4.454409	1.92E-05	6.62E-05	0.00061214	hcl	2.585316	USDA1106-chr	46609	46610	959	freebayes-variant-USDA1106-chr-2926155-A	CDO30_RS14090:DeoR/GlpR family DNA-binding transcription regulator; protein_id=WP_010969785.1	292	138	3	1	NA	NA
USDA1106-chr	freebayes-variant-USDA1106-chr-46610-T	46610	0	T	C	0.058	-2.585316	0.5704235	-109.0183	4.435142	4.454409	1.92E-05	6.62E-05	0.00061214	hcl	2.585316	USDA1106-chr	46609	46610	959	freebayes-variant-USDA1106-chr-2926159-C	CDO30_RS14090:DeoR/GlpR family DNA-binding transcription regulator; protein_id=WP_010969785.1	292	138	3	1	NA	NA
USDA1106-chr	freebayes-variant-USDA1106-chr-46610-T	46610	0	T	C	0.058	-2.585316	0.5704235	-109.0183	4.435142	4.454409	1.92E-05	6.62E-05	0.00061214	hcl	2.585316	USDA1106-chr	46609	46610	959	freebayes-variant-USDA1106-chr-2926161-A	CDO30_RS14090:DeoR/GlpR family DNA-binding transcription regulator; protein_id=WP_010969785.1	292	138	3	1	NA	NA
USDA1106-chr	freebayes-variant-USDA1106-chr-46610-T	46610	0	T	C	0.058	-2.585316	0.5704235	-109.0183	4.435142	4.454409	1.92E-05	6.62E-05	0.00061214	hcl	2.585316	USDA1106-chr	46609	46610	959	freebayes-variant-USDA1106-chr-2927870-C	CDO30_RS14100:RpiB/LacA/LacB family sugar-phosphate isomerase; protein_id=WP_003537271.1	292	138	3	1	NA	NA
USDA1106-chr	freebayes-variant-USDA1106-chr-46610-T	46610	0	T	C	0.058	-2.585316	0.5704235	-109.0183	4.435142	4.454409	1.92E-05	6.62E-05	0.00061214	hcl	2.585316	USDA1106-chr	46609	46610	959	freebayes-variant-USDA1106-chr-2926056-G	CDO30_RS14090:DeoR/GlpR family DNA-binding transcription regulator; protein_id=WP_010969785.1	292	138	3	1	NA	NA
USDA1106-chr	freebayes-variant-USDA1106-chr-46610-T	46610	0	T	C	0.058	-2.585316	0.5704235	-109.0183	4.435142	4.454409	1.92E-05	6.62E-05	0.00061214	hcl	2.585316	USDA1106-chr	46609	46610	959	freebayes-variant-USDA1106-chr-2900428-A	CDO30_RS13975:carnitine 3-dehydrogenase; protein_id=WP_088239340.1	292	138	3	1	NA	NA
USDA1106-chr	freebayes-variant-USDA1106-chr-46610-T	46610	0	T	C	0.058	-2.585316	0.5704235	-109.0183	4.435142	4.454409	1.92E-05	6.62E-05	0.00061214	hcl	2.585316	USDA1106-chr	46609	46610	959	freebayes-variant-USDA1106-chr-2900157-C	CDO30_RS13975:carnitine 3-dehydrogenase; protein_id=WP_088239340.1	292	138	3	1	NA	NA
USDA1106-chr	freebayes-variant-USDA1106-chr-46610-T	46610	0	T	C	0.058	-2.585316	0.5704235	-109.0183	4.435142	4.454409	1.92E-05	6.62E-05	0.00061214	hcl	2.585316	USDA1106-chr	46609	46610	959	freebayes-variant-USDA1106-chr-2900150-G	CDO30_RS13975:carnitine 3-dehydrogenase; protein_id=WP_088239340.1	292	138	3	1	NA	NA
USDA1106-chr	freebayes-variant-USDA1106-chr-46610-T	46610	0	T	C	0.058	-2.585316	0.5704235	-109.0183	4.435142	4.454409	1.92E-05	6.62E-05	0.00061214	hcl	2.585316	USDA1106-chr	46609	46610	959	freebayes-variant-USDA1106-chr-2884842-A	CDO30_RS13910:alpha/beta hydrolase; protein_id=WP_010969812.1	292	138	3	1	NA	NA
USDA1106-chr	freebayes-variant-USDA1106-chr-46610-T	46610	0	T	C	0.058	-2.585316	0.5704235	-109.0183	4.435142	4.454409	1.92E-05	6.62E-05	0.00061214	hcl	2.585316	USDA1106-chr	46609	46610	959	freebayes-variant-USDA1106-chr-2888385-A	CDO30_RS13925:ABC transporter substrate-binding protein; protein_id=WP_010969809.1	292	138	3	1	NA	NA
USDA1106-chr	freebayes-variant-USDA1106-chr-46610-T	46610	0	T	C	0.058	-2.585316	0.5704235	-109.0183	4.435142	4.454409	1.92E-05	6.62E-05	0.00061214	hcl	2.585316	USDA1106-chr	46609	46610	959	freebayes-variant-USDA1106-chr-2888679-A	CDO30_RS13925:ABC transporter substrate-binding protein; protein_id=WP_010969809.1	292	138	3	1	NA	NA
USDA1106-chr	freebayes-variant-USDA1106-chr-46610-T	46610	0	T	C	0.058	-2.585316	0.5704235	-109.0183	4.435142	4.454409	1.92E-05	6.62E-05	0.00061214	hcl	2.585316	USDA1106-chr	46609	46610	959	freebayes-variant-USDA1106-chr-2888816-C	CDO30_RS13925:ABC transporter substrate-binding protein; protein_id=WP_010969809.1	292	138	3	1	NA	NA
USDA1106-chr	freebayes-variant-USDA1106-chr-46610-T	46610	0	T	C	0.058	-2.585316	0.5704235	-109.0183	4.435142	4.454409	1.92E-05	6.62E-05	0.00061214	hcl	2.585316	USDA1106-chr	46609	46610	959	freebayes-variant-USDA1106-chr-2891949-C	CDO30_RS13940:ABC transporter permease; protein_id=WP_003536650.1	292	138	3	1	NA	NA
USDA1106-chr	freebayes-variant-USDA1106-chr-46610-T	46610	0	T	C	0.058	-2.585316	0.5704235	-109.0183	4.435142	4.454409	1.92E-05	6.62E-05	0.00061214	hcl	2.585316	USDA1106-chr	46609	46610	959	freebayes-variant-USDA1106-chr-2895181-C	CDO30_RS13950:ABC transporter substrate-binding protein; protein_id=WP_003536654.1	292	138	3	1	NA	NA
USDA1106-chr	freebayes-variant-USDA1106-chr-46610-T	46610	0	T	C	0.058	-2.585316	0.5704235	-109.0183	4.435142	4.454409	1.92E-05	6.62E-05	0.00061214	hcl	2.585316	USDA1106-chr	46609	46610	959	freebayes-variant-USDA1106-chr-2896482-G	CDO30_RS13955:caiD, crotonobetainyl-CoA hydratase; protein_id=WP_013844655.1	292	138	3	1	NA	NA
USDA1106-chr	freebayes-variant-USDA1106-chr-46610-T	46610	0	T	C	0.058	-2.585316	0.5704235	-109.0183	4.435142	4.454409	1.92E-05	6.62E-05	0.00061214	hcl	2.585316	USDA1106-chr	46609	46610	959	freebayes-variant-USDA1106-chr-2896668-T	CDO30_RS13960:acetate--CoA ligase family protein; protein_id=WP_010969805.1	292	138	3	1	NA	NA
USDA1106-chr	freebayes-variant-USDA1106-chr-46610-T	46610	0	T	C	0.058	-2.585316	0.5704235	-109.0183	4.435142	4.454409	1.92E-05	6.62E-05	0.00061214	hcl	2.585316	USDA1106-chr	46609	46610	959	freebayes-variant-USDA1106-chr-2897803-C	CDO30_RS13960:acetate--CoA ligase family protein; protein_id=WP_010969805.1	292	138	3	1	NA	NA
USDA1106-chr	freebayes-variant-USDA1106-chr-46610-T	46610	0	T	C	0.058	-2.585316	0.5704235	-109.0183	4.435142	4.454409	1.92E-05	6.62E-05	0.00061214	hcl	2.585316	USDA1106-chr	46609	46610	959	freebayes-variant-USDA1106-chr-2898131-G	CDO30_RS13960:acetate--CoA ligase family protein; protein_id=WP_010969805.1	292	138	3	1	NA	NA
USDA1106-chr	freebayes-variant-USDA1106-chr-46610-T	46610	0	T	C	0.058	-2.585316	0.5704235	-109.0183	4.435142	4.454409	1.92E-05	6.62E-05	0.00061214	hcl	2.585316	USDA1106-chr	46609	46610	959	freebayes-variant-USDA1106-chr-2898422-G	CDO30_RS13960:acetate--CoA ligase family protein; protein_id=WP_010969805.1	292	138	3	1	NA	NA
USDA1106-chr	freebayes-variant-USDA1106-chr-46610-T	46610	0	T	C	0.058	-2.585316	0.5704235	-109.0183	4.435142	4.454409	1.92E-05	6.62E-05	0.00061214	hcl	2.585316	USDA1106-chr	46609	46610	959	freebayes-variant-USDA1106-chr-2899776-A	CDO30_RS13970:acyl-CoA dehydrogenase family protein; protein_id=WP_010969804.1	292	138	3	1	NA	NA
USDA1106-chr	freebayes-variant-USDA1106-chr-46610-T	46610	0	T	C	0.058	-2.585316	0.5704235	-109.0183	4.435142	4.454409	1.92E-05	6.62E-05	0.00061214	hcl	2.585316	USDA1106-chr	46609	46610	959	freebayes-variant-USDA1106-chr-2900131-C	CDO30_RS13975:carnitine 3-dehydrogenase; protein_id=WP_088239340.1	292	138	3	1	NA	NA
USDA1106-chr	freebayes-variant-USDA1106-chr-46610-T	46610	0	T	C	0.058	-2.585316	0.5704235	-109.0183	4.435142	4.454409	1.92E-05	6.62E-05	0.00061214	hcl	2.585316	USDA1106-chr	46609	46610	959	freebayes-variant-USDA1106-chr-2900132-A	CDO30_RS13975:carnitine 3-dehydrogenase; protein_id=WP_088239340.1	292	138	3	1	NA	NA
USDA1106-chr	freebayes-variant-USDA1106-chr-46610-T	46610	0	T	C	0.058	-2.585316	0.5704235	-109.0183	4.435142	4.454409	1.92E-05	6.62E-05	0.00061214	hcl	2.585316	USDA1106-chr	46609	46610	959	freebayes-variant-USDA1106-chr-2900134-G	CDO30_RS13975:carnitine 3-dehydrogenase; protein_id=WP_088239340.1	292	138	3	1	NA	NA
USDA1106-chr	freebayes-variant-USDA1106-chr-46610-T	46610	0	T	C	0.058	-2.585316	0.5704235	-109.0183	4.435142	4.454409	1.92E-05	6.62E-05	0.00061214	hcl	2.585316	USDA1106-chr	46609	46610	959	freebayes-variant-USDA1106-chr-2940928-C	CDO30_RS14160:amino acid permease; protein_id=WP_003529187.1	292	138	3	1	NA	NA
USDA1106-chr	freebayes-variant-USDA1106-chr-46610-T	46610	0	T	C	0.058	-2.585316	0.5704235	-109.0183	4.435142	4.454409	1.92E-05	6.62E-05	0.00061214	hcl	2.585316	USDA1106-chr	46609	46610	959	freebayes-variant-USDA1106-chr-3412997-T	CDO30_RS16495:PLP-dependent aminotransferase family protein; protein_id=WP_010969459.1	292	138	3	1	NA	NA
USDA1106-chr	freebayes-variant-USDA1106-chr-46610-T	46610	0	T	C	0.058	-2.585316	0.5704235	-109.0183	4.435142	4.454409	1.92E-05	6.62E-05	0.00061214	hcl	2.585316	USDA1106-chr	46609	46610	959	freebayes-variant-USDA1106-chr-3431081-C	CDO30_RS16610:P1 family peptidase; protein_id=WP_014526837.1	292	138	3	1	NA	NA
USDA1106-chr	freebayes-variant-USDA1106-chr-46610-T	46610	0	T	C	0.058	-2.585316	0.5704235	-109.0183	4.435142	4.454409	1.92E-05	6.62E-05	0.00061214	hcl	2.585316	USDA1106-chr	46609	46610	959	freebayes-variant-USDA1106-chr-3413054-C	CDO30_RS16495:PLP-dependent aminotransferase family protein; protein_id=WP_010969459.1	292	138	3	1	NA	NA
USDA1106-chr	freebayes-variant-USDA1106-chr-46610-T	46610	0	T	C	0.058	-2.585316	0.5704235	-109.0183	4.435142	4.454409	1.92E-05	6.62E-05	0.00061214	hcl	2.585316	USDA1106-chr	46609	46610	959	freebayes-variant-USDA1106-chr-3654327-A	CDO30_RS17770:IS256-like element ISRm5 family transposase; protein_id=WP_010969296.1	292	138	3	1	NA	NA
USDA1106-chr	freebayes-variant-USDA1106-chr-46610-T	46610	0	T	C	0.058	-2.585316	0.5704235	-109.0183	4.435142	4.454409	1.92E-05	6.62E-05	0.00061214	hcl	2.585316	USDA1106-chr	46609	46610	959	freebayes-variant-USDA1106-chr-3654344-T	CDO30_RS17770:IS256-like element ISRm5 family transposase; protein_id=WP_010969296.1	292	138	3	1	NA	NA
USDA1106-chr	freebayes-variant-USDA1106-chr-46610-T	46610	0	T	C	0.058	-2.585316	0.5704235	-109.0183	4.435142	4.454409	1.92E-05	6.62E-05	0.00061214	hcl	2.585316	USDA1106-chr	46609	46610	959	freebayes-variant-USDA1106-chr-3654608-G	CDO30_RS17770:IS256-like element ISRm5 family transposase; protein_id=WP_010969296.1	292	138	3	1	NA	NA
USDA1106-chr	freebayes-variant-USDA1106-chr-46610-T	46610	0	T	C	0.058	-2.585316	0.5704235	-109.0183	4.435142	4.454409	1.92E-05	6.62E-05	0.00061214	hcl	2.585316	USDA1106-chr	46609	46610	959	freebayes-variant-USDA1106-chr-3654630-G	CDO30_RS17770:IS256-like element ISRm5 family transposase; protein_id=WP_010969296.1	292	138	3	1	NA	NA
USDA1106-chr	freebayes-variant-USDA1106-chr-46610-T	46610	0	T	C	0.058	-2.585316	0.5704235	-109.0183	4.435142	4.454409	1.92E-05	6.62E-05	0.00061214	hcl	2.585316	USDA1106-chr	46609	46610	959	freebayes-variant-USDA1106-chr-3654648-G	CDO30_RS17770:IS256-like element ISRm5 family transposase; protein_id=WP_010969296.1	292	138	3	1	NA	NA
USDA1106-chr	freebayes-variant-USDA1106-chr-46610-T	46610	0	T	C	0.058	-2.585316	0.5704235	-109.0183	4.435142	4.454409	1.92E-05	6.62E-05	0.00061214	hcl	2.585316	USDA1106-chr	46609	46610	959	freebayes-variant-USDA1106-chr-3654669-T	CDO30_RS17770:IS256-like element ISRm5 family transposase; protein_id=WP_010969296.1	292	138	3	1	NA	NA
USDA1106-chr	freebayes-variant-USDA1106-chr-46610-T	46610	0	T	C	0.058	-2.585316	0.5704235	-109.0183	4.435142	4.454409	1.92E-05	6.62E-05	0.00061214	hcl	2.585316	USDA1106-chr	46609	46610	959	freebayes-variant-USDA1106-chr-3649289-T	CDO30_RS17755:vitamin B12-dependent ribonucleotide reductase; protein_id=WP_003529536.1	292	138	3	1	NA	NA
USDA1106-chr	freebayes-variant-USDA1106-chr-46610-T	46610	0	T	C	0.058	-2.585316	0.5704235	-109.0183	4.435142	4.454409	1.92E-05	6.62E-05	0.00061214	hcl	2.585316	USDA1106-chr	46609	46610	959	freebayes-variant-USDA1106-chr-3654696-G	CDO30_RS17770:IS256-like element ISRm5 family transposase; protein_id=WP_010969296.1	292	138	3	1	NA	NA
USDA1106-chr	freebayes-variant-USDA1106-chr-46610-T	46610	0	T	C	0.058	-2.585316	0.5704235	-109.0183	4.435142	4.454409	1.92E-05	6.62E-05	0.00061214	hcl	2.585316	USDA1106-chr	46609	46610	959	freebayes-variant-USDA1106-chr-3655558-C	CDO30_RS17775:hypothetical protein; protein_id=WP_003529533.1	292	138	3	1	NA	NA
USDA1106-chr	freebayes-variant-USDA1106-chr-46610-T	46610	0	T	C	0.058	-2.585316	0.5704235	-109.0183	4.435142	4.454409	1.92E-05	6.62E-05	0.00061214	hcl	2.585316	USDA1106-chr	46609	46610	959	freebayes-variant-USDA1106-chr-3655579-A	CDO30_RS17775:hypothetical protein; protein_id=WP_003529533.1	292	138	3	1	NA	NA
USDA1106-chr	freebayes-variant-USDA1106-chr-46610-T	46610	0	T	C	0.058	-2.585316	0.5704235	-109.0183	4.435142	4.454409	1.92E-05	6.62E-05	0.00061214	hcl	2.585316	USDA1106-chr	46609	46610	959	freebayes-variant-USDA1106-chr-3656039-G	CDO30_RS17780:DUF1775 domain-containing protein; protein_id=WP_010969295.1	292	138	3	1	NA	NA
USDA1106-chr	freebayes-variant-USDA1106-chr-46610-T	46610	0	T	C	0.058	-2.585316	0.5704235	-109.0183	4.435142	4.454409	1.92E-05	6.62E-05	0.00061214	hcl	2.585316	USDA1106-chr	46609	46610	959	freebayes-variant-USDA1106-chr-3656112-T	CDO30_RS17780:DUF1775 domain-containing protein; protein_id=WP_010969295.1	292	138	3	1	NA	NA
USDA1106-chr	freebayes-variant-USDA1106-chr-46610-T	46610	0	T	C	0.058	-2.585316	0.5704235	-109.0183	4.435142	4.454409	1.92E-05	6.62E-05	0.00061214	hcl	2.585316	USDA1106-chr	46609	46610	959	freebayes-variant-USDA1106-chr-3660581-T	CDO30_RS17800:gcvP, aminomethyl-transferring glycine dehydrogenase; protein_id=WP_010969293.1	292	138	3	1	NA	NA
USDA1106-chr	freebayes-variant-USDA1106-chr-46610-T	46610	0	T	C	0.058	-2.585316	0.5704235	-109.0183	4.435142	4.454409	1.92E-05	6.62E-05	0.00061214	hcl	2.585316	USDA1106-chr	46609	46610	959	freebayes-variant-USDA1106-chr-3660584-A	CDO30_RS17800:gcvP, aminomethyl-transferring glycine dehydrogenase; protein_id=WP_010969293.1	292	138	3	1	NA	NA
USDA1106-chr	freebayes-variant-USDA1106-chr-46610-T	46610	0	T	C	0.058	-2.585316	0.5704235	-109.0183	4.435142	4.454409	1.92E-05	6.62E-05	0.00061214	hcl	2.585316	USDA1106-chr	46609	46610	959	freebayes-variant-USDA1106-chr-3654716-G	CDO30_RS17770:IS256-like element ISRm5 family transposase; protein_id=WP_010969296.1	292	138	3	1	NA	NA
USDA1106-chr	freebayes-variant-USDA1106-chr-46610-T	46610	0	T	C	0.058	-2.585316	0.5704235	-109.0183	4.435142	4.454409	1.92E-05	6.62E-05	0.00061214	hcl	2.585316	USDA1106-chr	46609	46610	959	freebayes-variant-USDA1106-chr-3662350-T	CDO30_RS17805:trigger factor; protein_id=WP_010969292.1	292	138	3	1	NA	NA
USDA1106-chr	freebayes-variant-USDA1106-chr-46610-T	46610	0	T	C	0.058	-2.585316	0.5704235	-109.0183	4.435142	4.454409	1.92E-05	6.62E-05	0.00061214	hcl	2.585316	USDA1106-chr	46609	46610	959	freebayes-variant-USDA1106-chr-3648341-T	CDO30_RS17755:vitamin B12-dependent ribonucleotide reductase; protein_id=WP_003529536.1	292	138	3	1	NA	NA
USDA1106-chr	freebayes-variant-USDA1106-chr-46610-T	46610	0	T	C	0.058	-2.585316	0.5704235	-109.0183	4.435142	4.454409	1.92E-05	6.62E-05	0.00061214	hcl	2.585316	USDA1106-chr	46609	46610	959	freebayes-variant-USDA1106-chr-3646441-A	CDO30_RS17750:DUF72 domain-containing protein; protein_id=WP_010969299.1	292	138	3	1	NA	NA
USDA1106-chr	freebayes-variant-USDA1106-chr-46610-T	46610	0	T	C	0.058	-2.585316	0.5704235	-109.0183	4.435142	4.454409	1.92E-05	6.62E-05	0.00061214	hcl	2.585316	USDA1106-chr	46609	46610	959	freebayes-variant-USDA1106-chr-3573698-C	CDO30_RS17365:GNAT family N-acetyltransferase; protein_id=WP_010969353.1	292	138	3	1	NA	NA
USDA1106-chr	freebayes-variant-USDA1106-chr-46610-T	46610	0	T	C	0.058	-2.585316	0.5704235	-109.0183	4.435142	4.454409	1.92E-05	6.62E-05	0.00061214	hcl	2.585316	USDA1106-chr	46609	46610	959	freebayes-variant-USDA1106-chr-3573772-G	CDO30_RS17370:sseA, 3-mercaptopyruvate sulfurtransferase; protein_id=WP_010969352.1	292	138	3	1	NA	NA
USDA1106-chr	freebayes-variant-USDA1106-chr-46610-T	46610	0	T	C	0.058	-2.585316	0.5704235	-109.0183	4.435142	4.454409	1.92E-05	6.62E-05	0.00061214	hcl	2.585316	USDA1106-chr	46609	46610	959	freebayes-variant-USDA1106-chr-3573773-G	CDO30_RS17370:sseA, 3-mercaptopyruvate sulfurtransferase; protein_id=WP_010969352.1	292	138	3	1	NA	NA
USDA1106-chr	freebayes-variant-USDA1106-chr-46610-T	46610	0	T	C	0.058	-2.585316	0.5704235	-109.0183	4.435142	4.454409	1.92E-05	6.62E-05	0.00061214	hcl	2.585316	USDA1106-chr	46609	46610	959	freebayes-variant-USDA1106-chr-3573787-G	CDO30_RS17370:sseA, 3-mercaptopyruvate sulfurtransferase; protein_id=WP_010969352.1	292	138	3	1	NA	NA
USDA1106-chr	freebayes-variant-USDA1106-chr-46610-T	46610	0	T	C	0.058	-2.585316	0.5704235	-109.0183	4.435142	4.454409	1.92E-05	6.62E-05	0.00061214	hcl	2.585316	USDA1106-chr	46609	46610	959	freebayes-variant-USDA1106-chr-3579294-G	CDO30_RS17405:multidrug efflux SMR transporter; protein_id=WP_010969347.1	292	138	3	1	NA	NA
USDA1106-chr	freebayes-variant-USDA1106-chr-46610-T	46610	0	T	C	0.058	-2.585316	0.5704235	-109.0183	4.435142	4.454409	1.92E-05	6.62E-05	0.00061214	hcl	2.585316	USDA1106-chr	46609	46610	959	freebayes-variant-USDA1106-chr-3583077-G	CDO30_RS34385:hypothetical protein; protein_id=WP_013844460.1	292	138	3	1	NA	NA
USDA1106-chr	freebayes-variant-USDA1106-chr-46610-T	46610	0	T	C	0.058	-2.585316	0.5704235	-109.0183	4.435142	4.454409	1.92E-05	6.62E-05	0.00061214	hcl	2.585316	USDA1106-chr	46609	46610	959	freebayes-variant-USDA1106-chr-3646915-A	CDO30_RS17750:DUF72 domain-containing protein; protein_id=WP_010969299.1	292	138	3	1	NA	NA
USDA1106-chr	freebayes-variant-USDA1106-chr-46610-T	46610	0	T	C	0.058	-2.585316	0.5704235	-109.0183	4.435142	4.454409	1.92E-05	6.62E-05	0.00061214	hcl	2.585316	USDA1106-chr	46609	46610	959	freebayes-variant-USDA1106-chr-3606798-A	CDO30_RS17580:SDR family NAD(P)-dependent oxidoreductase; protein_id=WP_010969324.1	292	138	3	1	NA	NA
USDA1106-chr	freebayes-variant-USDA1106-chr-46610-T	46610	0	T	C	0.058	-2.585316	0.5704235	-109.0183	4.435142	4.454409	1.92E-05	6.62E-05	0.00061214	hcl	2.585316	USDA1106-chr	46609	46610	959	freebayes-variant-USDA1106-chr-3617150-T	CDO30_RS17625:tetracycline resistance MFS efflux pump; protein_id=WP_010969318.1	292	138	3	1	NA	NA
USDA1106-chr	freebayes-variant-USDA1106-chr-46610-T	46610	0	T	C	0.058	-2.585316	0.5704235	-109.0183	4.435142	4.454409	1.92E-05	6.62E-05	0.00061214	hcl	2.585316	USDA1106-chr	46609	46610	959	freebayes-variant-USDA1106-chr-3617392-AT	CDO30_RS17625:tetracycline resistance MFS efflux pump; protein_id=WP_010969318.1	292	138	3	1	NA	NA
USDA1106-chr	freebayes-variant-USDA1106-chr-46610-T	46610	0	T	C	0.058	-2.585316	0.5704235	-109.0183	4.435142	4.454409	1.92E-05	6.62E-05	0.00061214	hcl	2.585316	USDA1106-chr	46609	46610	959	freebayes-variant-USDA1106-chr-3617493-C	CDO30_RS17630:zinc metallopeptidase; protein_id=WP_010969317.1	292	138	3	1	NA	NA
USDA1106-chr	freebayes-variant-USDA1106-chr-46610-T	46610	0	T	C	0.058	-2.585316	0.5704235	-109.0183	4.435142	4.454409	1.92E-05	6.62E-05	0.00061214	hcl	2.585316	USDA1106-chr	46609	46610	959	freebayes-variant-USDA1106-chr-3623457-T	CDO30_RS17640:carB, carbamoyl-phosphate synthase large subunit; protein_id=WP_010969315.1	292	138	3	1	NA	NA
USDA1106-chr	freebayes-variant-USDA1106-chr-46610-T	46610	0	T	C	0.058	-2.585316	0.5704235	-109.0183	4.435142	4.454409	1.92E-05	6.62E-05	0.00061214	hcl	2.585316	USDA1106-chr	46609	46610	959	freebayes-variant-USDA1106-chr-3641822-C	CDO30_RS17735:MarC family protein; protein_id=WP_010969300.1	292	138	3	1	NA	NA
USDA1106-chr	freebayes-variant-USDA1106-chr-46610-T	46610	0	T	C	0.058	-2.585316	0.5704235	-109.0183	4.435142	4.454409	1.92E-05	6.62E-05	0.00061214	hcl	2.585316	USDA1106-chr	46609	46610	959	freebayes-variant-USDA1106-chr-3646289-A	CDO30_RS17750:DUF72 domain-containing protein; protein_id=WP_010969299.1	292	138	3	1	NA	NA
USDA1106-chr	freebayes-variant-USDA1106-chr-46610-T	46610	0	T	C	0.058	-2.585316	0.5704235	-109.0183	4.435142	4.454409	1.92E-05	6.62E-05	0.00061214	hcl	2.585316	USDA1106-chr	46609	46610	959	freebayes-variant-USDA1106-chr-3609908-A	CDO30_RS17590:tgt, tRNA guanosine(34) transglycosylase Tgt; protein_id=WP_003529609.1	292	138	3	1	NA	NA
USDA1106-chr	freebayes-variant-USDA1106-chr-46610-T	46610	0	T	C	0.058	-2.585316	0.5704235	-109.0183	4.435142	4.454409	1.92E-05	6.62E-05	0.00061214	hcl	2.585316	USDA1106-chr	46609	46610	959	freebayes-variant-USDA1106-chr-3663553-T	CDO30_RS17805:trigger factor; protein_id=WP_010969292.1	292	138	3	1	NA	NA
USDA1106-chr	freebayes-variant-USDA1106-chr-46610-T	46610	0	T	C	0.058	-2.585316	0.5704235	-109.0183	4.435142	4.454409	1.92E-05	6.62E-05	0.00061214	hcl	2.585316	USDA1106-chr	46609	46610	959	freebayes-variant-USDA1106-chr-3669750-T	CDO30_RS00005:secDF, protein translocase subunit SecDF; protein_id=WP_010969288.1	292	138	3	1	NA	NA
USDA1106-chr	freebayes-variant-USDA1106-chr-46610-T	46610	0	T	C	0.058	-2.585316	0.5704235	-109.0183	4.435142	4.454409	1.92E-05	6.62E-05	0.00061214	hcl	2.585316	USDA1106-chr	46609	46610	959	freebayes-variant-USDA1106-chr-408934-A	CDO30_RS02075:LPS-assembly protein LptD; protein_id=WP_010969074.1	292	138	3	1	NA	NA
USDA1106-chr	freebayes-variant-USDA1106-chr-46610-T	46610	0	T	C	0.058	-2.585316	0.5704235	-109.0183	4.435142	4.454409	1.92E-05	6.62E-05	0.00061214	hcl	2.585316	USDA1106-chr	46609	46610	959	freebayes-variant-USDA1106-chr-77809-C	CDO30_RS00370:nucleoside deaminase; protein_id=WP_010969240.1	292	138	3	1	NA	NA
USDA1106-chr	freebayes-variant-USDA1106-chr-46610-T	46610	0	T	C	0.058	-2.585316	0.5704235	-109.0183	4.435142	4.454409	1.92E-05	6.62E-05	0.00061214	hcl	2.585316	USDA1106-chr	46609	46610	959	freebayes-variant-USDA1106-chr-77821-G	CDO30_RS00370:nucleoside deaminase; protein_id=WP_010969240.1	292	138	3	1	NA	NA
USDA1106-chr	freebayes-variant-USDA1106-chr-46610-T	46610	0	T	C	0.058	-2.585316	0.5704235	-109.0183	4.435142	4.454409	1.92E-05	6.62E-05	0.00061214	hcl	2.585316	USDA1106-chr	46609	46610	959	freebayes-variant-USDA1106-chr-77842-A	CDO30_RS00370:nucleoside deaminase; protein_id=WP_010969240.1	292	138	3	1	NA	NA
USDA1106-chr	freebayes-variant-USDA1106-chr-46610-T	46610	0	T	C	0.058	-2.585316	0.5704235	-109.0183	4.435142	4.454409	1.92E-05	6.62E-05	0.00061214	hcl	2.585316	USDA1106-chr	46609	46610	959	freebayes-variant-USDA1106-chr-81605-A	CDO30_RS00395:hflX, GTPase HflX; protein_id=WP_003535430.1	292	138	3	1	NA	NA
USDA1106-chr	freebayes-variant-USDA1106-chr-46610-T	46610	0	T	C	0.058	-2.585316	0.5704235	-109.0183	4.435142	4.454409	1.92E-05	6.62E-05	0.00061214	hcl	2.585316	USDA1106-chr	46609	46610	959	freebayes-variant-USDA1106-chr-81842-G	CDO30_RS00395:hflX, GTPase HflX; protein_id=WP_003535430.1	292	138	3	1	NA	NA
USDA1106-chr	freebayes-variant-USDA1106-chr-46610-T	46610	0	T	C	0.058	-2.585316	0.5704235	-109.0183	4.435142	4.454409	1.92E-05	6.62E-05	0.00061214	hcl	2.585316	USDA1106-chr	46609	46610	959	freebayes-variant-USDA1106-chr-84620-T	CDO30_RS00410:trkA, Trk system potassium transporter TrkA; protein_id=WP_003535437.1	292	138	3	1	NA	NA
USDA1106-chr	freebayes-variant-USDA1106-chr-46610-T	46610	0	T	C	0.058	-2.585316	0.5704235	-109.0183	4.435142	4.454409	1.92E-05	6.62E-05	0.00061214	hcl	2.585316	USDA1106-chr	46609	46610	959	freebayes-variant-USDA1106-chr-69817-T	CDO30_RS00330:amino acid ABC transporter permease; protein_id=WP_010969245.1	292	138	3	1	NA	NA
USDA1106-chr	freebayes-variant-USDA1106-chr-46610-T	46610	0	T	C	0.058	-2.585316	0.5704235	-109.0183	4.435142	4.454409	1.92E-05	6.62E-05	0.00061214	hcl	2.585316	USDA1106-chr	46609	46610	959	freebayes-variant-USDA1106-chr-84641-G	CDO30_RS00410:trkA, Trk system potassium transporter TrkA; protein_id=WP_003535437.1	292	138	3	1	NA	NA
USDA1106-chr	freebayes-variant-USDA1106-chr-46610-T	46610	0	T	C	0.058	-2.585316	0.5704235	-109.0183	4.435142	4.454409	1.92E-05	6.62E-05	0.00061214	hcl	2.585316	USDA1106-chr	46609	46610	959	freebayes-variant-USDA1106-chr-94425-G	CDO30_RS00440:bifunctional 2-C-methyl-D-erythritol 4-phosphate cytidylyltransferase/2-C-methyl-D-erythritol 2%2C4-cyclodiphosphate synthase; protein_id=WP_033044475.1	292	138	3	1	NA	NA
USDA1106-chr	freebayes-variant-USDA1106-chr-46610-T	46610	0	T	C	0.058	-2.585316	0.5704235	-109.0183	4.435142	4.454409	1.92E-05	6.62E-05	0.00061214	hcl	2.585316	USDA1106-chr	46609	46610	959	freebayes-variant-USDA1106-chr-94552-A	CDO30_RS00440:bifunctional 2-C-methyl-D-erythritol 4-phosphate cytidylyltransferase/2-C-methyl-D-erythritol 2%2C4-cyclodiphosphate synthase; protein_id=WP_033044475.1	292	138	3	1	NA	NA
USDA1106-chr	freebayes-variant-USDA1106-chr-46610-T	46610	0	T	C	0.058	-2.585316	0.5704235	-109.0183	4.435142	4.454409	1.92E-05	6.62E-05	0.00061214	hcl	2.585316	USDA1106-chr	46609	46610	959	freebayes-variant-USDA1106-chr-94927-G	CDO30_RS00445:CinA family protein; protein_id=WP_010969234.1	292	138	3	1	NA	NA
USDA1106-chr	freebayes-variant-USDA1106-chr-46610-T	46610	0	T	C	0.058	-2.585316	0.5704235	-109.0183	4.435142	4.454409	1.92E-05	6.62E-05	0.00061214	hcl	2.585316	USDA1106-chr	46609	46610	959	freebayes-variant-USDA1106-chr-94930-C	CDO30_RS00445:CinA family protein; protein_id=WP_010969234.1	292	138	3	1	NA	NA
USDA1106-chr	freebayes-variant-USDA1106-chr-46610-T	46610	0	T	C	0.058	-2.585316	0.5704235	-109.0183	4.435142	4.454409	1.92E-05	6.62E-05	0.00061214	hcl	2.585316	USDA1106-chr	46609	46610	959	freebayes-variant-USDA1106-chr-94933-T	CDO30_RS00445:CinA family protein; protein_id=WP_010969234.1	292	138	3	1	NA	NA
USDA1106-chr	freebayes-variant-USDA1106-chr-46610-T	46610	0	T	C	0.058	-2.585316	0.5704235	-109.0183	4.435142	4.454409	1.92E-05	6.62E-05	0.00061214	hcl	2.585316	USDA1106-chr	46609	46610	959	freebayes-variant-USDA1106-chr-95095-C	CDO30_RS00450:type II toxin-antitoxin system RatA family toxin; protein_id=WP_010969233.1	292	138	3	1	NA	NA
USDA1106-chr	freebayes-variant-USDA1106-chr-46610-T	46610	0	T	C	0.058	-2.585316	0.5704235	-109.0183	4.435142	4.454409	1.92E-05	6.62E-05	0.00061214	hcl	2.585316	USDA1106-chr	46609	46610	959	freebayes-variant-USDA1106-chr-86063-C	CDO30_RS00415:two-component system response regulator NtrX; protein_id=WP_003535439.1	292	138	3	1	NA	NA
USDA1106-chr	freebayes-variant-USDA1106-chr-46610-T	46610	0	T	C	0.058	-2.585316	0.5704235	-109.0183	4.435142	4.454409	1.92E-05	6.62E-05	0.00061214	hcl	2.585316	USDA1106-chr	46609	46610	959	freebayes-variant-USDA1106-chr-67821-C	CDO30_RS00320:amino acid ABC transporter substrate-binding protein; protein_id=WP_003535031.1	292	138	3	1	NA	NA
USDA1106-chr	freebayes-variant-USDA1106-chr-46610-T	46610	0	T	C	0.058	-2.585316	0.5704235	-109.0183	4.435142	4.454409	1.92E-05	6.62E-05	0.00061214	hcl	2.585316	USDA1106-chr	46609	46610	959	freebayes-variant-USDA1106-chr-67422-T	CDO30_RS00320:amino acid ABC transporter substrate-binding protein; protein_id=WP_003535031.1	292	138	3	1	NA	NA
USDA1106-chr	freebayes-variant-USDA1106-chr-46610-T	46610	0	T	C	0.058	-2.585316	0.5704235	-109.0183	4.435142	4.454409	1.92E-05	6.62E-05	0.00061214	hcl	2.585316	USDA1106-chr	46609	46610	959	freebayes-variant-USDA1106-chr-54907-T	CDO30_RS00250:glycerophosphodiester phosphodiesterase; protein_id=WP_010969254.1	292	138	3	1	NA	NA
USDA1106-chr	freebayes-variant-USDA1106-chr-46610-T	46610	0	T	C	0.058	-2.585316	0.5704235	-109.0183	4.435142	4.454409	1.92E-05	6.62E-05	0.00061214	hcl	2.585316	USDA1106-chr	46609	46610	959	freebayes-variant-USDA1106-chr-411437-A	CDO30_RS02090:rsmA, 16S rRNA (adenine(1518)-N(6)/adenine(1519)-N(6))-dimethyltransferase RsmA; protein_id=WP_010969072.1	292	138	3	1	NA	NA
USDA1106-chr	freebayes-variant-USDA1106-chr-46610-T	46610	0	T	C	0.058	-2.585316	0.5704235	-109.0183	4.435142	4.454409	1.92E-05	6.62E-05	0.00061214	hcl	2.585316	USDA1106-chr	46609	46610	959	freebayes-variant-USDA1106-chr-411602-C	CDO30_RS02090:rsmA, 16S rRNA (adenine(1518)-N(6)/adenine(1519)-N(6))-dimethyltransferase RsmA; protein_id=WP_010969072.1	292	138	3	1	NA	NA
USDA1106-chr	freebayes-variant-USDA1106-chr-46610-T	46610	0	T	C	0.058	-2.585316	0.5704235	-109.0183	4.435142	4.454409	1.92E-05	6.62E-05	0.00061214	hcl	2.585316	USDA1106-chr	46609	46610	959	freebayes-variant-USDA1106-chr-411896-T	CDO30_RS02090:rsmA, 16S rRNA (adenine(1518)-N(6)/adenine(1519)-N(6))-dimethyltransferase RsmA; protein_id=WP_010969072.1	292	138	3	1	NA	NA
USDA1106-chr	freebayes-variant-USDA1106-chr-46610-T	46610	0	T	C	0.058	-2.585316	0.5704235	-109.0183	4.435142	4.454409	1.92E-05	6.62E-05	0.00061214	hcl	2.585316	USDA1106-chr	46609	46610	959	freebayes-variant-USDA1106-chr-437574-T	CDO30_RS02220:SDR family NAD(P)-dependent oxidoreductase; protein_id=WP_003532733.1	292	138	3	1	NA	NA
USDA1106-chr	freebayes-variant-USDA1106-chr-46610-T	46610	0	T	C	0.058	-2.585316	0.5704235	-109.0183	4.435142	4.454409	1.92E-05	6.62E-05	0.00061214	hcl	2.585316	USDA1106-chr	46609	46610	959	freebayes-variant-USDA1106-chr-445831-C	CDO30_RS02255:cimA, citramalate synthase; protein_id=WP_010969053.1	292	138	3	1	NA	NA
USDA1106-chr	freebayes-variant-USDA1106-chr-46610-T	46610	0	T	C	0.058	-2.585316	0.5704235	-109.0183	4.435142	4.454409	1.92E-05	6.62E-05	0.00061214	hcl	2.585316	USDA1106-chr	46609	46610	959	freebayes-variant-USDA1106-chr-446356-G	CDO30_RS02255:cimA, citramalate synthase; protein_id=WP_010969053.1	292	138	3	1	NA	NA
USDA1106-chr	freebayes-variant-USDA1106-chr-46610-T	46610	0	T	C	0.058	-2.585316	0.5704235	-109.0183	4.435142	4.454409	1.92E-05	6.62E-05	0.00061214	hcl	2.585316	USDA1106-chr	46609	46610	959	freebayes-variant-USDA1106-chr-44658-A	CDO30_RS00195:bamA, outer membrane protein assembly factor BamA; protein_id=WP_010969258.1	292	138	3	1	NA	NA
USDA1106-chr	freebayes-variant-USDA1106-chr-46610-T	46610	0	T	C	0.058	-2.585316	0.5704235	-109.0183	4.435142	4.454409	1.92E-05	6.62E-05	0.00061214	hcl	2.585316	USDA1106-chr	46609	46610	959	freebayes-variant-USDA1106-chr-5009-G	CDO30_RS00030:protein-L-isoaspartate(D-aspartate) O-methyltransferase; protein_id=WP_014526709.1	292	138	3	1	NA	NA
USDA1106-chr	freebayes-variant-USDA1106-chr-46610-T	46610	0	T	C	0.058	-2.585316	0.5704235	-109.0183	4.435142	4.454409	1.92E-05	6.62E-05	0.00061214	hcl	2.585316	USDA1106-chr	46609	46610	959	freebayes-variant-USDA1106-chr-5011-C	CDO30_RS00030:protein-L-isoaspartate(D-aspartate) O-methyltransferase; protein_id=WP_014526709.1	292	138	3	1	NA	NA
USDA1106-chr	freebayes-variant-USDA1106-chr-46610-T	46610	0	T	C	0.058	-2.585316	0.5704235	-109.0183	4.435142	4.454409	1.92E-05	6.62E-05	0.00061214	hcl	2.585316	USDA1106-chr	46609	46610	959	freebayes-variant-USDA1106-chr-53236-C	CDO30_RS00240:cell envelope integrity EipB family protein; protein_id=WP_003534995.1	292	138	3	1	NA	NA
USDA1106-chr	freebayes-variant-USDA1106-chr-46610-T	46610	0	T	C	0.058	-2.585316	0.5704235	-109.0183	4.435142	4.454409	1.92E-05	6.62E-05	0.00061214	hcl	2.585316	USDA1106-chr	46609	46610	959	freebayes-variant-USDA1106-chr-53398-A	CDO30_RS00240:cell envelope integrity EipB family protein; protein_id=WP_003534995.1	292	138	3	1	NA	NA
USDA1106-chr	freebayes-variant-USDA1106-chr-46610-T	46610	0	T	C	0.058	-2.585316	0.5704235	-109.0183	4.435142	4.454409	1.92E-05	6.62E-05	0.00061214	hcl	2.585316	USDA1106-chr	46609	46610	959	freebayes-variant-USDA1106-chr-53653-C	CDO30_RS00240:cell envelope integrity EipB family protein; protein_id=WP_003534995.1	292	138	3	1	NA	NA
USDA1106-chr	freebayes-variant-USDA1106-chr-46610-T	46610	0	T	C	0.058	-2.585316	0.5704235	-109.0183	4.435142	4.454409	1.92E-05	6.62E-05	0.00061214	hcl	2.585316	USDA1106-chr	46609	46610	959	freebayes-variant-USDA1106-chr-54209-C	CDO30_RS00245:RidA family protein; protein_id=WP_010969255.1	292	138	3	1	NA	NA
USDA1106-chr	freebayes-variant-USDA1106-chr-46610-T	46610	0	T	C	0.058	-2.585316	0.5704235	-109.0183	4.435142	4.454409	1.92E-05	6.62E-05	0.00061214	hcl	2.585316	USDA1106-chr	46609	46610	959	freebayes-variant-USDA1106-chr-54466-T	CDO30_RS00250:glycerophosphodiester phosphodiesterase; protein_id=WP_010969254.1	292	138	3	1	NA	NA
USDA1106-chr	freebayes-variant-USDA1106-chr-46610-T	46610	0	T	C	0.058	-2.585316	0.5704235	-109.0183	4.435142	4.454409	1.92E-05	6.62E-05	0.00061214	hcl	2.585316	USDA1106-chr	46609	46610	959	freebayes-variant-USDA1106-chr-54904-T	CDO30_RS00250:glycerophosphodiester phosphodiesterase; protein_id=WP_010969254.1	292	138	3	1	NA	NA
USDA1106-chr	freebayes-variant-USDA1106-chr-46610-T	46610	0	T	C	0.058	-2.585316	0.5704235	-109.0183	4.435142	4.454409	1.92E-05	6.62E-05	0.00061214	hcl	2.585316	USDA1106-chr	46609	46610	959	freebayes-variant-USDA1106-chr-3573680-A	CDO30_RS17365:GNAT family N-acetyltransferase; protein_id=WP_010969353.1	292	138	3	1	NA	NA
USDA1106-chr	freebayes-variant-USDA1106-chr-46610-T	46610	0	T	C	0.058	-2.585316	0.5704235	-109.0183	4.435142	4.454409	1.92E-05	6.62E-05	0.00061214	hcl	2.585316	USDA1106-chr	46609	46610	959	freebayes-variant-USDA1106-chr-3413039-G	CDO30_RS16495:PLP-dependent aminotransferase family protein; protein_id=WP_010969459.1	292	138	3	1	NA	NA
USDA1106-chr	freebayes-variant-USDA1106-chr-46610-T	46610	0	T	C	0.058	-2.585316	0.5704235	-109.0183	4.435142	4.454409	1.92E-05	6.62E-05	0.00061214	hcl	2.585316	USDA1106-chr	46609	46610	959	freebayes-variant-USDA1106-chr-3573623-G	CDO30_RS17365:GNAT family N-acetyltransferase; protein_id=WP_010969353.1	292	138	3	1	NA	NA
USDA1106-chr	freebayes-variant-USDA1106-chr-46610-T	46610	0	T	C	0.058	-2.585316	0.5704235	-109.0183	4.435142	4.454409	1.92E-05	6.62E-05	0.00061214	hcl	2.585316	USDA1106-chr	46609	46610	959	freebayes-variant-USDA1106-chr-3567034-C	CDO30_RS17335:ilvA, threonine ammonia-lyase; protein_id=WP_010969357.1	292	138	3	1	NA	NA
USDA1106-chr	freebayes-variant-USDA1106-chr-46610-T	46610	0	T	C	0.058	-2.585316	0.5704235	-109.0183	4.435142	4.454409	1.92E-05	6.62E-05	0.00061214	hcl	2.585316	USDA1106-chr	46609	46610	959	freebayes-variant-USDA1106-chr-3438832-A	CDO30_RS16655:NUDIX domain-containing protein; protein_id=WP_003531455.1	292	138	3	1	NA	NA
USDA1106-chr	freebayes-variant-USDA1106-chr-46610-T	46610	0	T	C	0.058	-2.585316	0.5704235	-109.0183	4.435142	4.454409	1.92E-05	6.62E-05	0.00061214	hcl	2.585316	USDA1106-chr	46609	46610	959	freebayes-variant-USDA1106-chr-3438833-C	CDO30_RS16655:NUDIX domain-containing protein; protein_id=WP_003531455.1	292	138	3	1	NA	NA
USDA1106-chr	freebayes-variant-USDA1106-chr-46610-T	46610	0	T	C	0.058	-2.585316	0.5704235	-109.0183	4.435142	4.454409	1.92E-05	6.62E-05	0.00061214	hcl	2.585316	USDA1106-chr	46609	46610	959	freebayes-variant-USDA1106-chr-3438835-C	CDO30_RS16655:NUDIX domain-containing protein; protein_id=WP_003531455.1	292	138	3	1	NA	NA
USDA1106-chr	freebayes-variant-USDA1106-chr-46610-T	46610	0	T	C	0.058	-2.585316	0.5704235	-109.0183	4.435142	4.454409	1.92E-05	6.62E-05	0.00061214	hcl	2.585316	USDA1106-chr	46609	46610	959	freebayes-variant-USDA1106-chr-3439789-A	CDO30_RS16660:DEAD/DEAH box helicase; protein_id=WP_010969437.1	292	138	3	1	NA	NA
USDA1106-chr	freebayes-variant-USDA1106-chr-46610-T	46610	0	T	C	0.058	-2.585316	0.5704235	-109.0183	4.435142	4.454409	1.92E-05	6.62E-05	0.00061214	hcl	2.585316	USDA1106-chr	46609	46610	959	freebayes-variant-USDA1106-chr-3439819-T	CDO30_RS16660:DEAD/DEAH box helicase; protein_id=WP_010969437.1	292	138	3	1	NA	NA
USDA1106-chr	freebayes-variant-USDA1106-chr-46610-T	46610	0	T	C	0.058	-2.585316	0.5704235	-109.0183	4.435142	4.454409	1.92E-05	6.62E-05	0.00061214	hcl	2.585316	USDA1106-chr	46609	46610	959	freebayes-variant-USDA1106-chr-3439822-G	CDO30_RS16660:DEAD/DEAH box helicase; protein_id=WP_010969437.1	292	138	3	1	NA	NA
USDA1106-chr	freebayes-variant-USDA1106-chr-46610-T	46610	0	T	C	0.058	-2.585316	0.5704235	-109.0183	4.435142	4.454409	1.92E-05	6.62E-05	0.00061214	hcl	2.585316	USDA1106-chr	46609	46610	959	freebayes-variant-USDA1106-chr-3438829-T	CDO30_RS16655:NUDIX domain-containing protein; protein_id=WP_003531455.1	292	138	3	1	NA	NA
USDA1106-chr	freebayes-variant-USDA1106-chr-46610-T	46610	0	T	C	0.058	-2.585316	0.5704235	-109.0183	4.435142	4.454409	1.92E-05	6.62E-05	0.00061214	hcl	2.585316	USDA1106-chr	46609	46610	959	freebayes-variant-USDA1106-chr-3447184-C	CDO30_RS16680:membrane protein; protein_id=WP_010969432.1	292	138	3	1	NA	NA
USDA1106-chr	freebayes-variant-USDA1106-chr-46610-T	46610	0	T	C	0.058	-2.585316	0.5704235	-109.0183	4.435142	4.454409	1.92E-05	6.62E-05	0.00061214	hcl	2.585316	USDA1106-chr	46609	46610	959	freebayes-variant-USDA1106-chr-3448298-T	CDO30_RS16685:tyrosine--tRNA ligase; protein_id=WP_003531473.1	292	138	3	1	NA	NA
USDA1106-chr	freebayes-variant-USDA1106-chr-46610-T	46610	0	T	C	0.058	-2.585316	0.5704235	-109.0183	4.435142	4.454409	1.92E-05	6.62E-05	0.00061214	hcl	2.585316	USDA1106-chr	46609	46610	959	freebayes-variant-USDA1106-chr-3448877-G	CDO30_RS16690:anhydro-N-acetylmuramic acid kinase; protein_id=WP_003531474.1	292	138	3	1	NA	NA
USDA1106-chr	freebayes-variant-USDA1106-chr-46610-T	46610	0	T	C	0.058	-2.585316	0.5704235	-109.0183	4.435142	4.454409	1.92E-05	6.62E-05	0.00061214	hcl	2.585316	USDA1106-chr	46609	46610	959	freebayes-variant-USDA1106-chr-3449574-G	CDO30_RS16690:anhydro-N-acetylmuramic acid kinase; protein_id=WP_003531474.1	292	138	3	1	NA	NA
USDA1106-chr	freebayes-variant-USDA1106-chr-46610-T	46610	0	T	C	0.058	-2.585316	0.5704235	-109.0183	4.435142	4.454409	1.92E-05	6.62E-05	0.00061214	hcl	2.585316	USDA1106-chr	46609	46610	959	freebayes-variant-USDA1106-chr-3449620-G	CDO30_RS16690:anhydro-N-acetylmuramic acid kinase; protein_id=WP_003531474.1	292	138	3	1	NA	NA
USDA1106-chr	freebayes-variant-USDA1106-chr-46610-T	46610	0	T	C	0.058	-2.585316	0.5704235	-109.0183	4.435142	4.454409	1.92E-05	6.62E-05	0.00061214	hcl	2.585316	USDA1106-chr	46609	46610	959	freebayes-variant-USDA1106-chr-3449710-G	CDO30_RS16690:anhydro-N-acetylmuramic acid kinase; protein_id=WP_003531474.1	292	138	3	1	NA	NA
USDA1106-chr	freebayes-variant-USDA1106-chr-46610-T	46610	0	T	C	0.058	-2.585316	0.5704235	-109.0183	4.435142	4.454409	1.92E-05	6.62E-05	0.00061214	hcl	2.585316	USDA1106-chr	46609	46610	959	freebayes-variant-USDA1106-chr-3452545-T	CDO30_RS16710:sufB, Fe-S cluster assembly protein SufB; protein_id=WP_003531481.1	292	138	3	1	NA	NA
USDA1106-chr	freebayes-variant-USDA1106-chr-46610-T	46610	0	T	C	0.058	-2.585316	0.5704235	-109.0183	4.435142	4.454409	1.92E-05	6.62E-05	0.00061214	hcl	2.585316	USDA1106-chr	46609	46610	959	freebayes-variant-USDA1106-chr-3448130-G	CDO30_RS16685:tyrosine--tRNA ligase; protein_id=WP_003531473.1	292	138	3	1	NA	NA
USDA1106-chr	freebayes-variant-USDA1106-chr-46610-T	46610	0	T	C	0.058	-2.585316	0.5704235	-109.0183	4.435142	4.454409	1.92E-05	6.62E-05	0.00061214	hcl	2.585316	USDA1106-chr	46609	46610	959	freebayes-variant-USDA1106-chr-3464325-G	CDO30_RS16765:hypothetical protein; protein_id=WP_003537044.1	292	138	3	1	NA	NA
USDA1106-chr	freebayes-variant-USDA1106-chr-46610-T	46610	0	T	C	0.058	-2.585316	0.5704235	-109.0183	4.435142	4.454409	1.92E-05	6.62E-05	0.00061214	hcl	2.585316	USDA1106-chr	46609	46610	959	freebayes-variant-USDA1106-chr-3438820-T	CDO30_RS16655:NUDIX domain-containing protein; protein_id=WP_003531455.1	292	138	3	1	NA	NA
USDA1106-chr	freebayes-variant-USDA1106-chr-46610-T	46610	0	T	C	0.058	-2.585316	0.5704235	-109.0183	4.435142	4.454409	1.92E-05	6.62E-05	0.00061214	hcl	2.585316	USDA1106-chr	46609	46610	959	freebayes-variant-USDA1106-chr-3438814-C	CDO30_RS16655:NUDIX domain-containing protein; protein_id=WP_003531455.1	292	138	3	1	NA	NA
USDA1106-chr	freebayes-variant-USDA1106-chr-46610-T	46610	0	T	C	0.058	-2.585316	0.5704235	-109.0183	4.435142	4.454409	1.92E-05	6.62E-05	0.00061214	hcl	2.585316	USDA1106-chr	46609	46610	959	freebayes-variant-USDA1106-chr-3413735-G	CDO30_RS16495:PLP-dependent aminotransferase family protein; protein_id=WP_010969459.1	292	138	3	1	NA	NA
USDA1106-chr	freebayes-variant-USDA1106-chr-46610-T	46610	0	T	C	0.058	-2.585316	0.5704235	-109.0183	4.435142	4.454409	1.92E-05	6.62E-05	0.00061214	hcl	2.585316	USDA1106-chr	46609	46610	959	freebayes-variant-USDA1106-chr-3413955-T	CDO30_RS34380:DUF1127 domain-containing protein; protein_id=WP_017263638.1	292	138	3	1	NA	NA
USDA1106-chr	freebayes-variant-USDA1106-chr-46610-T	46610	0	T	C	0.058	-2.585316	0.5704235	-109.0183	4.435142	4.454409	1.92E-05	6.62E-05	0.00061214	hcl	2.585316	USDA1106-chr	46609	46610	959	freebayes-variant-USDA1106-chr-3414155-C	CDO30_RS34380:DUF1127 domain-containing protein; protein_id=WP_017263638.1	292	138	3	1	NA	NA
USDA1106-chr	freebayes-variant-USDA1106-chr-46610-T	46610	0	T	C	0.058	-2.585316	0.5704235	-109.0183	4.435142	4.454409	1.92E-05	6.62E-05	0.00061214	hcl	2.585316	USDA1106-chr	46609	46610	959	freebayes-variant-USDA1106-chr-3427596-C	CDO30_RS16590:adenylosuccinate lyase; protein_id=WP_010969447.1	292	138	3	1	NA	NA
USDA1106-chr	freebayes-variant-USDA1106-chr-46610-T	46610	0	T	C	0.058	-2.585316	0.5704235	-109.0183	4.435142	4.454409	1.92E-05	6.62E-05	0.00061214	hcl	2.585316	USDA1106-chr	46609	46610	959	freebayes-variant-USDA1106-chr-109800-A	CDO30_RS00520:CTP synthase; protein_id=WP_003534733.1	292	138	3	1	NA	NA
USDA1106-chr	freebayes-variant-USDA1106-chr-46610-T	46610	0	T	C	0.058	-2.585316	0.5704235	-109.0183	4.435142	4.454409	1.92E-05	6.62E-05	0.00061214	hcl	2.585316	USDA1106-chr	46609	46610	959	freebayes-variant-USDA1106-chr-3431145-A	CDO30_RS16610:P1 family peptidase; protein_id=WP_014526837.1	292	138	3	1	NA	NA
USDA1106-chr	freebayes-variant-USDA1106-chr-46610-T	46610	0	T	C	0.058	-2.585316	0.5704235	-109.0183	4.435142	4.454409	1.92E-05	6.62E-05	0.00061214	hcl	2.585316	USDA1106-chr	46609	46610	959	freebayes-variant-USDA1106-chr-3438817-C	CDO30_RS16655:NUDIX domain-containing protein; protein_id=WP_003531455.1	292	138	3	1	NA	NA
USDA1106-chr	freebayes-variant-USDA1106-chr-46610-T	46610	0	T	C	0.058	-2.585316	0.5704235	-109.0183	4.435142	4.454409	1.92E-05	6.62E-05	0.00061214	hcl	2.585316	USDA1106-chr	46609	46610	959	freebayes-variant-USDA1106-chr-3431262-G	CDO30_RS16610:P1 family peptidase; protein_id=WP_014526837.1	292	138	3	1	NA	NA
USDA1106-chr	freebayes-variant-USDA1106-chr-46610-T	46610	0	T	C	0.058	-2.585316	0.5704235	-109.0183	4.435142	4.454409	1.92E-05	6.62E-05	0.00061214	hcl	2.585316	USDA1106-chr	46609	46610	959	freebayes-variant-USDA1106-chr-3438704-G	CDO30_RS16655:NUDIX domain-containing protein; protein_id=WP_003531455.1	292	138	3	1	NA	NA
USDA1106-chr	freebayes-variant-USDA1106-chr-46610-T	46610	0	T	C	0.058	-2.585316	0.5704235	-109.0183	4.435142	4.454409	1.92E-05	6.62E-05	0.00061214	hcl	2.585316	USDA1106-chr	46609	46610	959	freebayes-variant-USDA1106-chr-3438709-G	CDO30_RS16655:NUDIX domain-containing protein; protein_id=WP_003531455.1	292	138	3	1	NA	NA
USDA1106-chr	freebayes-variant-USDA1106-chr-46610-T	46610	0	T	C	0.058	-2.585316	0.5704235	-109.0183	4.435142	4.454409	1.92E-05	6.62E-05	0.00061214	hcl	2.585316	USDA1106-chr	46609	46610	959	freebayes-variant-USDA1106-chr-3438763-C	CDO30_RS16655:NUDIX domain-containing protein; protein_id=WP_003531455.1	292	138	3	1	NA	NA
USDA1106-chr	freebayes-variant-USDA1106-chr-46610-T	46610	0	T	C	0.058	-2.585316	0.5704235	-109.0183	4.435142	4.454409	1.92E-05	6.62E-05	0.00061214	hcl	2.585316	USDA1106-chr	46609	46610	959	freebayes-variant-USDA1106-chr-3438765-G	CDO30_RS16655:NUDIX domain-containing protein; protein_id=WP_003531455.1	292	138	3	1	NA	NA
USDA1106-chr	freebayes-variant-USDA1106-chr-46610-T	46610	0	T	C	0.058	-2.585316	0.5704235	-109.0183	4.435142	4.454409	1.92E-05	6.62E-05	0.00061214	hcl	2.585316	USDA1106-chr	46609	46610	959	freebayes-variant-USDA1106-chr-3438778-G	CDO30_RS16655:NUDIX domain-containing protein; protein_id=WP_003531455.1	292	138	3	1	NA	NA
USDA1106-chr	freebayes-variant-USDA1106-chr-46610-T	46610	0	T	C	0.058	-2.585316	0.5704235	-109.0183	4.435142	4.454409	1.92E-05	6.62E-05	0.00061214	hcl	2.585316	USDA1106-chr	46609	46610	959	freebayes-variant-USDA1106-chr-3438805-G	CDO30_RS16655:NUDIX domain-containing protein; protein_id=WP_003531455.1	292	138	3	1	NA	NA
USDA1106-chr	freebayes-variant-USDA1106-chr-46610-T	46610	0	T	C	0.058	-2.585316	0.5704235	-109.0183	4.435142	4.454409	1.92E-05	6.62E-05	0.00061214	hcl	2.585316	USDA1106-chr	46609	46610	959	freebayes-variant-USDA1106-chr-3437496-T	CDO30_RS16645:NTP transferase domain-containing protein; protein_id=WP_010969439.1	292	138	3	1	NA	NA
USDA1106-chr	freebayes-variant-USDA1106-chr-46610-T	46610	0	T	C	0.058	-2.585316	0.5704235	-109.0183	4.435142	4.454409	1.92E-05	6.62E-05	0.00061214	hcl	2.585316	USDA1106-chr	46609	46610	959	freebayes-variant-USDA1106-chr-3471080-T	CDO30_RS16805:DUF882 domain-containing protein; protein_id=WP_010969420.1	292	138	3	1	NA	NA
USDA1106-chr	freebayes-variant-USDA1106-chr-46610-T	46610	0	T	C	0.058	-2.585316	0.5704235	-109.0183	4.435142	4.454409	1.92E-05	6.62E-05	0.00061214	hcl	2.585316	USDA1106-chr	46609	46610	959	freebayes-variant-USDA1106-chr-3480884-G	CDO30_RS16875:DUF4440 domain-containing protein; protein_id=WP_010969413.1	292	138	3	1	NA	NA
USDA1106-chr	freebayes-variant-USDA1106-chr-46610-T	46610	0	T	C	0.058	-2.585316	0.5704235	-109.0183	4.435142	4.454409	1.92E-05	6.62E-05	0.00061214	hcl	2.585316	USDA1106-chr	46609	46610	959	freebayes-variant-USDA1106-chr-3480887-T	CDO30_RS16875:DUF4440 domain-containing protein; protein_id=WP_010969413.1	292	138	3	1	NA	NA
USDA1106-chr	freebayes-variant-USDA1106-chr-46610-T	46610	0	T	C	0.058	-2.585316	0.5704235	-109.0183	4.435142	4.454409	1.92E-05	6.62E-05	0.00061214	hcl	2.585316	USDA1106-chr	46609	46610	959	freebayes-variant-USDA1106-chr-3527711-G	CDO30_RS17145:moaC, cyclic pyranopterin monophosphate synthase MoaC; protein_id=WP_010969379.1	292	138	3	1	NA	NA
USDA1106-chr	freebayes-variant-USDA1106-chr-46610-T	46610	0	T	C	0.058	-2.585316	0.5704235	-109.0183	4.435142	4.454409	1.92E-05	6.62E-05	0.00061214	hcl	2.585316	USDA1106-chr	46609	46610	959	freebayes-variant-USDA1106-chr-3527744-G	CDO30_RS17145:moaC, cyclic pyranopterin monophosphate synthase MoaC; protein_id=WP_010969379.1	292	138	3	1	NA	NA
USDA1106-chr	freebayes-variant-USDA1106-chr-46610-T	46610	0	T	C	0.058	-2.585316	0.5704235	-109.0183	4.435142	4.454409	1.92E-05	6.62E-05	0.00061214	hcl	2.585316	USDA1106-chr	46609	46610	959	freebayes-variant-USDA1106-chr-3527756-T	CDO30_RS17145:moaC, cyclic pyranopterin monophosphate synthase MoaC; protein_id=WP_010969379.1	292	138	3	1	NA	NA
USDA1106-chr	freebayes-variant-USDA1106-chr-46610-T	46610	0	T	C	0.058	-2.585316	0.5704235	-109.0183	4.435142	4.454409	1.92E-05	6.62E-05	0.00061214	hcl	2.585316	USDA1106-chr	46609	46610	959	freebayes-variant-USDA1106-chr-3527759-C	CDO30_RS17145:moaC, cyclic pyranopterin monophosphate synthase MoaC; protein_id=WP_010969379.1	292	138	3	1	NA	NA
USDA1106-chr	freebayes-variant-USDA1106-chr-46610-T	46610	0	T	C	0.058	-2.585316	0.5704235	-109.0183	4.435142	4.454409	1.92E-05	6.62E-05	0.00061214	hcl	2.585316	USDA1106-chr	46609	46610	959	freebayes-variant-USDA1106-chr-3528265-T	CDO30_RS17150:trpC, indole-3-glycerol phosphate synthase TrpC; protein_id=WP_010969378.1	292	138	3	1	NA	NA
USDA1106-chr	freebayes-variant-USDA1106-chr-46610-T	46610	0	T	C	0.058	-2.585316	0.5704235	-109.0183	4.435142	4.454409	1.92E-05	6.62E-05	0.00061214	hcl	2.585316	USDA1106-chr	46609	46610	959	freebayes-variant-USDA1106-chr-3528849-T	CDO30_RS17150:trpC, indole-3-glycerol phosphate synthase TrpC; protein_id=WP_010969378.1	292	138	3	1	NA	NA
USDA1106-chr	freebayes-variant-USDA1106-chr-46610-T	46610	0	T	C	0.058	-2.585316	0.5704235	-109.0183	4.435142	4.454409	1.92E-05	6.62E-05	0.00061214	hcl	2.585316	USDA1106-chr	46609	46610	959	freebayes-variant-USDA1106-chr-3527649-C	CDO30_RS17140:molybdopterin molybdotransferase MoeA; protein_id=WP_010969380.1	292	138	3	1	NA	NA
USDA1106-chr	freebayes-variant-USDA1106-chr-46610-T	46610	0	T	C	0.058	-2.585316	0.5704235	-109.0183	4.435142	4.454409	1.92E-05	6.62E-05	0.00061214	hcl	2.585316	USDA1106-chr	46609	46610	959	freebayes-variant-USDA1106-chr-3537338-T	CDO30_RS17175:glmS, glutamine--fructose-6-phosphate transaminase (isomerizing) (pseudogene)	292	138	3	1	NA	NA
USDA1106-chr	freebayes-variant-USDA1106-chr-46610-T	46610	0	T	C	0.058	-2.585316	0.5704235	-109.0183	4.435142	4.454409	1.92E-05	6.62E-05	0.00061214	hcl	2.585316	USDA1106-chr	46609	46610	959	freebayes-variant-USDA1106-chr-3537751-G	CDO30_RS17180:N-acetyltransferase; protein_id=WP_010969374.1	292	138	3	1	NA	NA
USDA1106-chr	freebayes-variant-USDA1106-chr-46610-T	46610	0	T	C	0.058	-2.585316	0.5704235	-109.0183	4.435142	4.454409	1.92E-05	6.62E-05	0.00061214	hcl	2.585316	USDA1106-chr	46609	46610	959	freebayes-variant-USDA1106-chr-3538714-A	CDO30_RS17185:DUF502 domain-containing protein; protein_id=WP_003537698.1	292	138	3	1	NA	NA
USDA1106-chr	freebayes-variant-USDA1106-chr-46610-T	46610	0	T	C	0.058	-2.585316	0.5704235	-109.0183	4.435142	4.454409	1.92E-05	6.62E-05	0.00061214	hcl	2.585316	USDA1106-chr	46609	46610	959	freebayes-variant-USDA1106-chr-3556307-T	CDO30_RS17265:glnA, type I glutamate--ammonia ligase; protein_id=WP_003528053.1	292	138	3	1	NA	NA
USDA1106-chr	freebayes-variant-USDA1106-chr-46610-T	46610	0	T	C	0.058	-2.585316	0.5704235	-109.0183	4.435142	4.454409	1.92E-05	6.62E-05	0.00061214	hcl	2.585316	USDA1106-chr	46609	46610	959	freebayes-variant-USDA1106-chr-3556466-T	CDO30_RS17265:glnA, type I glutamate--ammonia ligase; protein_id=WP_003528053.1	292	138	3	1	NA	NA
USDA1106-chr	freebayes-variant-USDA1106-chr-46610-T	46610	0	T	C	0.058	-2.585316	0.5704235	-109.0183	4.435142	4.454409	1.92E-05	6.62E-05	0.00061214	hcl	2.585316	USDA1106-chr	46609	46610	959	freebayes-variant-USDA1106-chr-3556529-T	CDO30_RS17265:glnA, type I glutamate--ammonia ligase; protein_id=WP_003528053.1	292	138	3	1	NA	NA
USDA1106-chr	freebayes-variant-USDA1106-chr-46610-T	46610	0	T	C	0.058	-2.585316	0.5704235	-109.0183	4.435142	4.454409	1.92E-05	6.62E-05	0.00061214	hcl	2.585316	USDA1106-chr	46609	46610	959	freebayes-variant-USDA1106-chr-3559113-A	CDO30_RS17275:bifunctional ADP-dependent NAD(P)H-hydrate dehydratase/NAD(P)H-hydrate epimerase; protein_id=WP_010969363.1	292	138	3	1	NA	NA
USDA1106-chr	freebayes-variant-USDA1106-chr-46610-T	46610	0	T	C	0.058	-2.585316	0.5704235	-109.0183	4.435142	4.454409	1.92E-05	6.62E-05	0.00061214	hcl	2.585316	USDA1106-chr	46609	46610	959	freebayes-variant-USDA1106-chr-3537340-G	CDO30_RS17175:glmS, glutamine--fructose-6-phosphate transaminase (isomerizing) (pseudogene)	292	138	3	1	NA	NA
USDA1106-chr	freebayes-variant-USDA1106-chr-46610-T	46610	0	T	C	0.058	-2.585316	0.5704235	-109.0183	4.435142	4.454409	1.92E-05	6.62E-05	0.00061214	hcl	2.585316	USDA1106-chr	46609	46610	959	freebayes-variant-USDA1106-chr-3527555-A	CDO30_RS17140:molybdopterin molybdotransferase MoeA; protein_id=WP_010969380.1	292	138	3	1	NA	NA
USDA1106-chr	freebayes-variant-USDA1106-chr-46610-T	46610	0	T	C	0.058	-2.585316	0.5704235	-109.0183	4.435142	4.454409	1.92E-05	6.62E-05	0.00061214	hcl	2.585316	USDA1106-chr	46609	46610	959	freebayes-variant-USDA1106-chr-3526902-T	CDO30_RS17140:molybdopterin molybdotransferase MoeA; protein_id=WP_010969380.1	292	138	3	1	NA	NA
USDA1106-chr	freebayes-variant-USDA1106-chr-46610-T	46610	0	T	C	0.058	-2.585316	0.5704235	-109.0183	4.435142	4.454409	1.92E-05	6.62E-05	0.00061214	hcl	2.585316	USDA1106-chr	46609	46610	959	freebayes-variant-USDA1106-chr-3523956-A	CDO30_RS17125:FadR family transcriptional regulator; protein_id=WP_010969383.1	292	138	3	1	NA	NA
USDA1106-chr	freebayes-variant-USDA1106-chr-46610-T	46610	0	T	C	0.058	-2.585316	0.5704235	-109.0183	4.435142	4.454409	1.92E-05	6.62E-05	0.00061214	hcl	2.585316	USDA1106-chr	46609	46610	959	freebayes-variant-USDA1106-chr-3480902-C	CDO30_RS16875:DUF4440 domain-containing protein; protein_id=WP_010969413.1	292	138	3	1	NA	NA
USDA1106-chr	freebayes-variant-USDA1106-chr-46610-T	46610	0	T	C	0.058	-2.585316	0.5704235	-109.0183	4.435142	4.454409	1.92E-05	6.62E-05	0.00061214	hcl	2.585316	USDA1106-chr	46609	46610	959	freebayes-variant-USDA1106-chr-3480914-A	CDO30_RS16875:DUF4440 domain-containing protein; protein_id=WP_010969413.1	292	138	3	1	NA	NA
USDA1106-chr	freebayes-variant-USDA1106-chr-46610-T	46610	0	T	C	0.058	-2.585316	0.5704235	-109.0183	4.435142	4.454409	1.92E-05	6.62E-05	0.00061214	hcl	2.585316	USDA1106-chr	46609	46610	959	freebayes-variant-USDA1106-chr-3480918-CACTGCT	CDO30_RS16875:DUF4440 domain-containing protein; protein_id=WP_010969413.1	292	138	3	1	NA	NA
USDA1106-chr	freebayes-variant-USDA1106-chr-46610-T	46610	0	T	C	0.058	-2.585316	0.5704235	-109.0183	4.435142	4.454409	1.92E-05	6.62E-05	0.00061214	hcl	2.585316	USDA1106-chr	46609	46610	959	freebayes-variant-USDA1106-chr-3495769-T	CDO30_RS16960:sugar phosphate isomerase/epimerase; protein_id=WP_010969400.1	292	138	3	1	NA	NA
USDA1106-chr	freebayes-variant-USDA1106-chr-46610-T	46610	0	T	C	0.058	-2.585316	0.5704235	-109.0183	4.435142	4.454409	1.92E-05	6.62E-05	0.00061214	hcl	2.585316	USDA1106-chr	46609	46610	959	freebayes-variant-USDA1106-chr-3496928-T	CDO30_RS16965:TRAP transporter large permease subunit; protein_id=WP_010969399.1	292	138	3	1	NA	NA
USDA1106-chr	freebayes-variant-USDA1106-chr-46610-T	46610	0	T	C	0.058	-2.585316	0.5704235	-109.0183	4.435142	4.454409	1.92E-05	6.62E-05	0.00061214	hcl	2.585316	USDA1106-chr	46609	46610	959	freebayes-variant-USDA1106-chr-3516059-G	CDO30_RS17085:UbiH/UbiF family hydroxylase; protein_id=WP_013844473.1	292	138	3	1	NA	NA
USDA1106-chr	freebayes-variant-USDA1106-chr-46610-T	46610	0	T	C	0.058	-2.585316	0.5704235	-109.0183	4.435142	4.454409	1.92E-05	6.62E-05	0.00061214	hcl	2.585316	USDA1106-chr	46609	46610	959	freebayes-variant-USDA1106-chr-3517136-C	CDO30_RS17095:pcs, phosphatidylcholine synthase; protein_id=WP_003533217.1	292	138	3	1	NA	NA
USDA1106-chr	freebayes-variant-USDA1106-chr-46610-T	46610	0	T	C	0.058	-2.585316	0.5704235	-109.0183	4.435142	4.454409	1.92E-05	6.62E-05	0.00061214	hcl	2.585316	USDA1106-chr	46609	46610	959	freebayes-variant-USDA1106-chr-3517516-G	CDO30_RS17100:quinone oxidoreductase; protein_id=WP_010969386.1	292	138	3	1	NA	NA
USDA1106-chr	freebayes-variant-USDA1106-chr-46610-T	46610	0	T	C	0.058	-2.585316	0.5704235	-109.0183	4.435142	4.454409	1.92E-05	6.62E-05	0.00061214	hcl	2.585316	USDA1106-chr	46609	46610	959	freebayes-variant-USDA1106-chr-3517665-T	CDO30_RS17100:quinone oxidoreductase; protein_id=WP_010969386.1	292	138	3	1	NA	NA
USDA1106-chr	freebayes-variant-USDA1106-chr-46610-T	46610	0	T	C	0.058	-2.585316	0.5704235	-109.0183	4.435142	4.454409	1.92E-05	6.62E-05	0.00061214	hcl	2.585316	USDA1106-chr	46609	46610	959	freebayes-variant-USDA1106-chr-3519239-C	CDO30_RS17105:ABC transporter ATP-binding protein; protein_id=WP_003533224.1	292	138	3	1	NA	NA
USDA1106-chr	freebayes-variant-USDA1106-chr-46610-T	46610	0	T	C	0.058	-2.585316	0.5704235	-109.0183	4.435142	4.454409	1.92E-05	6.62E-05	0.00061214	hcl	2.585316	USDA1106-chr	46609	46610	959	freebayes-variant-USDA1106-chr-3519323-C	CDO30_RS17105:ABC transporter ATP-binding protein; protein_id=WP_003533224.1	292	138	3	1	NA	NA
USDA1106-chr	freebayes-variant-USDA1106-chr-46610-T	46610	0	T	C	0.058	-2.585316	0.5704235	-109.0183	4.435142	4.454409	1.92E-05	6.62E-05	0.00061214	hcl	2.585316	USDA1106-chr	46609	46610	959	freebayes-variant-USDA1106-chr-3519365-C	CDO30_RS17105:ABC transporter ATP-binding protein; protein_id=WP_003533224.1	292	138	3	1	NA	NA
USDA1106-chr	freebayes-variant-USDA1106-chr-46610-T	46610	0	T	C	0.058	-2.585316	0.5704235	-109.0183	4.435142	4.454409	1.92E-05	6.62E-05	0.00061214	hcl	2.585316	USDA1106-chr	46609	46610	959	freebayes-variant-USDA1106-chr-3519368-G	CDO30_RS17105:ABC transporter ATP-binding protein; protein_id=WP_003533224.1	292	138	3	1	NA	NA
USDA1106-chr	freebayes-variant-USDA1106-chr-46610-T	46610	0	T	C	0.058	-2.585316	0.5704235	-109.0183	4.435142	4.454409	1.92E-05	6.62E-05	0.00061214	hcl	2.585316	USDA1106-chr	46609	46610	959	freebayes-variant-USDA1106-chr-3519389-A	CDO30_RS17105:ABC transporter ATP-binding protein; protein_id=WP_003533224.1	292	138	3	1	NA	NA
USDA1106-chr	freebayes-variant-USDA1106-chr-46610-T	46610	0	T	C	0.058	-2.585316	0.5704235	-109.0183	4.435142	4.454409	1.92E-05	6.62E-05	0.00061214	hcl	2.585316	USDA1106-chr	46609	46610	959	freebayes-variant-USDA1106-chr-3523951-A	CDO30_RS17125:FadR family transcriptional regulator; protein_id=WP_010969383.1	292	138	3	1	NA	NA
USDA1106-chr	freebayes-variant-USDA1106-chr-46610-T	46610	0	T	C	0.058	-2.585316	0.5704235	-109.0183	4.435142	4.454409	1.92E-05	6.62E-05	0.00061214	hcl	2.585316	USDA1106-chr	46609	46610	959	freebayes-variant-USDA1106-chr-3573617-A	CDO30_RS17365:GNAT family N-acetyltransferase; protein_id=WP_010969353.1	292	138	3	1	NA	NA
USDA1106-chr	freebayes-variant-USDA1106-chr-46610-T	46610	0	T	C	0.058	-2.585316	0.5704235	-109.0183	4.435142	4.454409	1.92E-05	6.62E-05	0.00061214	hcl	2.585316	USDA1106-chr	46609	46610	959	freebayes-variant-USDA1106-chr-109791-T	CDO30_RS00520:CTP synthase; protein_id=WP_003534733.1	292	138	3	1	NA	NA
USDA1106-chr	freebayes-variant-USDA1106-chr-46610-T	46610	0	T	C	0.058	-2.585316	0.5704235	-109.0183	4.435142	4.454409	1.92E-05	6.62E-05	0.00061214	hcl	2.585316	USDA1106-chr	46609	46610	959	freebayes-variant-USDA1106-chr-2884822-A	CDO30_RS13910:alpha/beta hydrolase; protein_id=WP_010969812.1	292	138	3	1	NA	NA
USDA1106-chr	freebayes-variant-USDA1106-chr-46610-T	46610	0	T	C	0.058	-2.585316	0.5704235	-109.0183	4.435142	4.454409	1.92E-05	6.62E-05	0.00061214	hcl	2.585316	USDA1106-chr	46609	46610	959	freebayes-variant-USDA1106-chr-46610-T	CDO30_RS00200:rseP, RIP metalloprotease RseP; protein_id=WP_003534980.1	292	138	3	1	NA	NA
USDA1106-chr	freebayes-variant-USDA1106-chr-411308-T	411308	0	T	C	0.058	-2.585316	0.5704235	-109.0183	4.435142	4.454409	1.92E-05	6.62E-05	0.00061214	hcl	2.585316	USDA1106-chr	411307	411308	1126	freebayes-variant-USDA1106-chr-411308-T	CDO30_RS02085:pdxA, 4-hydroxythreonine-4-phosphate dehydrogenase PdxA; protein_id=WP_010969073.1	8	5	4	2	NA	NA
USDA1106-chr	freebayes-variant-USDA1106-chr-411308-T	411308	0	T	C	0.058	-2.585316	0.5704235	-109.0183	4.435142	4.454409	1.92E-05	6.62E-05	0.00061214	hcl	2.585316	USDA1106-chr	411307	411308	1126	freebayes-variant-USDA1106-chr-410859-A	CDO30_RS02085:pdxA, 4-hydroxythreonine-4-phosphate dehydrogenase PdxA; protein_id=WP_010969073.1	8	5	4	2	NA	NA
USDA1106-chr	freebayes-variant-USDA1106-chr-411308-T	411308	0	T	C	0.058	-2.585316	0.5704235	-109.0183	4.435142	4.454409	1.92E-05	6.62E-05	0.00061214	hcl	2.585316	USDA1106-chr	411307	411308	1126	freebayes-variant-USDA1106-chr-425414-A	CDO30_RS02165:HlyD family secretion protein; protein_id=WP_010969064.1	8	5	4	2	NA	NA
USDA1106-chr	freebayes-variant-USDA1106-chr-411308-T	411308	0	T	C	0.058	-2.585316	0.5704235	-109.0183	4.435142	4.454409	1.92E-05	6.62E-05	0.00061214	hcl	2.585316	USDA1106-chr	411307	411308	1126	freebayes-variant-USDA1106-chr-445192-C	CDO30_RS02250:rarD, EamA family transporter RarD; protein_id=WP_003532716.1	8	5	4	2	NA	NA
USDA1106-chr	freebayes-variant-USDA1106-chr-411308-T	411308	0	T	C	0.058	-2.585316	0.5704235	-109.0183	4.435142	4.454409	1.92E-05	6.62E-05	0.00061214	hcl	2.585316	USDA1106-chr	411307	411308	1126	freebayes-variant-USDA1106-chr-445267-T	CDO30_RS02250:rarD, EamA family transporter RarD; protein_id=WP_003532716.1	8	5	4	2	NA	NA
USDA1106-chr	freebayes-variant-USDA1106-chr-411308-T	411308	0	T	C	0.058	-2.585316	0.5704235	-109.0183	4.435142	4.454409	1.92E-05	6.62E-05	0.00061214	hcl	2.585316	USDA1106-chr	411307	411308	1126	freebayes-variant-USDA1106-chr-445614-A	CDO30_RS02255:cimA, citramalate synthase; protein_id=WP_010969053.1	8	5	4	2	NA	NA
USDA1106-chr	freebayes-variant-USDA1106-chr-411308-T	411308	0	T	C	0.058	-2.585316	0.5704235	-109.0183	4.435142	4.454409	1.92E-05	6.62E-05	0.00061214	hcl	2.585316	USDA1106-chr	411307	411308	1126	freebayes-variant-USDA1106-chr-448047-T	CDO30_RS02260:pip, prolyl aminopeptidase; protein_id=WP_010969052.1	8	5	4	2	NA	NA
USDA1106-chr	freebayes-variant-USDA1106-chr-411308-T	411308	0	T	C	0.058	-2.585316	0.5704235	-109.0183	4.435142	4.454409	1.92E-05	6.62E-05	0.00061214	hcl	2.585316	USDA1106-chr	411307	411308	1126	freebayes-variant-USDA1106-chr-446332-G	CDO30_RS02255:cimA, citramalate synthase; protein_id=WP_010969053.1	8	5	4	2	NA	NA
USDA1106-chr	freebayes-variant-USDA1106-chr-411896-T	411896	0	T	A	0.058	-2.585316	0.5704235	-109.0183	4.435142	4.454409	1.92E-05	6.62E-05	0.00061214	hcl	2.585316		NA	NA	NA			0	0	5	3	3	1
USDA1106-chr	freebayes-variant-USDA1106-chr-2918073-A	2918073	0	A	G	0.07	0.7751115	0.1782591	-90.60435	1.169643	1.179465	3.83E-05	0.000116574	0.001026891	dnf1	0.7751115	USDA1106-chr	2918072	2918073	1078	freebayes-variant-USDA1106-chr-2918073-A	CDO30_RS14050:carbohydrate kinase; protein_id=WP_010969793.1	1	1	1	15	1	7
USDA1106-chr	freebayes-variant-USDA1106-chr-2480314-G	2480314	5	G	T	0.37	0.5154222	0.1628702	-93.28528	4.943281	5.459945	0.002163043	0.002071074	0.004133732	dnf1	0.5154222	USDA1106-chr	2480313	2480314	1447	freebayes-variant-USDA1106-chr-2480314-G	CDO30_RS11900:electron transfer flavoprotein subunit alpha/FixB family protein; protein_id=WP_010970097.1	1	1	2	100	2	55
USDA1106-chr	freebayes-variant-USDA1106-chr-2738897-C	2738897	0	C	G	0.058	0.6541076	0.2047955	-93.49243	2.009771	2.056443	0.001976426	0.002596736	0.005990865	dnf1	0.6541076	USDA1106-chr	2738896	2738897	1152	freebayes-variant-USDA1106-chr-2738897-C	CDO30_RS13185:choV, choline ABC transporter ATP-binding protein; protein_id=WP_010969913.1	1	1	3	36	3	22
USDA1106-chr	freebayes-variant-USDA1106-chr-11702-T	11702	0	T	C	0.337	0.7232311	0.2400616	-93.61429	3.816422	4.076081	0.003421374	0.002967363	0.004866391	dnf1	0.7232311	USDA1106-chr	11701	11702	162	freebayes-variant-USDA1106-chr-11702-T	CDO30_RS00070:segregation/condensation protein A; protein_id=WP_014526708.1	1	1	4	22	4	13
USDA1106-chr	freebayes-variant-USDA1106-chr-1053614-T	1053614	0	T	C	0.058	-0.6031054	0.2018559	-93.70622	3.145496	3.329524	0.003683048	0.003282171	0.005272704	dnf1	0.6031054	USDA1106-chr	1053613	1053614	1110	freebayes-variant-USDA1106-chr-1053614-T	CDO30_RS05255:Rrf2 family transcriptional regulator; protein_id=WP_003530125.1	1	1	5	51	5	29
USDA1106-chr	freebayes-variant-USDA1106-chr-376917-G	376917	0	G	A	0.07	-1.412635	0.3966883	-99.96692	3.886935	3.911077	0.000611274	0.001196472	0.003999302	dnf2	1.412635	USDA1106-chr	376916	376917	929	freebayes-variant-USDA1106-chr-11438-C	CDO30_RS00070:segregation/condensation protein A; protein_id=WP_014526708.1	2	2	1	7	1	4
USDA1106-chr	freebayes-variant-USDA1106-chr-376917-G	376917	0	G	A	0.07	-1.412635	0.3966883	-99.96692	3.886935	3.911077	0.000611274	0.001196472	0.003999302	dnf2	1.412635	USDA1106-chr	376916	376917	929	freebayes-variant-USDA1106-chr-376917-G	CDO30_RS01920:mprF, bifunctional lysylphosphatidylglycerol flippase/synthetase MprF; protein_id=WP_010969091.1	2	2	1	7	1	4
USDA1106-chr	freebayes-variant-USDA1106-chr-379859-G	379859	0	G	A	0.07	-1.412635	0.3966883	-99.96692	3.886935	3.911077	0.000611274	0.001196472	0.003999302	dnf2	1.412635	USDA1106-chr	379858	379859	1035	freebayes-variant-USDA1106-chr-426119-G	CDO30_RS02170:MFS transporter; protein_id=WP_010969063.1	3	2	2	8	2	5
USDA1106-chr	freebayes-variant-USDA1106-chr-379859-G	379859	0	G	A	0.07	-1.412635	0.3966883	-99.96692	3.886935	3.911077	0.000611274	0.001196472	0.003999302	dnf2	1.412635	USDA1106-chr	379858	379859	1035	freebayes-variant-USDA1106-chr-379695-C	CDO30_RS01930:molybdopterin oxidoreductase family protein; protein_id=WP_014526666.1	3	2	2	8	2	5
USDA1106-chr	freebayes-variant-USDA1106-chr-379859-G	379859	0	G	A	0.07	-1.412635	0.3966883	-99.96692	3.886935	3.911077	0.000611274	0.001196472	0.003999302	dnf2	1.412635	USDA1106-chr	379858	379859	1035	freebayes-variant-USDA1106-chr-379859-G	CDO30_RS01930:molybdopterin oxidoreductase family protein; protein_id=WP_014526666.1	3	2	2	8	2	5
USDA1106-chr	pa-CDO30_RS17770-USDA1106-chr-3653661-A	3653661	4	G	A	0.159	0.544805	0.168455	-100.2953	5.890869	6.198534	0.001745204	0.001708494	0.00332368	dnf2	0.544805	USDA1106-chr	3653660	3653661	1378	pa-CDO30_RS17770-USDA1106-chr-3653661-A	CDO30_RS17770:IS256-like element ISRm5 family transposase; protein_id=WP_010969296.1	1	1	3	260	3	120
USDA1106-chr	freebayes-variant-USDA1106-chr-3160446-G	3160446	0	G	A	0.279	1.251852	0.3814982	-100.6075	4.30952	4.339089	0.001505528	0.002400922	0.006399961	dnf2	1.251852	USDA1106-chr	3160445	3160446	376	freebayes-variant-USDA1106-chr-3102706-A	CDO30_RS14940:adenylate/guanylate cyclase domain-containing protein; protein_id=WP_010969677.1	35	18	4	14	NA	NA
USDA1106-chr	freebayes-variant-USDA1106-chr-3160446-G	3160446	0	G	A	0.279	1.251852	0.3814982	-100.6075	4.30952	4.339089	0.001505528	0.002400922	0.006399961	dnf2	1.251852	USDA1106-chr	3160445	3160446	376	freebayes-variant-USDA1106-chr-3102700-A	CDO30_RS14940:adenylate/guanylate cyclase domain-containing protein; protein_id=WP_010969677.1	35	18	4	14	NA	NA
USDA1106-chr	freebayes-variant-USDA1106-chr-3160446-G	3160446	0	G	A	0.279	1.251852	0.3814982	-100.6075	4.30952	4.339089	0.001505528	0.002400922	0.006399961	dnf2	1.251852	USDA1106-chr	3160445	3160446	376	freebayes-variant-USDA1106-chr-3102698-G	CDO30_RS14940:adenylate/guanylate cyclase domain-containing protein; protein_id=WP_010969677.1	35	18	4	14	NA	NA
USDA1106-chr	freebayes-variant-USDA1106-chr-3160446-G	3160446	0	G	A	0.279	1.251852	0.3814982	-100.6075	4.30952	4.339089	0.001505528	0.002400922	0.006399961	dnf2	1.251852	USDA1106-chr	3160445	3160446	376	freebayes-variant-USDA1106-chr-3077357-T	CDO30_RS14805:hypothetical protein; protein_id=WP_010969695.1	35	18	4	14	NA	NA
USDA1106-chr	freebayes-variant-USDA1106-chr-3160446-G	3160446	0	G	A	0.279	1.251852	0.3814982	-100.6075	4.30952	4.339089	0.001505528	0.002400922	0.006399961	dnf2	1.251852	USDA1106-chr	3160445	3160446	376	freebayes-variant-USDA1106-chr-2966308-C	CDO30_RS14270:DUF3419 family protein; protein_id=WP_010969759.1	35	18	4	14	NA	NA
USDA1106-chr	freebayes-variant-USDA1106-chr-3160446-G	3160446	0	G	A	0.279	1.251852	0.3814982	-100.6075	4.30952	4.339089	0.001505528	0.002400922	0.006399961	dnf2	1.251852	USDA1106-chr	3160445	3160446	376	freebayes-variant-USDA1106-chr-2965356-C	CDO30_RS14270:DUF3419 family protein; protein_id=WP_010969759.1	35	18	4	14	NA	NA
USDA1106-chr	freebayes-variant-USDA1106-chr-3160446-G	3160446	0	G	A	0.279	1.251852	0.3814982	-100.6075	4.30952	4.339089	0.001505528	0.002400922	0.006399961	dnf2	1.251852	USDA1106-chr	3160445	3160446	376	freebayes-variant-USDA1106-chr-2888199-A	CDO30_RS13925:ABC transporter substrate-binding protein; protein_id=WP_010969809.1	35	18	4	14	NA	NA
USDA1106-chr	freebayes-variant-USDA1106-chr-3160446-G	3160446	0	G	A	0.279	1.251852	0.3814982	-100.6075	4.30952	4.339089	0.001505528	0.002400922	0.006399961	dnf2	1.251852	USDA1106-chr	3160445	3160446	376	freebayes-variant-USDA1106-chr-3160446-G	CDO30_RS15265:hypothetical protein; protein_id=WP_003530069.1	35	18	4	14	NA	NA
USDA1106-chr	freebayes-variant-USDA1106-chr-3160446-G	3160446	0	G	A	0.279	1.251852	0.3814982	-100.6075	4.30952	4.339089	0.001505528	0.002400922	0.006399961	dnf2	1.251852	USDA1106-chr	3160445	3160446	376	freebayes-variant-USDA1106-chr-3102693-G	CDO30_RS14940:adenylate/guanylate cyclase domain-containing protein; protein_id=WP_010969677.1	35	18	4	14	NA	NA
USDA1106-chr	freebayes-variant-USDA1106-chr-3160446-G	3160446	0	G	A	0.279	1.251852	0.3814982	-100.6075	4.30952	4.339089	0.001505528	0.002400922	0.006399961	dnf2	1.251852	USDA1106-chr	3160445	3160446	376	freebayes-variant-USDA1106-chr-3160120-T	CDO30_RS15260:DUF1515 family protein; protein_id=WP_010969636.1	35	18	4	14	NA	NA
USDA1106-chr	freebayes-variant-USDA1106-chr-3160446-G	3160446	0	G	A	0.279	1.251852	0.3814982	-100.6075	4.30952	4.339089	0.001505528	0.002400922	0.006399961	dnf2	1.251852	USDA1106-chr	3160445	3160446	376	freebayes-variant-USDA1106-chr-3172276-A	CDO30_RS15325:calcium-binding protein; protein_id=WP_013844604.1	35	18	4	14	NA	NA
USDA1106-chr	freebayes-variant-USDA1106-chr-3160446-G	3160446	0	G	A	0.279	1.251852	0.3814982	-100.6075	4.30952	4.339089	0.001505528	0.002400922	0.006399961	dnf2	1.251852	USDA1106-chr	3160445	3160446	376	freebayes-variant-USDA1106-chr-3175632-T	CDO30_RS15345:dmeF, CDF family Co(II)/Ni(II) efflux transporter DmeF; protein_id=WP_010969625.1	35	18	4	14	NA	NA
USDA1106-chr	freebayes-variant-USDA1106-chr-3160446-G	3160446	0	G	A	0.279	1.251852	0.3814982	-100.6075	4.30952	4.339089	0.001505528	0.002400922	0.006399961	dnf2	1.251852	USDA1106-chr	3160445	3160446	376	freebayes-variant-USDA1106-chr-3198253-G	CDO30_RS15490:LysR family transcriptional regulator; protein_id=WP_010969606.1	35	18	4	14	NA	NA
USDA1106-chr	freebayes-variant-USDA1106-chr-3160446-G	3160446	0	G	A	0.279	1.251852	0.3814982	-100.6075	4.30952	4.339089	0.001505528	0.002400922	0.006399961	dnf2	1.251852	USDA1106-chr	3160445	3160446	376	freebayes-variant-USDA1106-chr-3213891-C	CDO30_RS15555:cobN, cobaltochelatase subunit CobN; protein_id=WP_015445621.1	35	18	4	14	NA	NA
USDA1106-chr	freebayes-variant-USDA1106-chr-3160446-G	3160446	0	G	A	0.279	1.251852	0.3814982	-100.6075	4.30952	4.339089	0.001505528	0.002400922	0.006399961	dnf2	1.251852	USDA1106-chr	3160445	3160446	376	freebayes-variant-USDA1106-chr-3213921-C	CDO30_RS15555:cobN, cobaltochelatase subunit CobN; protein_id=WP_015445621.1	35	18	4	14	NA	NA
USDA1106-chr	freebayes-variant-USDA1106-chr-3160446-G	3160446	0	G	A	0.279	1.251852	0.3814982	-100.6075	4.30952	4.339089	0.001505528	0.002400922	0.006399961	dnf2	1.251852	USDA1106-chr	3160445	3160446	376	freebayes-variant-USDA1106-chr-3214962-T	CDO30_RS15555:cobN, cobaltochelatase subunit CobN; protein_id=WP_015445621.1	35	18	4	14	NA	NA
USDA1106-chr	freebayes-variant-USDA1106-chr-3160446-G	3160446	0	G	A	0.279	1.251852	0.3814982	-100.6075	4.30952	4.339089	0.001505528	0.002400922	0.006399961	dnf2	1.251852	USDA1106-chr	3160445	3160446	376	freebayes-variant-USDA1106-chr-3227882-C	CDO30_RS15615:cobyrinate a%2Cc-diamide synthase; protein_id=WP_010969584.1	35	18	4	14	NA	NA
USDA1106-chr	freebayes-variant-USDA1106-chr-3160446-G	3160446	0	G	A	0.279	1.251852	0.3814982	-100.6075	4.30952	4.339089	0.001505528	0.002400922	0.006399961	dnf2	1.251852	USDA1106-chr	3160445	3160446	376	freebayes-variant-USDA1106-chr-3106955-A	CDO30_RS14960:PLP-dependent aminotransferase family protein; protein_id=WP_010969673.1	35	18	4	14	NA	NA
USDA1106-chr	freebayes-variant-USDA1106-chr-3160446-G	3160446	0	G	A	0.279	1.251852	0.3814982	-100.6075	4.30952	4.339089	0.001505528	0.002400922	0.006399961	dnf2	1.251852	USDA1106-chr	3160445	3160446	376	freebayes-variant-USDA1106-chr-3109046-C	CDO30_RS14970:glutathione S-transferase family protein; protein_id=WP_010969671.1	35	18	4	14	NA	NA
USDA1106-chr	freebayes-variant-USDA1106-chr-3160446-G	3160446	0	G	A	0.279	1.251852	0.3814982	-100.6075	4.30952	4.339089	0.001505528	0.002400922	0.006399961	dnf2	1.251852	USDA1106-chr	3160445	3160446	376	freebayes-variant-USDA1106-chr-3115389-C	CDO30_RS15010:HAD-IIB family hydrolase; protein_id=WP_010969667.1	35	18	4	14	NA	NA
USDA1106-chr	freebayes-variant-USDA1106-chr-3160446-G	3160446	0	G	A	0.279	1.251852	0.3814982	-100.6075	4.30952	4.339089	0.001505528	0.002400922	0.006399961	dnf2	1.251852	USDA1106-chr	3160445	3160446	376	freebayes-variant-USDA1106-chr-3141571-G	CDO30_RS15120:TonB-dependent receptor; protein_id=WP_010969653.1	35	18	4	14	NA	NA
USDA1106-chr	freebayes-variant-USDA1106-chr-3160446-G	3160446	0	G	A	0.279	1.251852	0.3814982	-100.6075	4.30952	4.339089	0.001505528	0.002400922	0.006399961	dnf2	1.251852	USDA1106-chr	3160445	3160446	376	freebayes-variant-USDA1106-chr-3115758-A	CDO30_RS15010:HAD-IIB family hydrolase; protein_id=WP_010969667.1	35	18	4	14	NA	NA
USDA1106-chr	freebayes-variant-USDA1106-chr-3160446-G	3160446	0	G	A	0.279	1.251852	0.3814982	-100.6075	4.30952	4.339089	0.001505528	0.002400922	0.006399961	dnf2	1.251852	USDA1106-chr	3160445	3160446	376	freebayes-variant-USDA1106-chr-3116181-G	CDO30_RS15010:HAD-IIB family hydrolase; protein_id=WP_010969667.1	35	18	4	14	NA	NA
USDA1106-chr	freebayes-variant-USDA1106-chr-3160446-G	3160446	0	G	A	0.279	1.251852	0.3814982	-100.6075	4.30952	4.339089	0.001505528	0.002400922	0.006399961	dnf2	1.251852	USDA1106-chr	3160445	3160446	376	freebayes-variant-USDA1106-chr-3116282-A	CDO30_RS15010:HAD-IIB family hydrolase; protein_id=WP_010969667.1	35	18	4	14	NA	NA
USDA1106-chr	freebayes-variant-USDA1106-chr-3160446-G	3160446	0	G	A	0.279	1.251852	0.3814982	-100.6075	4.30952	4.339089	0.001505528	0.002400922	0.006399961	dnf2	1.251852	USDA1106-chr	3160445	3160446	376	freebayes-variant-USDA1106-chr-3122025-A	CDO30_RS15035:TRAP transporter substrate-binding protein; protein_id=WP_010969663.1	35	18	4	14	NA	NA
USDA1106-chr	freebayes-variant-USDA1106-chr-3160446-G	3160446	0	G	A	0.279	1.251852	0.3814982	-100.6075	4.30952	4.339089	0.001505528	0.002400922	0.006399961	dnf2	1.251852	USDA1106-chr	3160445	3160446	376	freebayes-variant-USDA1106-chr-3142627-T	CDO30_RS15125:FecR family protein; protein_id=WP_010969652.1	35	18	4	14	NA	NA
USDA1106-chr	freebayes-variant-USDA1106-chr-3160446-G	3160446	0	G	A	0.279	1.251852	0.3814982	-100.6075	4.30952	4.339089	0.001505528	0.002400922	0.006399961	dnf2	1.251852	USDA1106-chr	3160445	3160446	376	freebayes-variant-USDA1106-chr-3122027-G	CDO30_RS15035:TRAP transporter substrate-binding protein; protein_id=WP_010969663.1	35	18	4	14	NA	NA
USDA1106-chr	freebayes-variant-USDA1106-chr-3160446-G	3160446	0	G	A	0.279	1.251852	0.3814982	-100.6075	4.30952	4.339089	0.001505528	0.002400922	0.006399961	dnf2	1.251852	USDA1106-chr	3160445	3160446	376	freebayes-variant-USDA1106-chr-3122103-A	CDO30_RS15035:TRAP transporter substrate-binding protein; protein_id=WP_010969663.1	35	18	4	14	NA	NA
USDA1106-chr	freebayes-variant-USDA1106-chr-3160446-G	3160446	0	G	A	0.279	1.251852	0.3814982	-100.6075	4.30952	4.339089	0.001505528	0.002400922	0.006399961	dnf2	1.251852	USDA1106-chr	3160445	3160446	376	freebayes-variant-USDA1106-chr-3126407-G	CDO30_RS15050:pilus assembly protein; protein_id=WP_010969662.1	35	18	4	14	NA	NA
USDA1106-chr	freebayes-variant-USDA1106-chr-3160446-G	3160446	0	G	A	0.279	1.251852	0.3814982	-100.6075	4.30952	4.339089	0.001505528	0.002400922	0.006399961	dnf2	1.251852	USDA1106-chr	3160445	3160446	376	freebayes-variant-USDA1106-chr-3142889-G	CDO30_RS15125:FecR family protein; protein_id=WP_010969652.1	35	18	4	14	NA	NA
USDA1106-chr	freebayes-variant-USDA1106-chr-3160446-G	3160446	0	G	A	0.279	1.251852	0.3814982	-100.6075	4.30952	4.339089	0.001505528	0.002400922	0.006399961	dnf2	1.251852	USDA1106-chr	3160445	3160446	376	freebayes-variant-USDA1106-chr-3141882-A	CDO30_RS15120:TonB-dependent receptor; protein_id=WP_010969653.1	35	18	4	14	NA	NA
USDA1106-chr	freebayes-variant-USDA1106-chr-3160446-G	3160446	0	G	A	0.279	1.251852	0.3814982	-100.6075	4.30952	4.339089	0.001505528	0.002400922	0.006399961	dnf2	1.251852	USDA1106-chr	3160445	3160446	376	freebayes-variant-USDA1106-chr-3159986-G	CDO30_RS15260:DUF1515 family protein; protein_id=WP_010969636.1	35	18	4	14	NA	NA
USDA1106-chr	freebayes-variant-USDA1106-chr-3160446-G	3160446	0	G	A	0.279	1.251852	0.3814982	-100.6075	4.30952	4.339089	0.001505528	0.002400922	0.006399961	dnf2	1.251852	USDA1106-chr	3160445	3160446	376	freebayes-variant-USDA1106-chr-3159926-C	CDO30_RS15260:DUF1515 family protein; protein_id=WP_010969636.1	35	18	4	14	NA	NA
USDA1106-chr	freebayes-variant-USDA1106-chr-3160446-G	3160446	0	G	A	0.279	1.251852	0.3814982	-100.6075	4.30952	4.339089	0.001505528	0.002400922	0.006399961	dnf2	1.251852	USDA1106-chr	3160445	3160446	376	freebayes-variant-USDA1106-chr-3109130-G	CDO30_RS14970:glutathione S-transferase family protein; protein_id=WP_010969671.1	35	18	4	14	NA	NA
USDA1106-chr	freebayes-variant-USDA1106-chr-3160446-G	3160446	0	G	A	0.279	1.251852	0.3814982	-100.6075	4.30952	4.339089	0.001505528	0.002400922	0.006399961	dnf2	1.251852	USDA1106-chr	3160445	3160446	376	freebayes-variant-USDA1106-chr-3142434-A	CDO30_RS15125:FecR family protein; protein_id=WP_010969652.1	35	18	4	14	NA	NA
USDA1106-chr	freebayes-variant-USDA1106-chr-1053614-T	1053614	0	T	C	0.058	-0.680376	0.2287906	-101.0059	6.094763	6.49568	0.003838357	0.003715415	0.006106582	dnf2	0.680376	USDA1106-chr	1053613	1053614	1110	freebayes-variant-USDA1106-chr-1053614-T	CDO30_RS05255:Rrf2 family transcriptional regulator; protein_id=WP_003530125.1	1	1	5	172	4	82
USDA1106-chr	freebayes-variant-USDA1106-chr-46610-T	46610	0	T	C	0.058	-2.34614	0.519488	-86.54888	10.73085	11.24833	2.04E-05	5.95E-05	0.002833142	dnf3	2.34614	USDA1106-chr	46609	46610	959	freebayes-variant-USDA1106-chr-3537340-G	CDO30_RS17175:glmS, glutamine--fructose-6-phosphate transaminase (isomerizing) (pseudogene)	292	138	1	1	NA	NA
USDA1106-chr	freebayes-variant-USDA1106-chr-46610-T	46610	0	T	C	0.058	-2.34614	0.519488	-86.54888	10.73085	11.24833	2.04E-05	5.95E-05	0.002833142	dnf3	2.34614	USDA1106-chr	46609	46610	959	freebayes-variant-USDA1106-chr-3332220-T	CDO30_RS16155:SDR family oxidoreductase; protein_id=WP_010969509.1	292	138	1	1	NA	NA
USDA1106-chr	freebayes-variant-USDA1106-chr-46610-T	46610	0	T	C	0.058	-2.34614	0.519488	-86.54888	10.73085	11.24833	2.04E-05	5.95E-05	0.002833142	dnf3	2.34614	USDA1106-chr	46609	46610	959	freebayes-variant-USDA1106-chr-3332567-G	CDO30_RS16155:SDR family oxidoreductase; protein_id=WP_010969509.1	292	138	1	1	NA	NA
USDA1106-chr	freebayes-variant-USDA1106-chr-46610-T	46610	0	T	C	0.058	-2.34614	0.519488	-86.54888	10.73085	11.24833	2.04E-05	5.95E-05	0.002833142	dnf3	2.34614	USDA1106-chr	46609	46610	959	freebayes-variant-USDA1106-chr-3332568-C	CDO30_RS16155:SDR family oxidoreductase; protein_id=WP_010969509.1	292	138	1	1	NA	NA
USDA1106-chr	freebayes-variant-USDA1106-chr-46610-T	46610	0	T	C	0.058	-2.34614	0.519488	-86.54888	10.73085	11.24833	2.04E-05	5.95E-05	0.002833142	dnf3	2.34614	USDA1106-chr	46609	46610	959	freebayes-variant-USDA1106-chr-3333648-C	CDO30_RS16165:DUF2865 domain-containing protein; protein_id=WP_010969507.1	292	138	1	1	NA	NA
USDA1106-chr	freebayes-variant-USDA1106-chr-46610-T	46610	0	T	C	0.058	-2.34614	0.519488	-86.54888	10.73085	11.24833	2.04E-05	5.95E-05	0.002833142	dnf3	2.34614	USDA1106-chr	46609	46610	959	freebayes-variant-USDA1106-chr-3333652-T	CDO30_RS16165:DUF2865 domain-containing protein; protein_id=WP_010969507.1	292	138	1	1	NA	NA
USDA1106-chr	freebayes-variant-USDA1106-chr-46610-T	46610	0	T	C	0.058	-2.34614	0.519488	-86.54888	10.73085	11.24833	2.04E-05	5.95E-05	0.002833142	dnf3	2.34614	USDA1106-chr	46609	46610	959	freebayes-variant-USDA1106-chr-3333685-T	CDO30_RS16165:DUF2865 domain-containing protein; protein_id=WP_010969507.1	292	138	1	1	NA	NA
USDA1106-chr	freebayes-variant-USDA1106-chr-46610-T	46610	0	T	C	0.058	-2.34614	0.519488	-86.54888	10.73085	11.24833	2.04E-05	5.95E-05	0.002833142	dnf3	2.34614	USDA1106-chr	46609	46610	959	freebayes-variant-USDA1106-chr-3338352-A	CDO30_RS16180:NADP-dependent malic enzyme; protein_id=WP_003534110.1	292	138	1	1	NA	NA
USDA1106-chr	freebayes-variant-USDA1106-chr-46610-T	46610	0	T	C	0.058	-2.34614	0.519488	-86.54888	10.73085	11.24833	2.04E-05	5.95E-05	0.002833142	dnf3	2.34614	USDA1106-chr	46609	46610	959	freebayes-variant-USDA1106-chr-3347940-T	CDO30_RS16235:hemF, oxygen-dependent coproporphyrinogen oxidase; protein_id=WP_010969498.1	292	138	1	1	NA	NA
USDA1106-chr	freebayes-variant-USDA1106-chr-46610-T	46610	0	T	C	0.058	-2.34614	0.519488	-86.54888	10.73085	11.24833	2.04E-05	5.95E-05	0.002833142	dnf3	2.34614	USDA1106-chr	46609	46610	959	freebayes-variant-USDA1106-chr-3348309-A	CDO30_RS16235:hemF, oxygen-dependent coproporphyrinogen oxidase; protein_id=WP_010969498.1	292	138	1	1	NA	NA
USDA1106-chr	freebayes-variant-USDA1106-chr-46610-T	46610	0	T	C	0.058	-2.34614	0.519488	-86.54888	10.73085	11.24833	2.04E-05	5.95E-05	0.002833142	dnf3	2.34614	USDA1106-chr	46609	46610	959	freebayes-variant-USDA1106-chr-3407758-G	CDO30_RS16465:multidrug effflux MFS transporter; protein_id=WP_017263637.1	292	138	1	1	NA	NA
USDA1106-chr	freebayes-variant-USDA1106-chr-46610-T	46610	0	T	C	0.058	-2.34614	0.519488	-86.54888	10.73085	11.24833	2.04E-05	5.95E-05	0.002833142	dnf3	2.34614	USDA1106-chr	46609	46610	959	freebayes-variant-USDA1106-chr-3332199-G	CDO30_RS16155:SDR family oxidoreductase; protein_id=WP_010969509.1	292	138	1	1	NA	NA
USDA1106-chr	freebayes-variant-USDA1106-chr-46610-T	46610	0	T	C	0.058	-2.34614	0.519488	-86.54888	10.73085	11.24833	2.04E-05	5.95E-05	0.002833142	dnf3	2.34614	USDA1106-chr	46609	46610	959	freebayes-variant-USDA1106-chr-3411712-C	CDO30_RS16490:acyloxyacyl hydrolase; protein_id=WP_010969460.1	292	138	1	1	NA	NA
USDA1106-chr	freebayes-variant-USDA1106-chr-46610-T	46610	0	T	C	0.058	-2.34614	0.519488	-86.54888	10.73085	11.24833	2.04E-05	5.95E-05	0.002833142	dnf3	2.34614	USDA1106-chr	46609	46610	959	freebayes-variant-USDA1106-chr-3413039-G	CDO30_RS16495:PLP-dependent aminotransferase family protein; protein_id=WP_010969459.1	292	138	1	1	NA	NA
USDA1106-chr	freebayes-variant-USDA1106-chr-46610-T	46610	0	T	C	0.058	-2.34614	0.519488	-86.54888	10.73085	11.24833	2.04E-05	5.95E-05	0.002833142	dnf3	2.34614	USDA1106-chr	46609	46610	959	freebayes-variant-USDA1106-chr-3413054-C	CDO30_RS16495:PLP-dependent aminotransferase family protein; protein_id=WP_010969459.1	292	138	1	1	NA	NA
USDA1106-chr	freebayes-variant-USDA1106-chr-46610-T	46610	0	T	C	0.058	-2.34614	0.519488	-86.54888	10.73085	11.24833	2.04E-05	5.95E-05	0.002833142	dnf3	2.34614	USDA1106-chr	46609	46610	959	freebayes-variant-USDA1106-chr-3413735-G	CDO30_RS16495:PLP-dependent aminotransferase family protein; protein_id=WP_010969459.1	292	138	1	1	NA	NA
USDA1106-chr	freebayes-variant-USDA1106-chr-46610-T	46610	0	T	C	0.058	-2.34614	0.519488	-86.54888	10.73085	11.24833	2.04E-05	5.95E-05	0.002833142	dnf3	2.34614	USDA1106-chr	46609	46610	959	freebayes-variant-USDA1106-chr-3413955-T	CDO30_RS34380:DUF1127 domain-containing protein; protein_id=WP_017263638.1	292	138	1	1	NA	NA
USDA1106-chr	freebayes-variant-USDA1106-chr-46610-T	46610	0	T	C	0.058	-2.34614	0.519488	-86.54888	10.73085	11.24833	2.04E-05	5.95E-05	0.002833142	dnf3	2.34614	USDA1106-chr	46609	46610	959	freebayes-variant-USDA1106-chr-3414155-C	CDO30_RS34380:DUF1127 domain-containing protein; protein_id=WP_017263638.1	292	138	1	1	NA	NA
USDA1106-chr	freebayes-variant-USDA1106-chr-46610-T	46610	0	T	C	0.058	-2.34614	0.519488	-86.54888	10.73085	11.24833	2.04E-05	5.95E-05	0.002833142	dnf3	2.34614	USDA1106-chr	46609	46610	959	freebayes-variant-USDA1106-chr-3427596-C	CDO30_RS16590:adenylosuccinate lyase; protein_id=WP_010969447.1	292	138	1	1	NA	NA
USDA1106-chr	freebayes-variant-USDA1106-chr-46610-T	46610	0	T	C	0.058	-2.34614	0.519488	-86.54888	10.73085	11.24833	2.04E-05	5.95E-05	0.002833142	dnf3	2.34614	USDA1106-chr	46609	46610	959	freebayes-variant-USDA1106-chr-3431081-C	CDO30_RS16610:P1 family peptidase; protein_id=WP_014526837.1	292	138	1	1	NA	NA
USDA1106-chr	freebayes-variant-USDA1106-chr-46610-T	46610	0	T	C	0.058	-2.34614	0.519488	-86.54888	10.73085	11.24833	2.04E-05	5.95E-05	0.002833142	dnf3	2.34614	USDA1106-chr	46609	46610	959	freebayes-variant-USDA1106-chr-3431145-A	CDO30_RS16610:P1 family peptidase; protein_id=WP_014526837.1	292	138	1	1	NA	NA
USDA1106-chr	freebayes-variant-USDA1106-chr-46610-T	46610	0	T	C	0.058	-2.34614	0.519488	-86.54888	10.73085	11.24833	2.04E-05	5.95E-05	0.002833142	dnf3	2.34614	USDA1106-chr	46609	46610	959	freebayes-variant-USDA1106-chr-3431262-G	CDO30_RS16610:P1 family peptidase; protein_id=WP_014526837.1	292	138	1	1	NA	NA
USDA1106-chr	freebayes-variant-USDA1106-chr-46610-T	46610	0	T	C	0.058	-2.34614	0.519488	-86.54888	10.73085	11.24833	2.04E-05	5.95E-05	0.002833142	dnf3	2.34614	USDA1106-chr	46609	46610	959	freebayes-variant-USDA1106-chr-3437496-T	CDO30_RS16645:NTP transferase domain-containing protein; protein_id=WP_010969439.1	292	138	1	1	NA	NA
USDA1106-chr	freebayes-variant-USDA1106-chr-46610-T	46610	0	T	C	0.058	-2.34614	0.519488	-86.54888	10.73085	11.24833	2.04E-05	5.95E-05	0.002833142	dnf3	2.34614	USDA1106-chr	46609	46610	959	freebayes-variant-USDA1106-chr-3412997-T	CDO30_RS16495:PLP-dependent aminotransferase family protein; protein_id=WP_010969459.1	292	138	1	1	NA	NA
USDA1106-chr	freebayes-variant-USDA1106-chr-46610-T	46610	0	T	C	0.058	-2.34614	0.519488	-86.54888	10.73085	11.24833	2.04E-05	5.95E-05	0.002833142	dnf3	2.34614	USDA1106-chr	46609	46610	959	freebayes-variant-USDA1106-chr-3248342-C	CDO30_RS15720:glycoside hydrolase family 2 protein; protein_id=WP_013844583.1	292	138	1	1	NA	NA
USDA1106-chr	freebayes-variant-USDA1106-chr-46610-T	46610	0	T	C	0.058	-2.34614	0.519488	-86.54888	10.73085	11.24833	2.04E-05	5.95E-05	0.002833142	dnf3	2.34614	USDA1106-chr	46609	46610	959	freebayes-variant-USDA1106-chr-3238467-T	CDO30_RS15680:sodium:alanine symporter family protein; protein_id=WP_010969573.1	292	138	1	1	NA	NA
USDA1106-chr	freebayes-variant-USDA1106-chr-46610-T	46610	0	T	C	0.058	-2.34614	0.519488	-86.54888	10.73085	11.24833	2.04E-05	5.95E-05	0.002833142	dnf3	2.34614	USDA1106-chr	46609	46610	959	freebayes-variant-USDA1106-chr-3224571-G	CDO30_RS15600:TSUP family transporter; protein_id=WP_026029710.1	292	138	1	1	NA	NA
USDA1106-chr	freebayes-variant-USDA1106-chr-46610-T	46610	0	T	C	0.058	-2.34614	0.519488	-86.54888	10.73085	11.24833	2.04E-05	5.95E-05	0.002833142	dnf3	2.34614	USDA1106-chr	46609	46610	959	freebayes-variant-USDA1106-chr-2813915-A	CDO30_RS13550:PQQ-dependent sugar dehydrogenase; protein_id=WP_010969862.1	292	138	1	1	NA	NA
USDA1106-chr	freebayes-variant-USDA1106-chr-46610-T	46610	0	T	C	0.058	-2.34614	0.519488	-86.54888	10.73085	11.24833	2.04E-05	5.95E-05	0.002833142	dnf3	2.34614	USDA1106-chr	46609	46610	959	freebayes-variant-USDA1106-chr-2813408-A	CDO30_RS13550:PQQ-dependent sugar dehydrogenase; protein_id=WP_010969862.1	292	138	1	1	NA	NA
USDA1106-chr	freebayes-variant-USDA1106-chr-46610-T	46610	0	T	C	0.058	-2.34614	0.519488	-86.54888	10.73085	11.24833	2.04E-05	5.95E-05	0.002833142	dnf3	2.34614	USDA1106-chr	46609	46610	959	freebayes-variant-USDA1106-chr-2808601-G	CDO30_RS13520:DUF1236 domain-containing protein; protein_id=WP_013844741.1	292	138	1	1	NA	NA
USDA1106-chr	freebayes-variant-USDA1106-chr-46610-T	46610	0	T	C	0.058	-2.34614	0.519488	-86.54888	10.73085	11.24833	2.04E-05	5.95E-05	0.002833142	dnf3	2.34614	USDA1106-chr	46609	46610	959	freebayes-variant-USDA1106-chr-2808358-T	CDO30_RS13515:hypothetical protein; protein_id=WP_010969864.1	292	138	1	1	NA	NA
USDA1106-chr	freebayes-variant-USDA1106-chr-46610-T	46610	0	T	C	0.058	-2.34614	0.519488	-86.54888	10.73085	11.24833	2.04E-05	5.95E-05	0.002833142	dnf3	2.34614	USDA1106-chr	46609	46610	959	freebayes-variant-USDA1106-chr-2808005-A	CDO30_RS13515:hypothetical protein; protein_id=WP_010969864.1	292	138	1	1	NA	NA
USDA1106-chr	freebayes-variant-USDA1106-chr-46610-T	46610	0	T	C	0.058	-2.34614	0.519488	-86.54888	10.73085	11.24833	2.04E-05	5.95E-05	0.002833142	dnf3	2.34614	USDA1106-chr	46609	46610	959	freebayes-variant-USDA1106-chr-2806755-A	CDO30_RS13505:response regulator transcription factor; protein_id=WP_003532900.1	292	138	1	1	NA	NA
USDA1106-chr	freebayes-variant-USDA1106-chr-46610-T	46610	0	T	C	0.058	-2.34614	0.519488	-86.54888	10.73085	11.24833	2.04E-05	5.95E-05	0.002833142	dnf3	2.34614	USDA1106-chr	46609	46610	959	freebayes-variant-USDA1106-chr-2806671-A	CDO30_RS13505:response regulator transcription factor; protein_id=WP_003532900.1	292	138	1	1	NA	NA
USDA1106-chr	freebayes-variant-USDA1106-chr-46610-T	46610	0	T	C	0.058	-2.34614	0.519488	-86.54888	10.73085	11.24833	2.04E-05	5.95E-05	0.002833142	dnf3	2.34614	USDA1106-chr	46609	46610	959	freebayes-variant-USDA1106-chr-130487-A	CDO30_RS00635:patatin-like phospholipase family protein; protein_id=WP_003534696.1	292	138	1	1	NA	NA
USDA1106-chr	freebayes-variant-USDA1106-chr-46610-T	46610	0	T	C	0.058	-2.34614	0.519488	-86.54888	10.73085	11.24833	2.04E-05	5.95E-05	0.002833142	dnf3	2.34614	USDA1106-chr	46609	46610	959	freebayes-variant-USDA1106-chr-117125-A	CDO30_RS00555:parE, DNA topoisomerase IV subunit B; protein_id=WP_003534725.1	292	138	1	1	NA	NA
USDA1106-chr	freebayes-variant-USDA1106-chr-46610-T	46610	0	T	C	0.058	-2.34614	0.519488	-86.54888	10.73085	11.24833	2.04E-05	5.95E-05	0.002833142	dnf3	2.34614	USDA1106-chr	46609	46610	959	freebayes-variant-USDA1106-chr-116861-C	CDO30_RS00555:parE, DNA topoisomerase IV subunit B; protein_id=WP_003534725.1	292	138	1	1	NA	NA
USDA1106-chr	freebayes-variant-USDA1106-chr-46610-T	46610	0	T	C	0.058	-2.34614	0.519488	-86.54888	10.73085	11.24833	2.04E-05	5.95E-05	0.002833142	dnf3	2.34614	USDA1106-chr	46609	46610	959	freebayes-variant-USDA1106-chr-116816-T	CDO30_RS00555:parE, DNA topoisomerase IV subunit B; protein_id=WP_003534725.1	292	138	1	1	NA	NA
USDA1106-chr	freebayes-variant-USDA1106-chr-46610-T	46610	0	T	C	0.058	-2.34614	0.519488	-86.54888	10.73085	11.24833	2.04E-05	5.95E-05	0.002833142	dnf3	2.34614	USDA1106-chr	46609	46610	959	freebayes-variant-USDA1106-chr-109800-A	CDO30_RS00520:CTP synthase; protein_id=WP_003534733.1	292	138	1	1	NA	NA
USDA1106-chr	freebayes-variant-USDA1106-chr-46610-T	46610	0	T	C	0.058	-2.34614	0.519488	-86.54888	10.73085	11.24833	2.04E-05	5.95E-05	0.002833142	dnf3	2.34614	USDA1106-chr	46609	46610	959	freebayes-variant-USDA1106-chr-109791-T	CDO30_RS00520:CTP synthase; protein_id=WP_003534733.1	292	138	1	1	NA	NA
USDA1106-chr	freebayes-variant-USDA1106-chr-46610-T	46610	0	T	C	0.058	-2.34614	0.519488	-86.54888	10.73085	11.24833	2.04E-05	5.95E-05	0.002833142	dnf3	2.34614	USDA1106-chr	46609	46610	959	freebayes-variant-USDA1106-chr-46610-T	CDO30_RS00200:rseP, RIP metalloprotease RseP; protein_id=WP_003534980.1	292	138	1	1	NA	NA
USDA1106-chr	freebayes-variant-USDA1106-chr-46610-T	46610	0	T	C	0.058	-2.34614	0.519488	-86.54888	10.73085	11.24833	2.04E-05	5.95E-05	0.002833142	dnf3	2.34614	USDA1106-chr	46609	46610	959	freebayes-variant-USDA1106-chr-3160911-T	CDO30_RS15270:hypothetical protein; protein_id=WP_041170154.1	292	138	1	1	NA	NA
USDA1106-chr	freebayes-variant-USDA1106-chr-46610-T	46610	0	T	C	0.058	-2.34614	0.519488	-86.54888	10.73085	11.24833	2.04E-05	5.95E-05	0.002833142	dnf3	2.34614	USDA1106-chr	46609	46610	959	freebayes-variant-USDA1106-chr-3168200-C	CDO30_RS15310:hypothetical protein; protein_id=WP_013844605.1	292	138	1	1	NA	NA
USDA1106-chr	freebayes-variant-USDA1106-chr-46610-T	46610	0	T	C	0.058	-2.34614	0.519488	-86.54888	10.73085	11.24833	2.04E-05	5.95E-05	0.002833142	dnf3	2.34614	USDA1106-chr	46609	46610	959	freebayes-variant-USDA1106-chr-3172135-C	CDO30_RS15325:calcium-binding protein; protein_id=WP_013844604.1	292	138	1	1	NA	NA
USDA1106-chr	freebayes-variant-USDA1106-chr-46610-T	46610	0	T	C	0.058	-2.34614	0.519488	-86.54888	10.73085	11.24833	2.04E-05	5.95E-05	0.002833142	dnf3	2.34614	USDA1106-chr	46609	46610	959	freebayes-variant-USDA1106-chr-3176112-TCACCAC	CDO30_RS15345:dmeF, CDF family Co(II)/Ni(II) efflux transporter DmeF; protein_id=WP_010969625.1	292	138	1	1	NA	NA
USDA1106-chr	freebayes-variant-USDA1106-chr-46610-T	46610	0	T	C	0.058	-2.34614	0.519488	-86.54888	10.73085	11.24833	2.04E-05	5.95E-05	0.002833142	dnf3	2.34614	USDA1106-chr	46609	46610	959	freebayes-variant-USDA1106-chr-3213935-C	CDO30_RS15555:cobN, cobaltochelatase subunit CobN; protein_id=WP_015445621.1	292	138	1	1	NA	NA
USDA1106-chr	freebayes-variant-USDA1106-chr-46610-T	46610	0	T	C	0.058	-2.34614	0.519488	-86.54888	10.73085	11.24833	2.04E-05	5.95E-05	0.002833142	dnf3	2.34614	USDA1106-chr	46609	46610	959	freebayes-variant-USDA1106-chr-3213937-C	CDO30_RS15555:cobN, cobaltochelatase subunit CobN; protein_id=WP_015445621.1	292	138	1	1	NA	NA
USDA1106-chr	freebayes-variant-USDA1106-chr-46610-T	46610	0	T	C	0.058	-2.34614	0.519488	-86.54888	10.73085	11.24833	2.04E-05	5.95E-05	0.002833142	dnf3	2.34614	USDA1106-chr	46609	46610	959	freebayes-variant-USDA1106-chr-3214055-A	CDO30_RS15555:cobN, cobaltochelatase subunit CobN; protein_id=WP_015445621.1	292	138	1	1	NA	NA
USDA1106-chr	freebayes-variant-USDA1106-chr-46610-T	46610	0	T	C	0.058	-2.34614	0.519488	-86.54888	10.73085	11.24833	2.04E-05	5.95E-05	0.002833142	dnf3	2.34614	USDA1106-chr	46609	46610	959	freebayes-variant-USDA1106-chr-3214137-C	CDO30_RS15555:cobN, cobaltochelatase subunit CobN; protein_id=WP_015445621.1	292	138	1	1	NA	NA
USDA1106-chr	freebayes-variant-USDA1106-chr-46610-T	46610	0	T	C	0.058	-2.34614	0.519488	-86.54888	10.73085	11.24833	2.04E-05	5.95E-05	0.002833142	dnf3	2.34614	USDA1106-chr	46609	46610	959	freebayes-variant-USDA1106-chr-3214461-T	CDO30_RS15555:cobN, cobaltochelatase subunit CobN; protein_id=WP_015445621.1	292	138	1	1	NA	NA
USDA1106-chr	freebayes-variant-USDA1106-chr-46610-T	46610	0	T	C	0.058	-2.34614	0.519488	-86.54888	10.73085	11.24833	2.04E-05	5.95E-05	0.002833142	dnf3	2.34614	USDA1106-chr	46609	46610	959	freebayes-variant-USDA1106-chr-3438704-G	CDO30_RS16655:NUDIX domain-containing protein; protein_id=WP_003531455.1	292	138	1	1	NA	NA
USDA1106-chr	freebayes-variant-USDA1106-chr-46610-T	46610	0	T	C	0.058	-2.34614	0.519488	-86.54888	10.73085	11.24833	2.04E-05	5.95E-05	0.002833142	dnf3	2.34614	USDA1106-chr	46609	46610	959	freebayes-variant-USDA1106-chr-2822430-A	CDO30_RS13600:DNA primase; protein_id=WP_010969855.1	292	138	1	1	NA	NA
USDA1106-chr	freebayes-variant-USDA1106-chr-46610-T	46610	0	T	C	0.058	-2.34614	0.519488	-86.54888	10.73085	11.24833	2.04E-05	5.95E-05	0.002833142	dnf3	2.34614	USDA1106-chr	46609	46610	959	freebayes-variant-USDA1106-chr-3438709-G	CDO30_RS16655:NUDIX domain-containing protein; protein_id=WP_003531455.1	292	138	1	1	NA	NA
USDA1106-chr	freebayes-variant-USDA1106-chr-46610-T	46610	0	T	C	0.058	-2.34614	0.519488	-86.54888	10.73085	11.24833	2.04E-05	5.95E-05	0.002833142	dnf3	2.34614	USDA1106-chr	46609	46610	959	freebayes-variant-USDA1106-chr-3438765-G	CDO30_RS16655:NUDIX domain-containing protein; protein_id=WP_003531455.1	292	138	1	1	NA	NA
USDA1106-chr	freebayes-variant-USDA1106-chr-46610-T	46610	0	T	C	0.058	-2.34614	0.519488	-86.54888	10.73085	11.24833	2.04E-05	5.95E-05	0.002833142	dnf3	2.34614	USDA1106-chr	46609	46610	959	freebayes-variant-USDA1106-chr-3495769-T	CDO30_RS16960:sugar phosphate isomerase/epimerase; protein_id=WP_010969400.1	292	138	1	1	NA	NA
USDA1106-chr	freebayes-variant-USDA1106-chr-46610-T	46610	0	T	C	0.058	-2.34614	0.519488	-86.54888	10.73085	11.24833	2.04E-05	5.95E-05	0.002833142	dnf3	2.34614	USDA1106-chr	46609	46610	959	freebayes-variant-USDA1106-chr-3496928-T	CDO30_RS16965:TRAP transporter large permease subunit; protein_id=WP_010969399.1	292	138	1	1	NA	NA
USDA1106-chr	freebayes-variant-USDA1106-chr-46610-T	46610	0	T	C	0.058	-2.34614	0.519488	-86.54888	10.73085	11.24833	2.04E-05	5.95E-05	0.002833142	dnf3	2.34614	USDA1106-chr	46609	46610	959	freebayes-variant-USDA1106-chr-3516059-G	CDO30_RS17085:UbiH/UbiF family hydroxylase; protein_id=WP_013844473.1	292	138	1	1	NA	NA
USDA1106-chr	freebayes-variant-USDA1106-chr-46610-T	46610	0	T	C	0.058	-2.34614	0.519488	-86.54888	10.73085	11.24833	2.04E-05	5.95E-05	0.002833142	dnf3	2.34614	USDA1106-chr	46609	46610	959	freebayes-variant-USDA1106-chr-3517136-C	CDO30_RS17095:pcs, phosphatidylcholine synthase; protein_id=WP_003533217.1	292	138	1	1	NA	NA
USDA1106-chr	freebayes-variant-USDA1106-chr-46610-T	46610	0	T	C	0.058	-2.34614	0.519488	-86.54888	10.73085	11.24833	2.04E-05	5.95E-05	0.002833142	dnf3	2.34614	USDA1106-chr	46609	46610	959	freebayes-variant-USDA1106-chr-3517516-G	CDO30_RS17100:quinone oxidoreductase; protein_id=WP_010969386.1	292	138	1	1	NA	NA
USDA1106-chr	freebayes-variant-USDA1106-chr-46610-T	46610	0	T	C	0.058	-2.34614	0.519488	-86.54888	10.73085	11.24833	2.04E-05	5.95E-05	0.002833142	dnf3	2.34614	USDA1106-chr	46609	46610	959	freebayes-variant-USDA1106-chr-3517665-T	CDO30_RS17100:quinone oxidoreductase; protein_id=WP_010969386.1	292	138	1	1	NA	NA
USDA1106-chr	freebayes-variant-USDA1106-chr-46610-T	46610	0	T	C	0.058	-2.34614	0.519488	-86.54888	10.73085	11.24833	2.04E-05	5.95E-05	0.002833142	dnf3	2.34614	USDA1106-chr	46609	46610	959	freebayes-variant-USDA1106-chr-3519239-C	CDO30_RS17105:ABC transporter ATP-binding protein; protein_id=WP_003533224.1	292	138	1	1	NA	NA
USDA1106-chr	freebayes-variant-USDA1106-chr-46610-T	46610	0	T	C	0.058	-2.34614	0.519488	-86.54888	10.73085	11.24833	2.04E-05	5.95E-05	0.002833142	dnf3	2.34614	USDA1106-chr	46609	46610	959	freebayes-variant-USDA1106-chr-3519323-C	CDO30_RS17105:ABC transporter ATP-binding protein; protein_id=WP_003533224.1	292	138	1	1	NA	NA
USDA1106-chr	freebayes-variant-USDA1106-chr-46610-T	46610	0	T	C	0.058	-2.34614	0.519488	-86.54888	10.73085	11.24833	2.04E-05	5.95E-05	0.002833142	dnf3	2.34614	USDA1106-chr	46609	46610	959	freebayes-variant-USDA1106-chr-3519365-C	CDO30_RS17105:ABC transporter ATP-binding protein; protein_id=WP_003533224.1	292	138	1	1	NA	NA
USDA1106-chr	freebayes-variant-USDA1106-chr-46610-T	46610	0	T	C	0.058	-2.34614	0.519488	-86.54888	10.73085	11.24833	2.04E-05	5.95E-05	0.002833142	dnf3	2.34614	USDA1106-chr	46609	46610	959	freebayes-variant-USDA1106-chr-3519368-G	CDO30_RS17105:ABC transporter ATP-binding protein; protein_id=WP_003533224.1	292	138	1	1	NA	NA
USDA1106-chr	freebayes-variant-USDA1106-chr-46610-T	46610	0	T	C	0.058	-2.34614	0.519488	-86.54888	10.73085	11.24833	2.04E-05	5.95E-05	0.002833142	dnf3	2.34614	USDA1106-chr	46609	46610	959	freebayes-variant-USDA1106-chr-3480918-CACTGCT	CDO30_RS16875:DUF4440 domain-containing protein; protein_id=WP_010969413.1	292	138	1	1	NA	NA
USDA1106-chr	freebayes-variant-USDA1106-chr-46610-T	46610	0	T	C	0.058	-2.34614	0.519488	-86.54888	10.73085	11.24833	2.04E-05	5.95E-05	0.002833142	dnf3	2.34614	USDA1106-chr	46609	46610	959	freebayes-variant-USDA1106-chr-3519389-A	CDO30_RS17105:ABC transporter ATP-binding protein; protein_id=WP_003533224.1	292	138	1	1	NA	NA
USDA1106-chr	freebayes-variant-USDA1106-chr-46610-T	46610	0	T	C	0.058	-2.34614	0.519488	-86.54888	10.73085	11.24833	2.04E-05	5.95E-05	0.002833142	dnf3	2.34614	USDA1106-chr	46609	46610	959	freebayes-variant-USDA1106-chr-3523956-A	CDO30_RS17125:FadR family transcriptional regulator; protein_id=WP_010969383.1	292	138	1	1	NA	NA
USDA1106-chr	freebayes-variant-USDA1106-chr-46610-T	46610	0	T	C	0.058	-2.34614	0.519488	-86.54888	10.73085	11.24833	2.04E-05	5.95E-05	0.002833142	dnf3	2.34614	USDA1106-chr	46609	46610	959	freebayes-variant-USDA1106-chr-3526902-T	CDO30_RS17140:molybdopterin molybdotransferase MoeA; protein_id=WP_010969380.1	292	138	1	1	NA	NA
USDA1106-chr	freebayes-variant-USDA1106-chr-46610-T	46610	0	T	C	0.058	-2.34614	0.519488	-86.54888	10.73085	11.24833	2.04E-05	5.95E-05	0.002833142	dnf3	2.34614	USDA1106-chr	46609	46610	959	freebayes-variant-USDA1106-chr-3527555-A	CDO30_RS17140:molybdopterin molybdotransferase MoeA; protein_id=WP_010969380.1	292	138	1	1	NA	NA
USDA1106-chr	freebayes-variant-USDA1106-chr-46610-T	46610	0	T	C	0.058	-2.34614	0.519488	-86.54888	10.73085	11.24833	2.04E-05	5.95E-05	0.002833142	dnf3	2.34614	USDA1106-chr	46609	46610	959	freebayes-variant-USDA1106-chr-3527649-C	CDO30_RS17140:molybdopterin molybdotransferase MoeA; protein_id=WP_010969380.1	292	138	1	1	NA	NA
USDA1106-chr	freebayes-variant-USDA1106-chr-46610-T	46610	0	T	C	0.058	-2.34614	0.519488	-86.54888	10.73085	11.24833	2.04E-05	5.95E-05	0.002833142	dnf3	2.34614	USDA1106-chr	46609	46610	959	freebayes-variant-USDA1106-chr-3527711-G	CDO30_RS17145:moaC, cyclic pyranopterin monophosphate synthase MoaC; protein_id=WP_010969379.1	292	138	1	1	NA	NA
USDA1106-chr	freebayes-variant-USDA1106-chr-46610-T	46610	0	T	C	0.058	-2.34614	0.519488	-86.54888	10.73085	11.24833	2.04E-05	5.95E-05	0.002833142	dnf3	2.34614	USDA1106-chr	46609	46610	959	freebayes-variant-USDA1106-chr-3527744-G	CDO30_RS17145:moaC, cyclic pyranopterin monophosphate synthase MoaC; protein_id=WP_010969379.1	292	138	1	1	NA	NA
USDA1106-chr	freebayes-variant-USDA1106-chr-46610-T	46610	0	T	C	0.058	-2.34614	0.519488	-86.54888	10.73085	11.24833	2.04E-05	5.95E-05	0.002833142	dnf3	2.34614	USDA1106-chr	46609	46610	959	freebayes-variant-USDA1106-chr-3527756-T	CDO30_RS17145:moaC, cyclic pyranopterin monophosphate synthase MoaC; protein_id=WP_010969379.1	292	138	1	1	NA	NA
USDA1106-chr	freebayes-variant-USDA1106-chr-46610-T	46610	0	T	C	0.058	-2.34614	0.519488	-86.54888	10.73085	11.24833	2.04E-05	5.95E-05	0.002833142	dnf3	2.34614	USDA1106-chr	46609	46610	959	freebayes-variant-USDA1106-chr-3527759-C	CDO30_RS17145:moaC, cyclic pyranopterin monophosphate synthase MoaC; protein_id=WP_010969379.1	292	138	1	1	NA	NA
USDA1106-chr	freebayes-variant-USDA1106-chr-46610-T	46610	0	T	C	0.058	-2.34614	0.519488	-86.54888	10.73085	11.24833	2.04E-05	5.95E-05	0.002833142	dnf3	2.34614	USDA1106-chr	46609	46610	959	freebayes-variant-USDA1106-chr-3528265-T	CDO30_RS17150:trpC, indole-3-glycerol phosphate synthase TrpC; protein_id=WP_010969378.1	292	138	1	1	NA	NA
USDA1106-chr	freebayes-variant-USDA1106-chr-46610-T	46610	0	T	C	0.058	-2.34614	0.519488	-86.54888	10.73085	11.24833	2.04E-05	5.95E-05	0.002833142	dnf3	2.34614	USDA1106-chr	46609	46610	959	freebayes-variant-USDA1106-chr-3528849-T	CDO30_RS17150:trpC, indole-3-glycerol phosphate synthase TrpC; protein_id=WP_010969378.1	292	138	1	1	NA	NA
USDA1106-chr	freebayes-variant-USDA1106-chr-46610-T	46610	0	T	C	0.058	-2.34614	0.519488	-86.54888	10.73085	11.24833	2.04E-05	5.95E-05	0.002833142	dnf3	2.34614	USDA1106-chr	46609	46610	959	freebayes-variant-USDA1106-chr-3523951-A	CDO30_RS17125:FadR family transcriptional regulator; protein_id=WP_010969383.1	292	138	1	1	NA	NA
USDA1106-chr	freebayes-variant-USDA1106-chr-46610-T	46610	0	T	C	0.058	-2.34614	0.519488	-86.54888	10.73085	11.24833	2.04E-05	5.95E-05	0.002833142	dnf3	2.34614	USDA1106-chr	46609	46610	959	freebayes-variant-USDA1106-chr-3480914-A	CDO30_RS16875:DUF4440 domain-containing protein; protein_id=WP_010969413.1	292	138	1	1	NA	NA
USDA1106-chr	freebayes-variant-USDA1106-chr-46610-T	46610	0	T	C	0.058	-2.34614	0.519488	-86.54888	10.73085	11.24833	2.04E-05	5.95E-05	0.002833142	dnf3	2.34614	USDA1106-chr	46609	46610	959	freebayes-variant-USDA1106-chr-3480902-C	CDO30_RS16875:DUF4440 domain-containing protein; protein_id=WP_010969413.1	292	138	1	1	NA	NA
USDA1106-chr	freebayes-variant-USDA1106-chr-46610-T	46610	0	T	C	0.058	-2.34614	0.519488	-86.54888	10.73085	11.24833	2.04E-05	5.95E-05	0.002833142	dnf3	2.34614	USDA1106-chr	46609	46610	959	freebayes-variant-USDA1106-chr-3480887-T	CDO30_RS16875:DUF4440 domain-containing protein; protein_id=WP_010969413.1	292	138	1	1	NA	NA
USDA1106-chr	freebayes-variant-USDA1106-chr-46610-T	46610	0	T	C	0.058	-2.34614	0.519488	-86.54888	10.73085	11.24833	2.04E-05	5.95E-05	0.002833142	dnf3	2.34614	USDA1106-chr	46609	46610	959	freebayes-variant-USDA1106-chr-3438778-G	CDO30_RS16655:NUDIX domain-containing protein; protein_id=WP_003531455.1	292	138	1	1	NA	NA
USDA1106-chr	freebayes-variant-USDA1106-chr-46610-T	46610	0	T	C	0.058	-2.34614	0.519488	-86.54888	10.73085	11.24833	2.04E-05	5.95E-05	0.002833142	dnf3	2.34614	USDA1106-chr	46609	46610	959	freebayes-variant-USDA1106-chr-3438805-G	CDO30_RS16655:NUDIX domain-containing protein; protein_id=WP_003531455.1	292	138	1	1	NA	NA
USDA1106-chr	freebayes-variant-USDA1106-chr-46610-T	46610	0	T	C	0.058	-2.34614	0.519488	-86.54888	10.73085	11.24833	2.04E-05	5.95E-05	0.002833142	dnf3	2.34614	USDA1106-chr	46609	46610	959	freebayes-variant-USDA1106-chr-3438814-C	CDO30_RS16655:NUDIX domain-containing protein; protein_id=WP_003531455.1	292	138	1	1	NA	NA
USDA1106-chr	freebayes-variant-USDA1106-chr-46610-T	46610	0	T	C	0.058	-2.34614	0.519488	-86.54888	10.73085	11.24833	2.04E-05	5.95E-05	0.002833142	dnf3	2.34614	USDA1106-chr	46609	46610	959	freebayes-variant-USDA1106-chr-3438817-C	CDO30_RS16655:NUDIX domain-containing protein; protein_id=WP_003531455.1	292	138	1	1	NA	NA
USDA1106-chr	freebayes-variant-USDA1106-chr-46610-T	46610	0	T	C	0.058	-2.34614	0.519488	-86.54888	10.73085	11.24833	2.04E-05	5.95E-05	0.002833142	dnf3	2.34614	USDA1106-chr	46609	46610	959	freebayes-variant-USDA1106-chr-3438820-T	CDO30_RS16655:NUDIX domain-containing protein; protein_id=WP_003531455.1	292	138	1	1	NA	NA
USDA1106-chr	freebayes-variant-USDA1106-chr-46610-T	46610	0	T	C	0.058	-2.34614	0.519488	-86.54888	10.73085	11.24833	2.04E-05	5.95E-05	0.002833142	dnf3	2.34614	USDA1106-chr	46609	46610	959	freebayes-variant-USDA1106-chr-3438829-T	CDO30_RS16655:NUDIX domain-containing protein; protein_id=WP_003531455.1	292	138	1	1	NA	NA
USDA1106-chr	freebayes-variant-USDA1106-chr-46610-T	46610	0	T	C	0.058	-2.34614	0.519488	-86.54888	10.73085	11.24833	2.04E-05	5.95E-05	0.002833142	dnf3	2.34614	USDA1106-chr	46609	46610	959	freebayes-variant-USDA1106-chr-3438832-A	CDO30_RS16655:NUDIX domain-containing protein; protein_id=WP_003531455.1	292	138	1	1	NA	NA
USDA1106-chr	freebayes-variant-USDA1106-chr-46610-T	46610	0	T	C	0.058	-2.34614	0.519488	-86.54888	10.73085	11.24833	2.04E-05	5.95E-05	0.002833142	dnf3	2.34614	USDA1106-chr	46609	46610	959	freebayes-variant-USDA1106-chr-3438833-C	CDO30_RS16655:NUDIX domain-containing protein; protein_id=WP_003531455.1	292	138	1	1	NA	NA
USDA1106-chr	freebayes-variant-USDA1106-chr-46610-T	46610	0	T	C	0.058	-2.34614	0.519488	-86.54888	10.73085	11.24833	2.04E-05	5.95E-05	0.002833142	dnf3	2.34614	USDA1106-chr	46609	46610	959	freebayes-variant-USDA1106-chr-3438835-C	CDO30_RS16655:NUDIX domain-containing protein; protein_id=WP_003531455.1	292	138	1	1	NA	NA
USDA1106-chr	freebayes-variant-USDA1106-chr-46610-T	46610	0	T	C	0.058	-2.34614	0.519488	-86.54888	10.73085	11.24833	2.04E-05	5.95E-05	0.002833142	dnf3	2.34614	USDA1106-chr	46609	46610	959	freebayes-variant-USDA1106-chr-3439789-A	CDO30_RS16660:DEAD/DEAH box helicase; protein_id=WP_010969437.1	292	138	1	1	NA	NA
USDA1106-chr	freebayes-variant-USDA1106-chr-46610-T	46610	0	T	C	0.058	-2.34614	0.519488	-86.54888	10.73085	11.24833	2.04E-05	5.95E-05	0.002833142	dnf3	2.34614	USDA1106-chr	46609	46610	959	freebayes-variant-USDA1106-chr-3439819-T	CDO30_RS16660:DEAD/DEAH box helicase; protein_id=WP_010969437.1	292	138	1	1	NA	NA
USDA1106-chr	freebayes-variant-USDA1106-chr-46610-T	46610	0	T	C	0.058	-2.34614	0.519488	-86.54888	10.73085	11.24833	2.04E-05	5.95E-05	0.002833142	dnf3	2.34614	USDA1106-chr	46609	46610	959	freebayes-variant-USDA1106-chr-3439822-G	CDO30_RS16660:DEAD/DEAH box helicase; protein_id=WP_010969437.1	292	138	1	1	NA	NA
USDA1106-chr	freebayes-variant-USDA1106-chr-46610-T	46610	0	T	C	0.058	-2.34614	0.519488	-86.54888	10.73085	11.24833	2.04E-05	5.95E-05	0.002833142	dnf3	2.34614	USDA1106-chr	46609	46610	959	freebayes-variant-USDA1106-chr-3447184-C	CDO30_RS16680:membrane protein; protein_id=WP_010969432.1	292	138	1	1	NA	NA
USDA1106-chr	freebayes-variant-USDA1106-chr-46610-T	46610	0	T	C	0.058	-2.34614	0.519488	-86.54888	10.73085	11.24833	2.04E-05	5.95E-05	0.002833142	dnf3	2.34614	USDA1106-chr	46609	46610	959	freebayes-variant-USDA1106-chr-3448130-G	CDO30_RS16685:tyrosine--tRNA ligase; protein_id=WP_003531473.1	292	138	1	1	NA	NA
USDA1106-chr	freebayes-variant-USDA1106-chr-46610-T	46610	0	T	C	0.058	-2.34614	0.519488	-86.54888	10.73085	11.24833	2.04E-05	5.95E-05	0.002833142	dnf3	2.34614	USDA1106-chr	46609	46610	959	freebayes-variant-USDA1106-chr-3448298-T	CDO30_RS16685:tyrosine--tRNA ligase; protein_id=WP_003531473.1	292	138	1	1	NA	NA
USDA1106-chr	freebayes-variant-USDA1106-chr-46610-T	46610	0	T	C	0.058	-2.34614	0.519488	-86.54888	10.73085	11.24833	2.04E-05	5.95E-05	0.002833142	dnf3	2.34614	USDA1106-chr	46609	46610	959	freebayes-variant-USDA1106-chr-3448877-G	CDO30_RS16690:anhydro-N-acetylmuramic acid kinase; protein_id=WP_003531474.1	292	138	1	1	NA	NA
USDA1106-chr	freebayes-variant-USDA1106-chr-46610-T	46610	0	T	C	0.058	-2.34614	0.519488	-86.54888	10.73085	11.24833	2.04E-05	5.95E-05	0.002833142	dnf3	2.34614	USDA1106-chr	46609	46610	959	freebayes-variant-USDA1106-chr-3449574-G	CDO30_RS16690:anhydro-N-acetylmuramic acid kinase; protein_id=WP_003531474.1	292	138	1	1	NA	NA
USDA1106-chr	freebayes-variant-USDA1106-chr-46610-T	46610	0	T	C	0.058	-2.34614	0.519488	-86.54888	10.73085	11.24833	2.04E-05	5.95E-05	0.002833142	dnf3	2.34614	USDA1106-chr	46609	46610	959	freebayes-variant-USDA1106-chr-3449620-G	CDO30_RS16690:anhydro-N-acetylmuramic acid kinase; protein_id=WP_003531474.1	292	138	1	1	NA	NA
USDA1106-chr	freebayes-variant-USDA1106-chr-46610-T	46610	0	T	C	0.058	-2.34614	0.519488	-86.54888	10.73085	11.24833	2.04E-05	5.95E-05	0.002833142	dnf3	2.34614	USDA1106-chr	46609	46610	959	freebayes-variant-USDA1106-chr-3449710-G	CDO30_RS16690:anhydro-N-acetylmuramic acid kinase; protein_id=WP_003531474.1	292	138	1	1	NA	NA
USDA1106-chr	freebayes-variant-USDA1106-chr-46610-T	46610	0	T	C	0.058	-2.34614	0.519488	-86.54888	10.73085	11.24833	2.04E-05	5.95E-05	0.002833142	dnf3	2.34614	USDA1106-chr	46609	46610	959	freebayes-variant-USDA1106-chr-3452545-T	CDO30_RS16710:sufB, Fe-S cluster assembly protein SufB; protein_id=WP_003531481.1	292	138	1	1	NA	NA
USDA1106-chr	freebayes-variant-USDA1106-chr-46610-T	46610	0	T	C	0.058	-2.34614	0.519488	-86.54888	10.73085	11.24833	2.04E-05	5.95E-05	0.002833142	dnf3	2.34614	USDA1106-chr	46609	46610	959	freebayes-variant-USDA1106-chr-3464325-G	CDO30_RS16765:hypothetical protein; protein_id=WP_003537044.1	292	138	1	1	NA	NA
USDA1106-chr	freebayes-variant-USDA1106-chr-46610-T	46610	0	T	C	0.058	-2.34614	0.519488	-86.54888	10.73085	11.24833	2.04E-05	5.95E-05	0.002833142	dnf3	2.34614	USDA1106-chr	46609	46610	959	freebayes-variant-USDA1106-chr-3471080-T	CDO30_RS16805:DUF882 domain-containing protein; protein_id=WP_010969420.1	292	138	1	1	NA	NA
USDA1106-chr	freebayes-variant-USDA1106-chr-46610-T	46610	0	T	C	0.058	-2.34614	0.519488	-86.54888	10.73085	11.24833	2.04E-05	5.95E-05	0.002833142	dnf3	2.34614	USDA1106-chr	46609	46610	959	freebayes-variant-USDA1106-chr-3480884-G	CDO30_RS16875:DUF4440 domain-containing protein; protein_id=WP_010969413.1	292	138	1	1	NA	NA
USDA1106-chr	freebayes-variant-USDA1106-chr-46610-T	46610	0	T	C	0.058	-2.34614	0.519488	-86.54888	10.73085	11.24833	2.04E-05	5.95E-05	0.002833142	dnf3	2.34614	USDA1106-chr	46609	46610	959	freebayes-variant-USDA1106-chr-3438763-C	CDO30_RS16655:NUDIX domain-containing protein; protein_id=WP_003531455.1	292	138	1	1	NA	NA
USDA1106-chr	freebayes-variant-USDA1106-chr-46610-T	46610	0	T	C	0.058	-2.34614	0.519488	-86.54888	10.73085	11.24833	2.04E-05	5.95E-05	0.002833142	dnf3	2.34614	USDA1106-chr	46609	46610	959	freebayes-variant-USDA1106-chr-2826577-T	CDO30_RS13610:glycine C-acetyltransferase; protein_id=WP_010969853.1	292	138	1	1	NA	NA
USDA1106-chr	freebayes-variant-USDA1106-chr-46610-T	46610	0	T	C	0.058	-2.34614	0.519488	-86.54888	10.73085	11.24833	2.04E-05	5.95E-05	0.002833142	dnf3	2.34614	USDA1106-chr	46609	46610	959	freebayes-variant-USDA1106-chr-2826604-A	CDO30_RS13610:glycine C-acetyltransferase; protein_id=WP_010969853.1	292	138	1	1	NA	NA
USDA1106-chr	freebayes-variant-USDA1106-chr-46610-T	46610	0	T	C	0.058	-2.34614	0.519488	-86.54888	10.73085	11.24833	2.04E-05	5.95E-05	0.002833142	dnf3	2.34614	USDA1106-chr	46609	46610	959	freebayes-variant-USDA1106-chr-2827870-T	CDO30_RS13615:tdh, L-threonine 3-dehydrogenase; protein_id=WP_010969852.1	292	138	1	1	NA	NA
USDA1106-chr	freebayes-variant-USDA1106-chr-46610-T	46610	0	T	C	0.058	-2.34614	0.519488	-86.54888	10.73085	11.24833	2.04E-05	5.95E-05	0.002833142	dnf3	2.34614	USDA1106-chr	46609	46610	959	freebayes-variant-USDA1106-chr-3051478-C	CDO30_RS14680:miaA, tRNA (adenosine(37)-N6)-dimethylallyltransferase MiaA; protein_id=WP_003534915.1	292	138	1	1	NA	NA
USDA1106-chr	freebayes-variant-USDA1106-chr-46610-T	46610	0	T	C	0.058	-2.34614	0.519488	-86.54888	10.73085	11.24833	2.04E-05	5.95E-05	0.002833142	dnf3	2.34614	USDA1106-chr	46609	46610	959	freebayes-variant-USDA1106-chr-3042894-C	CDO30_RS14620:hypothetical protein; protein_id=WP_010969715.1	292	138	1	1	NA	NA
USDA1106-chr	freebayes-variant-USDA1106-chr-46610-T	46610	0	T	C	0.058	-2.34614	0.519488	-86.54888	10.73085	11.24833	2.04E-05	5.95E-05	0.002833142	dnf3	2.34614	USDA1106-chr	46609	46610	959	freebayes-variant-USDA1106-chr-3039464-G	CDO30_RS14585:ribbon-helix-helix domain-containing protein; protein_id=WP_010969718.1	292	138	1	1	NA	NA
USDA1106-chr	freebayes-variant-USDA1106-chr-46610-T	46610	0	T	C	0.058	-2.34614	0.519488	-86.54888	10.73085	11.24833	2.04E-05	5.95E-05	0.002833142	dnf3	2.34614	USDA1106-chr	46609	46610	959	freebayes-variant-USDA1106-chr-3037212-G	CDO30_RS14575:AsmA family protein; protein_id=WP_033050462.1	292	138	1	1	NA	NA
USDA1106-chr	freebayes-variant-USDA1106-chr-46610-T	46610	0	T	C	0.058	-2.34614	0.519488	-86.54888	10.73085	11.24833	2.04E-05	5.95E-05	0.002833142	dnf3	2.34614	USDA1106-chr	46609	46610	959	freebayes-variant-USDA1106-chr-3037209-T	CDO30_RS14575:AsmA family protein; protein_id=WP_033050462.1	292	138	1	1	NA	NA
USDA1106-chr	freebayes-variant-USDA1106-chr-46610-T	46610	0	T	C	0.058	-2.34614	0.519488	-86.54888	10.73085	11.24833	2.04E-05	5.95E-05	0.002833142	dnf3	2.34614	USDA1106-chr	46609	46610	959	freebayes-variant-USDA1106-chr-3036012-A	CDO30_RS14575:AsmA family protein; protein_id=WP_033050462.1	292	138	1	1	NA	NA
USDA1106-chr	freebayes-variant-USDA1106-chr-46610-T	46610	0	T	C	0.058	-2.34614	0.519488	-86.54888	10.73085	11.24833	2.04E-05	5.95E-05	0.002833142	dnf3	2.34614	USDA1106-chr	46609	46610	959	freebayes-variant-USDA1106-chr-3035661-A	CDO30_RS14575:AsmA family protein; protein_id=WP_033050462.1	292	138	1	1	NA	NA
USDA1106-chr	freebayes-variant-USDA1106-chr-46610-T	46610	0	T	C	0.058	-2.34614	0.519488	-86.54888	10.73085	11.24833	2.04E-05	5.95E-05	0.002833142	dnf3	2.34614	USDA1106-chr	46609	46610	959	freebayes-variant-USDA1106-chr-3035571-A	CDO30_RS14575:AsmA family protein; protein_id=WP_033050462.1	292	138	1	1	NA	NA
USDA1106-chr	freebayes-variant-USDA1106-chr-46610-T	46610	0	T	C	0.058	-2.34614	0.519488	-86.54888	10.73085	11.24833	2.04E-05	5.95E-05	0.002833142	dnf3	2.34614	USDA1106-chr	46609	46610	959	freebayes-variant-USDA1106-chr-3034227-C	CDO30_RS14575:AsmA family protein; protein_id=WP_033050462.1	292	138	1	1	NA	NA
USDA1106-chr	freebayes-variant-USDA1106-chr-46610-T	46610	0	T	C	0.058	-2.34614	0.519488	-86.54888	10.73085	11.24833	2.04E-05	5.95E-05	0.002833142	dnf3	2.34614	USDA1106-chr	46609	46610	959	freebayes-variant-USDA1106-chr-3032367-C	CDO30_RS14570:FAD-binding protein; protein_id=WP_010969720.1	292	138	1	1	NA	NA
USDA1106-chr	freebayes-variant-USDA1106-chr-46610-T	46610	0	T	C	0.058	-2.34614	0.519488	-86.54888	10.73085	11.24833	2.04E-05	5.95E-05	0.002833142	dnf3	2.34614	USDA1106-chr	46609	46610	959	freebayes-variant-USDA1106-chr-3051533-G	CDO30_RS14680:miaA, tRNA (adenosine(37)-N6)-dimethylallyltransferase MiaA; protein_id=WP_003534915.1	292	138	1	1	NA	NA
USDA1106-chr	freebayes-variant-USDA1106-chr-46610-T	46610	0	T	C	0.058	-2.34614	0.519488	-86.54888	10.73085	11.24833	2.04E-05	5.95E-05	0.002833142	dnf3	2.34614	USDA1106-chr	46609	46610	959	freebayes-variant-USDA1106-chr-3031134-C	CDO30_RS14560:efflux RND transporter permease subunit; protein_id=WP_010969721.1	292	138	1	1	NA	NA
USDA1106-chr	freebayes-variant-USDA1106-chr-46610-T	46610	0	T	C	0.058	-2.34614	0.519488	-86.54888	10.73085	11.24833	2.04E-05	5.95E-05	0.002833142	dnf3	2.34614	USDA1106-chr	46609	46610	959	freebayes-variant-USDA1106-chr-3030657-G	CDO30_RS14560:efflux RND transporter permease subunit; protein_id=WP_010969721.1	292	138	1	1	NA	NA
USDA1106-chr	freebayes-variant-USDA1106-chr-46610-T	46610	0	T	C	0.058	-2.34614	0.519488	-86.54888	10.73085	11.24833	2.04E-05	5.95E-05	0.002833142	dnf3	2.34614	USDA1106-chr	46609	46610	959	freebayes-variant-USDA1106-chr-3029922-T	CDO30_RS14560:efflux RND transporter permease subunit; protein_id=WP_010969721.1	292	138	1	1	NA	NA
USDA1106-chr	freebayes-variant-USDA1106-chr-46610-T	46610	0	T	C	0.058	-2.34614	0.519488	-86.54888	10.73085	11.24833	2.04E-05	5.95E-05	0.002833142	dnf3	2.34614	USDA1106-chr	46609	46610	959	freebayes-variant-USDA1106-chr-3029592-G	CDO30_RS14560:efflux RND transporter permease subunit; protein_id=WP_010969721.1	292	138	1	1	NA	NA
USDA1106-chr	freebayes-variant-USDA1106-chr-46610-T	46610	0	T	C	0.058	-2.34614	0.519488	-86.54888	10.73085	11.24833	2.04E-05	5.95E-05	0.002833142	dnf3	2.34614	USDA1106-chr	46609	46610	959	freebayes-variant-USDA1106-chr-3029586-T	CDO30_RS14560:efflux RND transporter permease subunit; protein_id=WP_010969721.1	292	138	1	1	NA	NA
USDA1106-chr	freebayes-variant-USDA1106-chr-46610-T	46610	0	T	C	0.058	-2.34614	0.519488	-86.54888	10.73085	11.24833	2.04E-05	5.95E-05	0.002833142	dnf3	2.34614	USDA1106-chr	46609	46610	959	freebayes-variant-USDA1106-chr-3029583-G	CDO30_RS14560:efflux RND transporter permease subunit; protein_id=WP_010969721.1	292	138	1	1	NA	NA
USDA1106-chr	freebayes-variant-USDA1106-chr-46610-T	46610	0	T	C	0.058	-2.34614	0.519488	-86.54888	10.73085	11.24833	2.04E-05	5.95E-05	0.002833142	dnf3	2.34614	USDA1106-chr	46609	46610	959	freebayes-variant-USDA1106-chr-2968331-A	CDO30_RS14280:transglycosylase SLT domain-containing protein; protein_id=WP_003529156.1	292	138	1	1	NA	NA
USDA1106-chr	freebayes-variant-USDA1106-chr-46610-T	46610	0	T	C	0.058	-2.34614	0.519488	-86.54888	10.73085	11.24833	2.04E-05	5.95E-05	0.002833142	dnf3	2.34614	USDA1106-chr	46609	46610	959	freebayes-variant-USDA1106-chr-2956124-T	CDO30_RS14225:ribonuclease; protein_id=WP_010969765.1	292	138	1	1	NA	NA
USDA1106-chr	freebayes-variant-USDA1106-chr-46610-T	46610	0	T	C	0.058	-2.34614	0.519488	-86.54888	10.73085	11.24833	2.04E-05	5.95E-05	0.002833142	dnf3	2.34614	USDA1106-chr	46609	46610	959	freebayes-variant-USDA1106-chr-2940928-C	CDO30_RS14160:amino acid permease; protein_id=WP_003529187.1	292	138	1	1	NA	NA
USDA1106-chr	freebayes-variant-USDA1106-chr-46610-T	46610	0	T	C	0.058	-2.34614	0.519488	-86.54888	10.73085	11.24833	2.04E-05	5.95E-05	0.002833142	dnf3	2.34614	USDA1106-chr	46609	46610	959	freebayes-variant-USDA1106-chr-2937184-G	CDO30_RS14145:ABC transporter substrate-binding protein; protein_id=WP_003529193.1	292	138	1	1	NA	NA
USDA1106-chr	freebayes-variant-USDA1106-chr-46610-T	46610	0	T	C	0.058	-2.34614	0.519488	-86.54888	10.73085	11.24833	2.04E-05	5.95E-05	0.002833142	dnf3	2.34614	USDA1106-chr	46609	46610	959	freebayes-variant-USDA1106-chr-2927870-C	CDO30_RS14100:RpiB/LacA/LacB family sugar-phosphate isomerase; protein_id=WP_003537271.1	292	138	1	1	NA	NA
USDA1106-chr	freebayes-variant-USDA1106-chr-46610-T	46610	0	T	C	0.058	-2.34614	0.519488	-86.54888	10.73085	11.24833	2.04E-05	5.95E-05	0.002833142	dnf3	2.34614	USDA1106-chr	46609	46610	959	freebayes-variant-USDA1106-chr-3030990-A	CDO30_RS14560:efflux RND transporter permease subunit; protein_id=WP_010969721.1	292	138	1	1	NA	NA
USDA1106-chr	freebayes-variant-USDA1106-chr-46610-T	46610	0	T	C	0.058	-2.34614	0.519488	-86.54888	10.73085	11.24833	2.04E-05	5.95E-05	0.002833142	dnf3	2.34614	USDA1106-chr	46609	46610	959	freebayes-variant-USDA1106-chr-3052646-G	CDO30_RS14685:hypothetical protein; protein_id=WP_010969710.1	292	138	1	1	NA	NA
USDA1106-chr	freebayes-variant-USDA1106-chr-46610-T	46610	0	T	C	0.058	-2.34614	0.519488	-86.54888	10.73085	11.24833	2.04E-05	5.95E-05	0.002833142	dnf3	2.34614	USDA1106-chr	46609	46610	959	freebayes-variant-USDA1106-chr-3053428-G	CDO30_RS14695:DUF87 domain-containing protein; protein_id=WP_010969709.1	292	138	1	1	NA	NA
USDA1106-chr	freebayes-variant-USDA1106-chr-46610-T	46610	0	T	C	0.058	-2.34614	0.519488	-86.54888	10.73085	11.24833	2.04E-05	5.95E-05	0.002833142	dnf3	2.34614	USDA1106-chr	46609	46610	959	freebayes-variant-USDA1106-chr-3053583-T	CDO30_RS14695:DUF87 domain-containing protein; protein_id=WP_010969709.1	292	138	1	1	NA	NA
USDA1106-chr	freebayes-variant-USDA1106-chr-46610-T	46610	0	T	C	0.058	-2.34614	0.519488	-86.54888	10.73085	11.24833	2.04E-05	5.95E-05	0.002833142	dnf3	2.34614	USDA1106-chr	46609	46610	959	freebayes-variant-USDA1106-chr-3159666-T	CDO30_RS15255:hypothetical protein; protein_id=WP_013844609.1	292	138	1	1	NA	NA
USDA1106-chr	freebayes-variant-USDA1106-chr-46610-T	46610	0	T	C	0.058	-2.34614	0.519488	-86.54888	10.73085	11.24833	2.04E-05	5.95E-05	0.002833142	dnf3	2.34614	USDA1106-chr	46609	46610	959	freebayes-variant-USDA1106-chr-3156218-T	CDO30_RS15230:terminase large subunit; protein_id=WP_010969641.1	292	138	1	1	NA	NA
USDA1106-chr	freebayes-variant-USDA1106-chr-46610-T	46610	0	T	C	0.058	-2.34614	0.519488	-86.54888	10.73085	11.24833	2.04E-05	5.95E-05	0.002833142	dnf3	2.34614	USDA1106-chr	46609	46610	959	freebayes-variant-USDA1106-chr-3156110-C	CDO30_RS15230:terminase large subunit; protein_id=WP_010969641.1	292	138	1	1	NA	NA
USDA1106-chr	freebayes-variant-USDA1106-chr-46610-T	46610	0	T	C	0.058	-2.34614	0.519488	-86.54888	10.73085	11.24833	2.04E-05	5.95E-05	0.002833142	dnf3	2.34614	USDA1106-chr	46609	46610	959	freebayes-variant-USDA1106-chr-3155450-G	CDO30_RS15230:terminase large subunit; protein_id=WP_010969641.1	292	138	1	1	NA	NA
USDA1106-chr	freebayes-variant-USDA1106-chr-46610-T	46610	0	T	C	0.058	-2.34614	0.519488	-86.54888	10.73085	11.24833	2.04E-05	5.95E-05	0.002833142	dnf3	2.34614	USDA1106-chr	46609	46610	959	freebayes-variant-USDA1106-chr-3155367-G	CDO30_RS15230:terminase large subunit; protein_id=WP_010969641.1	292	138	1	1	NA	NA
USDA1106-chr	freebayes-variant-USDA1106-chr-46610-T	46610	0	T	C	0.058	-2.34614	0.519488	-86.54888	10.73085	11.24833	2.04E-05	5.95E-05	0.002833142	dnf3	2.34614	USDA1106-chr	46609	46610	959	freebayes-variant-USDA1106-chr-3142635-A	CDO30_RS15125:FecR family protein; protein_id=WP_010969652.1	292	138	1	1	NA	NA
USDA1106-chr	freebayes-variant-USDA1106-chr-46610-T	46610	0	T	C	0.058	-2.34614	0.519488	-86.54888	10.73085	11.24833	2.04E-05	5.95E-05	0.002833142	dnf3	2.34614	USDA1106-chr	46609	46610	959	freebayes-variant-USDA1106-chr-3142090-G	CDO30_RS15125:FecR family protein; protein_id=WP_010969652.1	292	138	1	1	NA	NA
USDA1106-chr	freebayes-variant-USDA1106-chr-46610-T	46610	0	T	C	0.058	-2.34614	0.519488	-86.54888	10.73085	11.24833	2.04E-05	5.95E-05	0.002833142	dnf3	2.34614	USDA1106-chr	46609	46610	959	freebayes-variant-USDA1106-chr-3121306-A	CDO30_RS15030:sorbosone dehydrogenase family protein; protein_id=WP_010969664.1	292	138	1	1	NA	NA
USDA1106-chr	freebayes-variant-USDA1106-chr-46610-T	46610	0	T	C	0.058	-2.34614	0.519488	-86.54888	10.73085	11.24833	2.04E-05	5.95E-05	0.002833142	dnf3	2.34614	USDA1106-chr	46609	46610	959	freebayes-variant-USDA1106-chr-3120178-T	CDO30_RS15025:tetratricopeptide repeat protein; protein_id=WP_010969665.1	292	138	1	1	NA	NA
USDA1106-chr	freebayes-variant-USDA1106-chr-46610-T	46610	0	T	C	0.058	-2.34614	0.519488	-86.54888	10.73085	11.24833	2.04E-05	5.95E-05	0.002833142	dnf3	2.34614	USDA1106-chr	46609	46610	959	freebayes-variant-USDA1106-chr-3102886-T	CDO30_RS14940:adenylate/guanylate cyclase domain-containing protein; protein_id=WP_010969677.1	292	138	1	1	NA	NA
USDA1106-chr	freebayes-variant-USDA1106-chr-46610-T	46610	0	T	C	0.058	-2.34614	0.519488	-86.54888	10.73085	11.24833	2.04E-05	5.95E-05	0.002833142	dnf3	2.34614	USDA1106-chr	46609	46610	959	freebayes-variant-USDA1106-chr-3102883-G	CDO30_RS14940:adenylate/guanylate cyclase domain-containing protein; protein_id=WP_010969677.1	292	138	1	1	NA	NA
USDA1106-chr	freebayes-variant-USDA1106-chr-46610-T	46610	0	T	C	0.058	-2.34614	0.519488	-86.54888	10.73085	11.24833	2.04E-05	5.95E-05	0.002833142	dnf3	2.34614	USDA1106-chr	46609	46610	959	freebayes-variant-USDA1106-chr-3097933-C	CDO30_RS14915:MacB family efflux pump subunit; protein_id=WP_010969681.1	292	138	1	1	NA	NA
USDA1106-chr	freebayes-variant-USDA1106-chr-46610-T	46610	0	T	C	0.058	-2.34614	0.519488	-86.54888	10.73085	11.24833	2.04E-05	5.95E-05	0.002833142	dnf3	2.34614	USDA1106-chr	46609	46610	959	freebayes-variant-USDA1106-chr-3097264-T	CDO30_RS14915:MacB family efflux pump subunit; protein_id=WP_010969681.1	292	138	1	1	NA	NA
USDA1106-chr	freebayes-variant-USDA1106-chr-46610-T	46610	0	T	C	0.058	-2.34614	0.519488	-86.54888	10.73085	11.24833	2.04E-05	5.95E-05	0.002833142	dnf3	2.34614	USDA1106-chr	46609	46610	959	freebayes-variant-USDA1106-chr-3092709-C	CDO30_RS14895:aminoglycoside phosphotransferase family protein; protein_id=WP_003533789.1	292	138	1	1	NA	NA
USDA1106-chr	freebayes-variant-USDA1106-chr-46610-T	46610	0	T	C	0.058	-2.34614	0.519488	-86.54888	10.73085	11.24833	2.04E-05	5.95E-05	0.002833142	dnf3	2.34614	USDA1106-chr	46609	46610	959	freebayes-variant-USDA1106-chr-3092680-G	CDO30_RS14895:aminoglycoside phosphotransferase family protein; protein_id=WP_003533789.1	292	138	1	1	NA	NA
USDA1106-chr	freebayes-variant-USDA1106-chr-46610-T	46610	0	T	C	0.058	-2.34614	0.519488	-86.54888	10.73085	11.24833	2.04E-05	5.95E-05	0.002833142	dnf3	2.34614	USDA1106-chr	46609	46610	959	freebayes-variant-USDA1106-chr-3092627-GT	CDO30_RS14890:aspartate/glutamate racemase family protein; protein_id=WP_010969683.1	292	138	1	1	NA	NA
USDA1106-chr	freebayes-variant-USDA1106-chr-46610-T	46610	0	T	C	0.058	-2.34614	0.519488	-86.54888	10.73085	11.24833	2.04E-05	5.95E-05	0.002833142	dnf3	2.34614	USDA1106-chr	46609	46610	959	freebayes-variant-USDA1106-chr-3092618-A	CDO30_RS14890:aspartate/glutamate racemase family protein; protein_id=WP_010969683.1	292	138	1	1	NA	NA
USDA1106-chr	freebayes-variant-USDA1106-chr-46610-T	46610	0	T	C	0.058	-2.34614	0.519488	-86.54888	10.73085	11.24833	2.04E-05	5.95E-05	0.002833142	dnf3	2.34614	USDA1106-chr	46609	46610	959	freebayes-variant-USDA1106-chr-3092612-G	CDO30_RS14890:aspartate/glutamate racemase family protein; protein_id=WP_010969683.1	292	138	1	1	NA	NA
USDA1106-chr	freebayes-variant-USDA1106-chr-46610-T	46610	0	T	C	0.058	-2.34614	0.519488	-86.54888	10.73085	11.24833	2.04E-05	5.95E-05	0.002833142	dnf3	2.34614	USDA1106-chr	46609	46610	959	freebayes-variant-USDA1106-chr-3090585-G	CDO30_RS14885:MFS transporter; protein_id=WP_013844627.1	292	138	1	1	NA	NA
USDA1106-chr	freebayes-variant-USDA1106-chr-46610-T	46610	0	T	C	0.058	-2.34614	0.519488	-86.54888	10.73085	11.24833	2.04E-05	5.95E-05	0.002833142	dnf3	2.34614	USDA1106-chr	46609	46610	959	freebayes-variant-USDA1106-chr-3084158-T	CDO30_RS14845:DUF983 domain-containing protein; protein_id=WP_013844628.1	292	138	1	1	NA	NA
USDA1106-chr	freebayes-variant-USDA1106-chr-46610-T	46610	0	T	C	0.058	-2.34614	0.519488	-86.54888	10.73085	11.24833	2.04E-05	5.95E-05	0.002833142	dnf3	2.34614	USDA1106-chr	46609	46610	959	freebayes-variant-USDA1106-chr-3083973-G	CDO30_RS14840:PLP-dependent aminotransferase family protein; protein_id=WP_010969691.1	292	138	1	1	NA	NA
USDA1106-chr	freebayes-variant-USDA1106-chr-46610-T	46610	0	T	C	0.058	-2.34614	0.519488	-86.54888	10.73085	11.24833	2.04E-05	5.95E-05	0.002833142	dnf3	2.34614	USDA1106-chr	46609	46610	959	freebayes-variant-USDA1106-chr-3053954-C	CDO30_RS14695:DUF87 domain-containing protein; protein_id=WP_010969709.1	292	138	1	1	NA	NA
USDA1106-chr	freebayes-variant-USDA1106-chr-46610-T	46610	0	T	C	0.058	-2.34614	0.519488	-86.54888	10.73085	11.24833	2.04E-05	5.95E-05	0.002833142	dnf3	2.34614	USDA1106-chr	46609	46610	959	freebayes-variant-USDA1106-chr-3053586-C	CDO30_RS14695:DUF87 domain-containing protein; protein_id=WP_010969709.1	292	138	1	1	NA	NA
USDA1106-chr	freebayes-variant-USDA1106-chr-46610-T	46610	0	T	C	0.058	-2.34614	0.519488	-86.54888	10.73085	11.24833	2.04E-05	5.95E-05	0.002833142	dnf3	2.34614	USDA1106-chr	46609	46610	959	freebayes-variant-USDA1106-chr-2926161-A	CDO30_RS14090:DeoR/GlpR family DNA-binding transcription regulator; protein_id=WP_010969785.1	292	138	1	1	NA	NA
USDA1106-chr	freebayes-variant-USDA1106-chr-46610-T	46610	0	T	C	0.058	-2.34614	0.519488	-86.54888	10.73085	11.24833	2.04E-05	5.95E-05	0.002833142	dnf3	2.34614	USDA1106-chr	46609	46610	959	freebayes-variant-USDA1106-chr-2926159-C	CDO30_RS14090:DeoR/GlpR family DNA-binding transcription regulator; protein_id=WP_010969785.1	292	138	1	1	NA	NA
USDA1106-chr	freebayes-variant-USDA1106-chr-46610-T	46610	0	T	C	0.058	-2.34614	0.519488	-86.54888	10.73085	11.24833	2.04E-05	5.95E-05	0.002833142	dnf3	2.34614	USDA1106-chr	46609	46610	959	freebayes-variant-USDA1106-chr-2926155-A	CDO30_RS14090:DeoR/GlpR family DNA-binding transcription regulator; protein_id=WP_010969785.1	292	138	1	1	NA	NA
USDA1106-chr	freebayes-variant-USDA1106-chr-46610-T	46610	0	T	C	0.058	-2.34614	0.519488	-86.54888	10.73085	11.24833	2.04E-05	5.95E-05	0.002833142	dnf3	2.34614	USDA1106-chr	46609	46610	959	freebayes-variant-USDA1106-chr-2926152-C	CDO30_RS14090:DeoR/GlpR family DNA-binding transcription regulator; protein_id=WP_010969785.1	292	138	1	1	NA	NA
USDA1106-chr	freebayes-variant-USDA1106-chr-46610-T	46610	0	T	C	0.058	-2.34614	0.519488	-86.54888	10.73085	11.24833	2.04E-05	5.95E-05	0.002833142	dnf3	2.34614	USDA1106-chr	46609	46610	959	freebayes-variant-USDA1106-chr-2884842-A	CDO30_RS13910:alpha/beta hydrolase; protein_id=WP_010969812.1	292	138	1	1	NA	NA
USDA1106-chr	freebayes-variant-USDA1106-chr-46610-T	46610	0	T	C	0.058	-2.34614	0.519488	-86.54888	10.73085	11.24833	2.04E-05	5.95E-05	0.002833142	dnf3	2.34614	USDA1106-chr	46609	46610	959	freebayes-variant-USDA1106-chr-2884841-A	CDO30_RS13910:alpha/beta hydrolase; protein_id=WP_010969812.1	292	138	1	1	NA	NA
USDA1106-chr	freebayes-variant-USDA1106-chr-46610-T	46610	0	T	C	0.058	-2.34614	0.519488	-86.54888	10.73085	11.24833	2.04E-05	5.95E-05	0.002833142	dnf3	2.34614	USDA1106-chr	46609	46610	959	freebayes-variant-USDA1106-chr-2884838-C	CDO30_RS13910:alpha/beta hydrolase; protein_id=WP_010969812.1	292	138	1	1	NA	NA
USDA1106-chr	freebayes-variant-USDA1106-chr-46610-T	46610	0	T	C	0.058	-2.34614	0.519488	-86.54888	10.73085	11.24833	2.04E-05	5.95E-05	0.002833142	dnf3	2.34614	USDA1106-chr	46609	46610	959	freebayes-variant-USDA1106-chr-2884822-A	CDO30_RS13910:alpha/beta hydrolase; protein_id=WP_010969812.1	292	138	1	1	NA	NA
USDA1106-chr	freebayes-variant-USDA1106-chr-46610-T	46610	0	T	C	0.058	-2.34614	0.519488	-86.54888	10.73085	11.24833	2.04E-05	5.95E-05	0.002833142	dnf3	2.34614	USDA1106-chr	46609	46610	959	freebayes-variant-USDA1106-chr-2884820-C	CDO30_RS13910:alpha/beta hydrolase; protein_id=WP_010969812.1	292	138	1	1	NA	NA
USDA1106-chr	freebayes-variant-USDA1106-chr-46610-T	46610	0	T	C	0.058	-2.34614	0.519488	-86.54888	10.73085	11.24833	2.04E-05	5.95E-05	0.002833142	dnf3	2.34614	USDA1106-chr	46609	46610	959	freebayes-variant-USDA1106-chr-2884807-G	CDO30_RS13910:alpha/beta hydrolase; protein_id=WP_010969812.1	292	138	1	1	NA	NA
USDA1106-chr	freebayes-variant-USDA1106-chr-46610-T	46610	0	T	C	0.058	-2.34614	0.519488	-86.54888	10.73085	11.24833	2.04E-05	5.95E-05	0.002833142	dnf3	2.34614	USDA1106-chr	46609	46610	959	freebayes-variant-USDA1106-chr-2884754-G	CDO30_RS13910:alpha/beta hydrolase; protein_id=WP_010969812.1	292	138	1	1	NA	NA
USDA1106-chr	freebayes-variant-USDA1106-chr-46610-T	46610	0	T	C	0.058	-2.34614	0.519488	-86.54888	10.73085	11.24833	2.04E-05	5.95E-05	0.002833142	dnf3	2.34614	USDA1106-chr	46609	46610	959	freebayes-variant-USDA1106-chr-2884495-C	CDO30_RS13910:alpha/beta hydrolase; protein_id=WP_010969812.1	292	138	1	1	NA	NA
USDA1106-chr	freebayes-variant-USDA1106-chr-46610-T	46610	0	T	C	0.058	-2.34614	0.519488	-86.54888	10.73085	11.24833	2.04E-05	5.95E-05	0.002833142	dnf3	2.34614	USDA1106-chr	46609	46610	959	freebayes-variant-USDA1106-chr-2884492-G	CDO30_RS13910:alpha/beta hydrolase; protein_id=WP_010969812.1	292	138	1	1	NA	NA
USDA1106-chr	freebayes-variant-USDA1106-chr-46610-T	46610	0	T	C	0.058	-2.34614	0.519488	-86.54888	10.73085	11.24833	2.04E-05	5.95E-05	0.002833142	dnf3	2.34614	USDA1106-chr	46609	46610	959	freebayes-variant-USDA1106-chr-2884491-G	CDO30_RS13910:alpha/beta hydrolase; protein_id=WP_010969812.1	292	138	1	1	NA	NA
USDA1106-chr	freebayes-variant-USDA1106-chr-46610-T	46610	0	T	C	0.058	-2.34614	0.519488	-86.54888	10.73085	11.24833	2.04E-05	5.95E-05	0.002833142	dnf3	2.34614	USDA1106-chr	46609	46610	959	freebayes-variant-USDA1106-chr-2884489-A	CDO30_RS13910:alpha/beta hydrolase; protein_id=WP_010969812.1	292	138	1	1	NA	NA
USDA1106-chr	freebayes-variant-USDA1106-chr-46610-T	46610	0	T	C	0.058	-2.34614	0.519488	-86.54888	10.73085	11.24833	2.04E-05	5.95E-05	0.002833142	dnf3	2.34614	USDA1106-chr	46609	46610	959	freebayes-variant-USDA1106-chr-2882493-T	CDO30_RS13900:ABC transporter substrate-binding protein; protein_id=WP_010969813.1	292	138	1	1	NA	NA
USDA1106-chr	freebayes-variant-USDA1106-chr-46610-T	46610	0	T	C	0.058	-2.34614	0.519488	-86.54888	10.73085	11.24833	2.04E-05	5.95E-05	0.002833142	dnf3	2.34614	USDA1106-chr	46609	46610	959	freebayes-variant-USDA1106-chr-2879848-G	CDO30_RS13890:ABC transporter permease; protein_id=WP_010969815.1	292	138	1	1	NA	NA
USDA1106-chr	freebayes-variant-USDA1106-chr-46610-T	46610	0	T	C	0.058	-2.34614	0.519488	-86.54888	10.73085	11.24833	2.04E-05	5.95E-05	0.002833142	dnf3	2.34614	USDA1106-chr	46609	46610	959	freebayes-variant-USDA1106-chr-2877594-A	CDO30_RS13880:gamma-aminobutyraldehyde dehydrogenase; protein_id=WP_003534222.1	292	138	1	1	NA	NA
USDA1106-chr	freebayes-variant-USDA1106-chr-46610-T	46610	0	T	C	0.058	-2.34614	0.519488	-86.54888	10.73085	11.24833	2.04E-05	5.95E-05	0.002833142	dnf3	2.34614	USDA1106-chr	46609	46610	959	freebayes-variant-USDA1106-chr-2877151-T	CDO30_RS13875:TonB-dependent siderophore receptor; protein_id=WP_010969817.1	292	138	1	1	NA	NA
USDA1106-chr	freebayes-variant-USDA1106-chr-46610-T	46610	0	T	C	0.058	-2.34614	0.519488	-86.54888	10.73085	11.24833	2.04E-05	5.95E-05	0.002833142	dnf3	2.34614	USDA1106-chr	46609	46610	959	freebayes-variant-USDA1106-chr-2835272-T	CDO30_RS13670:hypothetical protein; protein_id=WP_010969850.1	292	138	1	1	NA	NA
USDA1106-chr	freebayes-variant-USDA1106-chr-46610-T	46610	0	T	C	0.058	-2.34614	0.519488	-86.54888	10.73085	11.24833	2.04E-05	5.95E-05	0.002833142	dnf3	2.34614	USDA1106-chr	46609	46610	959	freebayes-variant-USDA1106-chr-2835095-C	CDO30_RS13670:hypothetical protein; protein_id=WP_010969850.1	292	138	1	1	NA	NA
USDA1106-chr	freebayes-variant-USDA1106-chr-46610-T	46610	0	T	C	0.058	-2.34614	0.519488	-86.54888	10.73085	11.24833	2.04E-05	5.95E-05	0.002833142	dnf3	2.34614	USDA1106-chr	46609	46610	959	freebayes-variant-USDA1106-chr-2830893-A	CDO30_RS13625:GYD domain-containing protein; protein_id=WP_003532955.1	292	138	1	1	NA	NA
USDA1106-chr	freebayes-variant-USDA1106-chr-46610-T	46610	0	T	C	0.058	-2.34614	0.519488	-86.54888	10.73085	11.24833	2.04E-05	5.95E-05	0.002833142	dnf3	2.34614	USDA1106-chr	46609	46610	959	freebayes-variant-USDA1106-chr-2829138-A	CDO30_RS13620:rpoD, RNA polymerase sigma factor RpoD; protein_id=WP_003532953.1	292	138	1	1	NA	NA
USDA1106-chr	freebayes-variant-USDA1106-chr-46610-T	46610	0	T	C	0.058	-2.34614	0.519488	-86.54888	10.73085	11.24833	2.04E-05	5.95E-05	0.002833142	dnf3	2.34614	USDA1106-chr	46609	46610	959	freebayes-variant-USDA1106-chr-2829129-G	CDO30_RS13620:rpoD, RNA polymerase sigma factor RpoD; protein_id=WP_003532953.1	292	138	1	1	NA	NA
USDA1106-chr	freebayes-variant-USDA1106-chr-46610-T	46610	0	T	C	0.058	-2.34614	0.519488	-86.54888	10.73085	11.24833	2.04E-05	5.95E-05	0.002833142	dnf3	2.34614	USDA1106-chr	46609	46610	959	freebayes-variant-USDA1106-chr-2829108-T	CDO30_RS13620:rpoD, RNA polymerase sigma factor RpoD; protein_id=WP_003532953.1	292	138	1	1	NA	NA
USDA1106-chr	freebayes-variant-USDA1106-chr-46610-T	46610	0	T	C	0.058	-2.34614	0.519488	-86.54888	10.73085	11.24833	2.04E-05	5.95E-05	0.002833142	dnf3	2.34614	USDA1106-chr	46609	46610	959	freebayes-variant-USDA1106-chr-2829087-G	CDO30_RS13620:rpoD, RNA polymerase sigma factor RpoD; protein_id=WP_003532953.1	292	138	1	1	NA	NA
USDA1106-chr	freebayes-variant-USDA1106-chr-46610-T	46610	0	T	C	0.058	-2.34614	0.519488	-86.54888	10.73085	11.24833	2.04E-05	5.95E-05	0.002833142	dnf3	2.34614	USDA1106-chr	46609	46610	959	freebayes-variant-USDA1106-chr-2828988-C	CDO30_RS13620:rpoD, RNA polymerase sigma factor RpoD; protein_id=WP_003532953.1	292	138	1	1	NA	NA
USDA1106-chr	freebayes-variant-USDA1106-chr-46610-T	46610	0	T	C	0.058	-2.34614	0.519488	-86.54888	10.73085	11.24833	2.04E-05	5.95E-05	0.002833142	dnf3	2.34614	USDA1106-chr	46609	46610	959	freebayes-variant-USDA1106-chr-2888385-A	CDO30_RS13925:ABC transporter substrate-binding protein; protein_id=WP_010969809.1	292	138	1	1	NA	NA
USDA1106-chr	freebayes-variant-USDA1106-chr-46610-T	46610	0	T	C	0.058	-2.34614	0.519488	-86.54888	10.73085	11.24833	2.04E-05	5.95E-05	0.002833142	dnf3	2.34614	USDA1106-chr	46609	46610	959	freebayes-variant-USDA1106-chr-3537338-T	CDO30_RS17175:glmS, glutamine--fructose-6-phosphate transaminase (isomerizing) (pseudogene)	292	138	1	1	NA	NA
USDA1106-chr	freebayes-variant-USDA1106-chr-46610-T	46610	0	T	C	0.058	-2.34614	0.519488	-86.54888	10.73085	11.24833	2.04E-05	5.95E-05	0.002833142	dnf3	2.34614	USDA1106-chr	46609	46610	959	freebayes-variant-USDA1106-chr-2888679-A	CDO30_RS13925:ABC transporter substrate-binding protein; protein_id=WP_010969809.1	292	138	1	1	NA	NA
USDA1106-chr	freebayes-variant-USDA1106-chr-46610-T	46610	0	T	C	0.058	-2.34614	0.519488	-86.54888	10.73085	11.24833	2.04E-05	5.95E-05	0.002833142	dnf3	2.34614	USDA1106-chr	46609	46610	959	freebayes-variant-USDA1106-chr-2891949-C	CDO30_RS13940:ABC transporter permease; protein_id=WP_003536650.1	292	138	1	1	NA	NA
USDA1106-chr	freebayes-variant-USDA1106-chr-46610-T	46610	0	T	C	0.058	-2.34614	0.519488	-86.54888	10.73085	11.24833	2.04E-05	5.95E-05	0.002833142	dnf3	2.34614	USDA1106-chr	46609	46610	959	freebayes-variant-USDA1106-chr-2926143-A	CDO30_RS14090:DeoR/GlpR family DNA-binding transcription regulator; protein_id=WP_010969785.1	292	138	1	1	NA	NA
USDA1106-chr	freebayes-variant-USDA1106-chr-46610-T	46610	0	T	C	0.058	-2.34614	0.519488	-86.54888	10.73085	11.24833	2.04E-05	5.95E-05	0.002833142	dnf3	2.34614	USDA1106-chr	46609	46610	959	freebayes-variant-USDA1106-chr-2926056-G	CDO30_RS14090:DeoR/GlpR family DNA-binding transcription regulator; protein_id=WP_010969785.1	292	138	1	1	NA	NA
USDA1106-chr	freebayes-variant-USDA1106-chr-46610-T	46610	0	T	C	0.058	-2.34614	0.519488	-86.54888	10.73085	11.24833	2.04E-05	5.95E-05	0.002833142	dnf3	2.34614	USDA1106-chr	46609	46610	959	freebayes-variant-USDA1106-chr-2924726-G	CDO30_RS14080:TIGR01459 family HAD-type hydrolase; protein_id=WP_010969787.1	292	138	1	1	NA	NA
USDA1106-chr	freebayes-variant-USDA1106-chr-46610-T	46610	0	T	C	0.058	-2.34614	0.519488	-86.54888	10.73085	11.24833	2.04E-05	5.95E-05	0.002833142	dnf3	2.34614	USDA1106-chr	46609	46610	959	freebayes-variant-USDA1106-chr-2919107-A	CDO30_RS14055:2-hydroxyacid dehydrogenase; protein_id=WP_010969792.1	292	138	1	1	NA	NA
USDA1106-chr	freebayes-variant-USDA1106-chr-46610-T	46610	0	T	C	0.058	-2.34614	0.519488	-86.54888	10.73085	11.24833	2.04E-05	5.95E-05	0.002833142	dnf3	2.34614	USDA1106-chr	46609	46610	959	freebayes-variant-USDA1106-chr-2915366-G	CDO30_RS14040:ABC transporter ATP-binding protein; protein_id=WP_010969795.1	292	138	1	1	NA	NA
USDA1106-chr	freebayes-variant-USDA1106-chr-46610-T	46610	0	T	C	0.058	-2.34614	0.519488	-86.54888	10.73085	11.24833	2.04E-05	5.95E-05	0.002833142	dnf3	2.34614	USDA1106-chr	46609	46610	959	freebayes-variant-USDA1106-chr-2909155-A	CDO30_RS14015:LuxR C-terminal-related transcriptional regulator; protein_id=WP_010969797.1	292	138	1	1	NA	NA
USDA1106-chr	freebayes-variant-USDA1106-chr-46610-T	46610	0	T	C	0.058	-2.34614	0.519488	-86.54888	10.73085	11.24833	2.04E-05	5.95E-05	0.002833142	dnf3	2.34614	USDA1106-chr	46609	46610	959	freebayes-variant-USDA1106-chr-2907615-G	CDO30_RS14005:spermidine/putrescine ABC transporter substrate-binding protein; protein_id=WP_010969799.1	292	138	1	1	NA	NA
USDA1106-chr	freebayes-variant-USDA1106-chr-46610-T	46610	0	T	C	0.058	-2.34614	0.519488	-86.54888	10.73085	11.24833	2.04E-05	5.95E-05	0.002833142	dnf3	2.34614	USDA1106-chr	46609	46610	959	freebayes-variant-USDA1106-chr-2901613-A	CDO30_RS13975:carnitine 3-dehydrogenase; protein_id=WP_088239340.1	292	138	1	1	NA	NA
USDA1106-chr	freebayes-variant-USDA1106-chr-46610-T	46610	0	T	C	0.058	-2.34614	0.519488	-86.54888	10.73085	11.24833	2.04E-05	5.95E-05	0.002833142	dnf3	2.34614	USDA1106-chr	46609	46610	959	freebayes-variant-USDA1106-chr-2901524-A	CDO30_RS13975:carnitine 3-dehydrogenase; protein_id=WP_088239340.1	292	138	1	1	NA	NA
USDA1106-chr	freebayes-variant-USDA1106-chr-46610-T	46610	0	T	C	0.058	-2.34614	0.519488	-86.54888	10.73085	11.24833	2.04E-05	5.95E-05	0.002833142	dnf3	2.34614	USDA1106-chr	46609	46610	959	freebayes-variant-USDA1106-chr-2900555-G	CDO30_RS13975:carnitine 3-dehydrogenase; protein_id=WP_088239340.1	292	138	1	1	NA	NA
USDA1106-chr	freebayes-variant-USDA1106-chr-46610-T	46610	0	T	C	0.058	-2.34614	0.519488	-86.54888	10.73085	11.24833	2.04E-05	5.95E-05	0.002833142	dnf3	2.34614	USDA1106-chr	46609	46610	959	freebayes-variant-USDA1106-chr-2900428-A	CDO30_RS13975:carnitine 3-dehydrogenase; protein_id=WP_088239340.1	292	138	1	1	NA	NA
USDA1106-chr	freebayes-variant-USDA1106-chr-46610-T	46610	0	T	C	0.058	-2.34614	0.519488	-86.54888	10.73085	11.24833	2.04E-05	5.95E-05	0.002833142	dnf3	2.34614	USDA1106-chr	46609	46610	959	freebayes-variant-USDA1106-chr-2900157-C	CDO30_RS13975:carnitine 3-dehydrogenase; protein_id=WP_088239340.1	292	138	1	1	NA	NA
USDA1106-chr	freebayes-variant-USDA1106-chr-46610-T	46610	0	T	C	0.058	-2.34614	0.519488	-86.54888	10.73085	11.24833	2.04E-05	5.95E-05	0.002833142	dnf3	2.34614	USDA1106-chr	46609	46610	959	freebayes-variant-USDA1106-chr-2900150-G	CDO30_RS13975:carnitine 3-dehydrogenase; protein_id=WP_088239340.1	292	138	1	1	NA	NA
USDA1106-chr	freebayes-variant-USDA1106-chr-46610-T	46610	0	T	C	0.058	-2.34614	0.519488	-86.54888	10.73085	11.24833	2.04E-05	5.95E-05	0.002833142	dnf3	2.34614	USDA1106-chr	46609	46610	959	freebayes-variant-USDA1106-chr-2900134-G	CDO30_RS13975:carnitine 3-dehydrogenase; protein_id=WP_088239340.1	292	138	1	1	NA	NA
USDA1106-chr	freebayes-variant-USDA1106-chr-46610-T	46610	0	T	C	0.058	-2.34614	0.519488	-86.54888	10.73085	11.24833	2.04E-05	5.95E-05	0.002833142	dnf3	2.34614	USDA1106-chr	46609	46610	959	freebayes-variant-USDA1106-chr-2900132-A	CDO30_RS13975:carnitine 3-dehydrogenase; protein_id=WP_088239340.1	292	138	1	1	NA	NA
USDA1106-chr	freebayes-variant-USDA1106-chr-46610-T	46610	0	T	C	0.058	-2.34614	0.519488	-86.54888	10.73085	11.24833	2.04E-05	5.95E-05	0.002833142	dnf3	2.34614	USDA1106-chr	46609	46610	959	freebayes-variant-USDA1106-chr-2900131-C	CDO30_RS13975:carnitine 3-dehydrogenase; protein_id=WP_088239340.1	292	138	1	1	NA	NA
USDA1106-chr	freebayes-variant-USDA1106-chr-46610-T	46610	0	T	C	0.058	-2.34614	0.519488	-86.54888	10.73085	11.24833	2.04E-05	5.95E-05	0.002833142	dnf3	2.34614	USDA1106-chr	46609	46610	959	freebayes-variant-USDA1106-chr-2899776-A	CDO30_RS13970:acyl-CoA dehydrogenase family protein; protein_id=WP_010969804.1	292	138	1	1	NA	NA
USDA1106-chr	freebayes-variant-USDA1106-chr-46610-T	46610	0	T	C	0.058	-2.34614	0.519488	-86.54888	10.73085	11.24833	2.04E-05	5.95E-05	0.002833142	dnf3	2.34614	USDA1106-chr	46609	46610	959	freebayes-variant-USDA1106-chr-2898422-G	CDO30_RS13960:acetate--CoA ligase family protein; protein_id=WP_010969805.1	292	138	1	1	NA	NA
USDA1106-chr	freebayes-variant-USDA1106-chr-46610-T	46610	0	T	C	0.058	-2.34614	0.519488	-86.54888	10.73085	11.24833	2.04E-05	5.95E-05	0.002833142	dnf3	2.34614	USDA1106-chr	46609	46610	959	freebayes-variant-USDA1106-chr-2898131-G	CDO30_RS13960:acetate--CoA ligase family protein; protein_id=WP_010969805.1	292	138	1	1	NA	NA
USDA1106-chr	freebayes-variant-USDA1106-chr-46610-T	46610	0	T	C	0.058	-2.34614	0.519488	-86.54888	10.73085	11.24833	2.04E-05	5.95E-05	0.002833142	dnf3	2.34614	USDA1106-chr	46609	46610	959	freebayes-variant-USDA1106-chr-2897803-C	CDO30_RS13960:acetate--CoA ligase family protein; protein_id=WP_010969805.1	292	138	1	1	NA	NA
USDA1106-chr	freebayes-variant-USDA1106-chr-46610-T	46610	0	T	C	0.058	-2.34614	0.519488	-86.54888	10.73085	11.24833	2.04E-05	5.95E-05	0.002833142	dnf3	2.34614	USDA1106-chr	46609	46610	959	freebayes-variant-USDA1106-chr-2896668-T	CDO30_RS13960:acetate--CoA ligase family protein; protein_id=WP_010969805.1	292	138	1	1	NA	NA
USDA1106-chr	freebayes-variant-USDA1106-chr-46610-T	46610	0	T	C	0.058	-2.34614	0.519488	-86.54888	10.73085	11.24833	2.04E-05	5.95E-05	0.002833142	dnf3	2.34614	USDA1106-chr	46609	46610	959	freebayes-variant-USDA1106-chr-2896482-G	CDO30_RS13955:caiD, crotonobetainyl-CoA hydratase; protein_id=WP_013844655.1	292	138	1	1	NA	NA
USDA1106-chr	freebayes-variant-USDA1106-chr-46610-T	46610	0	T	C	0.058	-2.34614	0.519488	-86.54888	10.73085	11.24833	2.04E-05	5.95E-05	0.002833142	dnf3	2.34614	USDA1106-chr	46609	46610	959	freebayes-variant-USDA1106-chr-2895181-C	CDO30_RS13950:ABC transporter substrate-binding protein; protein_id=WP_003536654.1	292	138	1	1	NA	NA
USDA1106-chr	freebayes-variant-USDA1106-chr-46610-T	46610	0	T	C	0.058	-2.34614	0.519488	-86.54888	10.73085	11.24833	2.04E-05	5.95E-05	0.002833142	dnf3	2.34614	USDA1106-chr	46609	46610	959	freebayes-variant-USDA1106-chr-2888816-C	CDO30_RS13925:ABC transporter substrate-binding protein; protein_id=WP_010969809.1	292	138	1	1	NA	NA
USDA1106-chr	freebayes-variant-USDA1106-chr-46610-T	46610	0	T	C	0.058	-2.34614	0.519488	-86.54888	10.73085	11.24833	2.04E-05	5.95E-05	0.002833142	dnf3	2.34614	USDA1106-chr	46609	46610	959	freebayes-variant-USDA1106-chr-3159830-A	CDO30_RS15260:DUF1515 family protein; protein_id=WP_010969636.1	292	138	1	1	NA	NA
USDA1106-chr	freebayes-variant-USDA1106-chr-46610-T	46610	0	T	C	0.058	-2.34614	0.519488	-86.54888	10.73085	11.24833	2.04E-05	5.95E-05	0.002833142	dnf3	2.34614	USDA1106-chr	46609	46610	959	freebayes-variant-USDA1106-chr-3160832-T	CDO30_RS15270:hypothetical protein; protein_id=WP_041170154.1	292	138	1	1	NA	NA
USDA1106-chr	freebayes-variant-USDA1106-chr-46610-T	46610	0	T	C	0.058	-2.34614	0.519488	-86.54888	10.73085	11.24833	2.04E-05	5.95E-05	0.002833142	dnf3	2.34614	USDA1106-chr	46609	46610	959	freebayes-variant-USDA1106-chr-3538714-A	CDO30_RS17185:DUF502 domain-containing protein; protein_id=WP_003537698.1	292	138	1	1	NA	NA
USDA1106-chr	freebayes-variant-USDA1106-chr-46610-T	46610	0	T	C	0.058	-2.34614	0.519488	-86.54888	10.73085	11.24833	2.04E-05	5.95E-05	0.002833142	dnf3	2.34614	USDA1106-chr	46609	46610	959	freebayes-variant-USDA1106-chr-54209-C	CDO30_RS00245:RidA family protein; protein_id=WP_010969255.1	292	138	1	1	NA	NA
USDA1106-chr	freebayes-variant-USDA1106-chr-46610-T	46610	0	T	C	0.058	-2.34614	0.519488	-86.54888	10.73085	11.24833	2.04E-05	5.95E-05	0.002833142	dnf3	2.34614	USDA1106-chr	46609	46610	959	freebayes-variant-USDA1106-chr-53653-C	CDO30_RS00240:cell envelope integrity EipB family protein; protein_id=WP_003534995.1	292	138	1	1	NA	NA
USDA1106-chr	freebayes-variant-USDA1106-chr-46610-T	46610	0	T	C	0.058	-2.34614	0.519488	-86.54888	10.73085	11.24833	2.04E-05	5.95E-05	0.002833142	dnf3	2.34614	USDA1106-chr	46609	46610	959	freebayes-variant-USDA1106-chr-53398-A	CDO30_RS00240:cell envelope integrity EipB family protein; protein_id=WP_003534995.1	292	138	1	1	NA	NA
USDA1106-chr	freebayes-variant-USDA1106-chr-46610-T	46610	0	T	C	0.058	-2.34614	0.519488	-86.54888	10.73085	11.24833	2.04E-05	5.95E-05	0.002833142	dnf3	2.34614	USDA1106-chr	46609	46610	959	freebayes-variant-USDA1106-chr-53236-C	CDO30_RS00240:cell envelope integrity EipB family protein; protein_id=WP_003534995.1	292	138	1	1	NA	NA
USDA1106-chr	freebayes-variant-USDA1106-chr-46610-T	46610	0	T	C	0.058	-2.34614	0.519488	-86.54888	10.73085	11.24833	2.04E-05	5.95E-05	0.002833142	dnf3	2.34614	USDA1106-chr	46609	46610	959	freebayes-variant-USDA1106-chr-5011-C	CDO30_RS00030:protein-L-isoaspartate(D-aspartate) O-methyltransferase; protein_id=WP_014526709.1	292	138	1	1	NA	NA
USDA1106-chr	freebayes-variant-USDA1106-chr-46610-T	46610	0	T	C	0.058	-2.34614	0.519488	-86.54888	10.73085	11.24833	2.04E-05	5.95E-05	0.002833142	dnf3	2.34614	USDA1106-chr	46609	46610	959	freebayes-variant-USDA1106-chr-5009-G	CDO30_RS00030:protein-L-isoaspartate(D-aspartate) O-methyltransferase; protein_id=WP_014526709.1	292	138	1	1	NA	NA
USDA1106-chr	freebayes-variant-USDA1106-chr-46610-T	46610	0	T	C	0.058	-2.34614	0.519488	-86.54888	10.73085	11.24833	2.04E-05	5.95E-05	0.002833142	dnf3	2.34614	USDA1106-chr	46609	46610	959	freebayes-variant-USDA1106-chr-44658-A	CDO30_RS00195:bamA, outer membrane protein assembly factor BamA; protein_id=WP_010969258.1	292	138	1	1	NA	NA
USDA1106-chr	freebayes-variant-USDA1106-chr-46610-T	46610	0	T	C	0.058	-2.34614	0.519488	-86.54888	10.73085	11.24833	2.04E-05	5.95E-05	0.002833142	dnf3	2.34614	USDA1106-chr	46609	46610	959	freebayes-variant-USDA1106-chr-54466-T	CDO30_RS00250:glycerophosphodiester phosphodiesterase; protein_id=WP_010969254.1	292	138	1	1	NA	NA
USDA1106-chr	freebayes-variant-USDA1106-chr-46610-T	46610	0	T	C	0.058	-2.34614	0.519488	-86.54888	10.73085	11.24833	2.04E-05	5.95E-05	0.002833142	dnf3	2.34614	USDA1106-chr	46609	46610	959	freebayes-variant-USDA1106-chr-446356-G	CDO30_RS02255:cimA, citramalate synthase; protein_id=WP_010969053.1	292	138	1	1	NA	NA
USDA1106-chr	freebayes-variant-USDA1106-chr-46610-T	46610	0	T	C	0.058	-2.34614	0.519488	-86.54888	10.73085	11.24833	2.04E-05	5.95E-05	0.002833142	dnf3	2.34614	USDA1106-chr	46609	46610	959	freebayes-variant-USDA1106-chr-437574-T	CDO30_RS02220:SDR family NAD(P)-dependent oxidoreductase; protein_id=WP_003532733.1	292	138	1	1	NA	NA
USDA1106-chr	freebayes-variant-USDA1106-chr-46610-T	46610	0	T	C	0.058	-2.34614	0.519488	-86.54888	10.73085	11.24833	2.04E-05	5.95E-05	0.002833142	dnf3	2.34614	USDA1106-chr	46609	46610	959	freebayes-variant-USDA1106-chr-411896-T	CDO30_RS02090:rsmA, 16S rRNA (adenine(1518)-N(6)/adenine(1519)-N(6))-dimethyltransferase RsmA; protein_id=WP_010969072.1	292	138	1	1	NA	NA
USDA1106-chr	freebayes-variant-USDA1106-chr-46610-T	46610	0	T	C	0.058	-2.34614	0.519488	-86.54888	10.73085	11.24833	2.04E-05	5.95E-05	0.002833142	dnf3	2.34614	USDA1106-chr	46609	46610	959	freebayes-variant-USDA1106-chr-411602-C	CDO30_RS02090:rsmA, 16S rRNA (adenine(1518)-N(6)/adenine(1519)-N(6))-dimethyltransferase RsmA; protein_id=WP_010969072.1	292	138	1	1	NA	NA
USDA1106-chr	freebayes-variant-USDA1106-chr-46610-T	46610	0	T	C	0.058	-2.34614	0.519488	-86.54888	10.73085	11.24833	2.04E-05	5.95E-05	0.002833142	dnf3	2.34614	USDA1106-chr	46609	46610	959	freebayes-variant-USDA1106-chr-411437-A	CDO30_RS02090:rsmA, 16S rRNA (adenine(1518)-N(6)/adenine(1519)-N(6))-dimethyltransferase RsmA; protein_id=WP_010969072.1	292	138	1	1	NA	NA
USDA1106-chr	freebayes-variant-USDA1106-chr-46610-T	46610	0	T	C	0.058	-2.34614	0.519488	-86.54888	10.73085	11.24833	2.04E-05	5.95E-05	0.002833142	dnf3	2.34614	USDA1106-chr	46609	46610	959	freebayes-variant-USDA1106-chr-408934-A	CDO30_RS02075:LPS-assembly protein LptD; protein_id=WP_010969074.1	292	138	1	1	NA	NA
USDA1106-chr	freebayes-variant-USDA1106-chr-46610-T	46610	0	T	C	0.058	-2.34614	0.519488	-86.54888	10.73085	11.24833	2.04E-05	5.95E-05	0.002833142	dnf3	2.34614	USDA1106-chr	46609	46610	959	freebayes-variant-USDA1106-chr-3669750-T	CDO30_RS00005:secDF, protein translocase subunit SecDF; protein_id=WP_010969288.1	292	138	1	1	NA	NA
USDA1106-chr	freebayes-variant-USDA1106-chr-46610-T	46610	0	T	C	0.058	-2.34614	0.519488	-86.54888	10.73085	11.24833	2.04E-05	5.95E-05	0.002833142	dnf3	2.34614	USDA1106-chr	46609	46610	959	freebayes-variant-USDA1106-chr-3663553-T	CDO30_RS17805:trigger factor; protein_id=WP_010969292.1	292	138	1	1	NA	NA
USDA1106-chr	freebayes-variant-USDA1106-chr-46610-T	46610	0	T	C	0.058	-2.34614	0.519488	-86.54888	10.73085	11.24833	2.04E-05	5.95E-05	0.002833142	dnf3	2.34614	USDA1106-chr	46609	46610	959	freebayes-variant-USDA1106-chr-445831-C	CDO30_RS02255:cimA, citramalate synthase; protein_id=WP_010969053.1	292	138	1	1	NA	NA
USDA1106-chr	freebayes-variant-USDA1106-chr-46610-T	46610	0	T	C	0.058	-2.34614	0.519488	-86.54888	10.73085	11.24833	2.04E-05	5.95E-05	0.002833142	dnf3	2.34614	USDA1106-chr	46609	46610	959	freebayes-variant-USDA1106-chr-3662350-T	CDO30_RS17805:trigger factor; protein_id=WP_010969292.1	292	138	1	1	NA	NA
USDA1106-chr	freebayes-variant-USDA1106-chr-46610-T	46610	0	T	C	0.058	-2.34614	0.519488	-86.54888	10.73085	11.24833	2.04E-05	5.95E-05	0.002833142	dnf3	2.34614	USDA1106-chr	46609	46610	959	freebayes-variant-USDA1106-chr-54904-T	CDO30_RS00250:glycerophosphodiester phosphodiesterase; protein_id=WP_010969254.1	292	138	1	1	NA	NA
USDA1106-chr	freebayes-variant-USDA1106-chr-46610-T	46610	0	T	C	0.058	-2.34614	0.519488	-86.54888	10.73085	11.24833	2.04E-05	5.95E-05	0.002833142	dnf3	2.34614	USDA1106-chr	46609	46610	959	freebayes-variant-USDA1106-chr-67422-T	CDO30_RS00320:amino acid ABC transporter substrate-binding protein; protein_id=WP_003535031.1	292	138	1	1	NA	NA
USDA1106-chr	freebayes-variant-USDA1106-chr-46610-T	46610	0	T	C	0.058	-2.34614	0.519488	-86.54888	10.73085	11.24833	2.04E-05	5.95E-05	0.002833142	dnf3	2.34614	USDA1106-chr	46609	46610	959	freebayes-variant-USDA1106-chr-3537751-G	CDO30_RS17180:N-acetyltransferase; protein_id=WP_010969374.1	292	138	1	1	NA	NA
USDA1106-chr	freebayes-variant-USDA1106-chr-46610-T	46610	0	T	C	0.058	-2.34614	0.519488	-86.54888	10.73085	11.24833	2.04E-05	5.95E-05	0.002833142	dnf3	2.34614	USDA1106-chr	46609	46610	959	freebayes-variant-USDA1106-chr-95095-C	CDO30_RS00450:type II toxin-antitoxin system RatA family toxin; protein_id=WP_010969233.1	292	138	1	1	NA	NA
USDA1106-chr	freebayes-variant-USDA1106-chr-46610-T	46610	0	T	C	0.058	-2.34614	0.519488	-86.54888	10.73085	11.24833	2.04E-05	5.95E-05	0.002833142	dnf3	2.34614	USDA1106-chr	46609	46610	959	freebayes-variant-USDA1106-chr-94933-T	CDO30_RS00445:CinA family protein; protein_id=WP_010969234.1	292	138	1	1	NA	NA
USDA1106-chr	freebayes-variant-USDA1106-chr-46610-T	46610	0	T	C	0.058	-2.34614	0.519488	-86.54888	10.73085	11.24833	2.04E-05	5.95E-05	0.002833142	dnf3	2.34614	USDA1106-chr	46609	46610	959	freebayes-variant-USDA1106-chr-94930-C	CDO30_RS00445:CinA family protein; protein_id=WP_010969234.1	292	138	1	1	NA	NA
USDA1106-chr	freebayes-variant-USDA1106-chr-46610-T	46610	0	T	C	0.058	-2.34614	0.519488	-86.54888	10.73085	11.24833	2.04E-05	5.95E-05	0.002833142	dnf3	2.34614	USDA1106-chr	46609	46610	959	freebayes-variant-USDA1106-chr-94927-G	CDO30_RS00445:CinA family protein; protein_id=WP_010969234.1	292	138	1	1	NA	NA
USDA1106-chr	freebayes-variant-USDA1106-chr-46610-T	46610	0	T	C	0.058	-2.34614	0.519488	-86.54888	10.73085	11.24833	2.04E-05	5.95E-05	0.002833142	dnf3	2.34614	USDA1106-chr	46609	46610	959	freebayes-variant-USDA1106-chr-94552-A	CDO30_RS00440:bifunctional 2-C-methyl-D-erythritol 4-phosphate cytidylyltransferase/2-C-methyl-D-erythritol 2%2C4-cyclodiphosphate synthase; protein_id=WP_033044475.1	292	138	1	1	NA	NA
USDA1106-chr	freebayes-variant-USDA1106-chr-46610-T	46610	0	T	C	0.058	-2.34614	0.519488	-86.54888	10.73085	11.24833	2.04E-05	5.95E-05	0.002833142	dnf3	2.34614	USDA1106-chr	46609	46610	959	freebayes-variant-USDA1106-chr-94425-G	CDO30_RS00440:bifunctional 2-C-methyl-D-erythritol 4-phosphate cytidylyltransferase/2-C-methyl-D-erythritol 2%2C4-cyclodiphosphate synthase; protein_id=WP_033044475.1	292	138	1	1	NA	NA
USDA1106-chr	freebayes-variant-USDA1106-chr-46610-T	46610	0	T	C	0.058	-2.34614	0.519488	-86.54888	10.73085	11.24833	2.04E-05	5.95E-05	0.002833142	dnf3	2.34614	USDA1106-chr	46609	46610	959	freebayes-variant-USDA1106-chr-54907-T	CDO30_RS00250:glycerophosphodiester phosphodiesterase; protein_id=WP_010969254.1	292	138	1	1	NA	NA
USDA1106-chr	freebayes-variant-USDA1106-chr-46610-T	46610	0	T	C	0.058	-2.34614	0.519488	-86.54888	10.73085	11.24833	2.04E-05	5.95E-05	0.002833142	dnf3	2.34614	USDA1106-chr	46609	46610	959	freebayes-variant-USDA1106-chr-86063-C	CDO30_RS00415:two-component system response regulator NtrX; protein_id=WP_003535439.1	292	138	1	1	NA	NA
USDA1106-chr	freebayes-variant-USDA1106-chr-46610-T	46610	0	T	C	0.058	-2.34614	0.519488	-86.54888	10.73085	11.24833	2.04E-05	5.95E-05	0.002833142	dnf3	2.34614	USDA1106-chr	46609	46610	959	freebayes-variant-USDA1106-chr-84620-T	CDO30_RS00410:trkA, Trk system potassium transporter TrkA; protein_id=WP_003535437.1	292	138	1	1	NA	NA
USDA1106-chr	freebayes-variant-USDA1106-chr-46610-T	46610	0	T	C	0.058	-2.34614	0.519488	-86.54888	10.73085	11.24833	2.04E-05	5.95E-05	0.002833142	dnf3	2.34614	USDA1106-chr	46609	46610	959	freebayes-variant-USDA1106-chr-81842-G	CDO30_RS00395:hflX, GTPase HflX; protein_id=WP_003535430.1	292	138	1	1	NA	NA
USDA1106-chr	freebayes-variant-USDA1106-chr-46610-T	46610	0	T	C	0.058	-2.34614	0.519488	-86.54888	10.73085	11.24833	2.04E-05	5.95E-05	0.002833142	dnf3	2.34614	USDA1106-chr	46609	46610	959	freebayes-variant-USDA1106-chr-81605-A	CDO30_RS00395:hflX, GTPase HflX; protein_id=WP_003535430.1	292	138	1	1	NA	NA
USDA1106-chr	freebayes-variant-USDA1106-chr-46610-T	46610	0	T	C	0.058	-2.34614	0.519488	-86.54888	10.73085	11.24833	2.04E-05	5.95E-05	0.002833142	dnf3	2.34614	USDA1106-chr	46609	46610	959	freebayes-variant-USDA1106-chr-77842-A	CDO30_RS00370:nucleoside deaminase; protein_id=WP_010969240.1	292	138	1	1	NA	NA
USDA1106-chr	freebayes-variant-USDA1106-chr-46610-T	46610	0	T	C	0.058	-2.34614	0.519488	-86.54888	10.73085	11.24833	2.04E-05	5.95E-05	0.002833142	dnf3	2.34614	USDA1106-chr	46609	46610	959	freebayes-variant-USDA1106-chr-77821-G	CDO30_RS00370:nucleoside deaminase; protein_id=WP_010969240.1	292	138	1	1	NA	NA
USDA1106-chr	freebayes-variant-USDA1106-chr-46610-T	46610	0	T	C	0.058	-2.34614	0.519488	-86.54888	10.73085	11.24833	2.04E-05	5.95E-05	0.002833142	dnf3	2.34614	USDA1106-chr	46609	46610	959	freebayes-variant-USDA1106-chr-77809-C	CDO30_RS00370:nucleoside deaminase; protein_id=WP_010969240.1	292	138	1	1	NA	NA
USDA1106-chr	freebayes-variant-USDA1106-chr-46610-T	46610	0	T	C	0.058	-2.34614	0.519488	-86.54888	10.73085	11.24833	2.04E-05	5.95E-05	0.002833142	dnf3	2.34614	USDA1106-chr	46609	46610	959	freebayes-variant-USDA1106-chr-69817-T	CDO30_RS00330:amino acid ABC transporter permease; protein_id=WP_010969245.1	292	138	1	1	NA	NA
USDA1106-chr	freebayes-variant-USDA1106-chr-46610-T	46610	0	T	C	0.058	-2.34614	0.519488	-86.54888	10.73085	11.24833	2.04E-05	5.95E-05	0.002833142	dnf3	2.34614	USDA1106-chr	46609	46610	959	freebayes-variant-USDA1106-chr-84641-G	CDO30_RS00410:trkA, Trk system potassium transporter TrkA; protein_id=WP_003535437.1	292	138	1	1	NA	NA
USDA1106-chr	freebayes-variant-USDA1106-chr-46610-T	46610	0	T	C	0.058	-2.34614	0.519488	-86.54888	10.73085	11.24833	2.04E-05	5.95E-05	0.002833142	dnf3	2.34614	USDA1106-chr	46609	46610	959	freebayes-variant-USDA1106-chr-3660584-A	CDO30_RS17800:gcvP, aminomethyl-transferring glycine dehydrogenase; protein_id=WP_010969293.1	292	138	1	1	NA	NA
USDA1106-chr	freebayes-variant-USDA1106-chr-46610-T	46610	0	T	C	0.058	-2.34614	0.519488	-86.54888	10.73085	11.24833	2.04E-05	5.95E-05	0.002833142	dnf3	2.34614	USDA1106-chr	46609	46610	959	freebayes-variant-USDA1106-chr-67821-C	CDO30_RS00320:amino acid ABC transporter substrate-binding protein; protein_id=WP_003535031.1	292	138	1	1	NA	NA
USDA1106-chr	freebayes-variant-USDA1106-chr-46610-T	46610	0	T	C	0.058	-2.34614	0.519488	-86.54888	10.73085	11.24833	2.04E-05	5.95E-05	0.002833142	dnf3	2.34614	USDA1106-chr	46609	46610	959	freebayes-variant-USDA1106-chr-3656112-T	CDO30_RS17780:DUF1775 domain-containing protein; protein_id=WP_010969295.1	292	138	1	1	NA	NA
USDA1106-chr	freebayes-variant-USDA1106-chr-46610-T	46610	0	T	C	0.058	-2.34614	0.519488	-86.54888	10.73085	11.24833	2.04E-05	5.95E-05	0.002833142	dnf3	2.34614	USDA1106-chr	46609	46610	959	freebayes-variant-USDA1106-chr-3609908-A	CDO30_RS17590:tgt, tRNA guanosine(34) transglycosylase Tgt; protein_id=WP_003529609.1	292	138	1	1	NA	NA
USDA1106-chr	freebayes-variant-USDA1106-chr-46610-T	46610	0	T	C	0.058	-2.34614	0.519488	-86.54888	10.73085	11.24833	2.04E-05	5.95E-05	0.002833142	dnf3	2.34614	USDA1106-chr	46609	46610	959	freebayes-variant-USDA1106-chr-3606798-A	CDO30_RS17580:SDR family NAD(P)-dependent oxidoreductase; protein_id=WP_010969324.1	292	138	1	1	NA	NA
USDA1106-chr	freebayes-variant-USDA1106-chr-46610-T	46610	0	T	C	0.058	-2.34614	0.519488	-86.54888	10.73085	11.24833	2.04E-05	5.95E-05	0.002833142	dnf3	2.34614	USDA1106-chr	46609	46610	959	freebayes-variant-USDA1106-chr-3583077-G	CDO30_RS34385:hypothetical protein; protein_id=WP_013844460.1	292	138	1	1	NA	NA
USDA1106-chr	freebayes-variant-USDA1106-chr-46610-T	46610	0	T	C	0.058	-2.34614	0.519488	-86.54888	10.73085	11.24833	2.04E-05	5.95E-05	0.002833142	dnf3	2.34614	USDA1106-chr	46609	46610	959	freebayes-variant-USDA1106-chr-3579294-G	CDO30_RS17405:multidrug efflux SMR transporter; protein_id=WP_010969347.1	292	138	1	1	NA	NA
USDA1106-chr	freebayes-variant-USDA1106-chr-46610-T	46610	0	T	C	0.058	-2.34614	0.519488	-86.54888	10.73085	11.24833	2.04E-05	5.95E-05	0.002833142	dnf3	2.34614	USDA1106-chr	46609	46610	959	freebayes-variant-USDA1106-chr-3573787-G	CDO30_RS17370:sseA, 3-mercaptopyruvate sulfurtransferase; protein_id=WP_010969352.1	292	138	1	1	NA	NA
USDA1106-chr	freebayes-variant-USDA1106-chr-46610-T	46610	0	T	C	0.058	-2.34614	0.519488	-86.54888	10.73085	11.24833	2.04E-05	5.95E-05	0.002833142	dnf3	2.34614	USDA1106-chr	46609	46610	959	freebayes-variant-USDA1106-chr-3573773-G	CDO30_RS17370:sseA, 3-mercaptopyruvate sulfurtransferase; protein_id=WP_010969352.1	292	138	1	1	NA	NA
USDA1106-chr	freebayes-variant-USDA1106-chr-46610-T	46610	0	T	C	0.058	-2.34614	0.519488	-86.54888	10.73085	11.24833	2.04E-05	5.95E-05	0.002833142	dnf3	2.34614	USDA1106-chr	46609	46610	959	freebayes-variant-USDA1106-chr-3573772-G	CDO30_RS17370:sseA, 3-mercaptopyruvate sulfurtransferase; protein_id=WP_010969352.1	292	138	1	1	NA	NA
USDA1106-chr	freebayes-variant-USDA1106-chr-46610-T	46610	0	T	C	0.058	-2.34614	0.519488	-86.54888	10.73085	11.24833	2.04E-05	5.95E-05	0.002833142	dnf3	2.34614	USDA1106-chr	46609	46610	959	freebayes-variant-USDA1106-chr-3617150-T	CDO30_RS17625:tetracycline resistance MFS efflux pump; protein_id=WP_010969318.1	292	138	1	1	NA	NA
USDA1106-chr	freebayes-variant-USDA1106-chr-46610-T	46610	0	T	C	0.058	-2.34614	0.519488	-86.54888	10.73085	11.24833	2.04E-05	5.95E-05	0.002833142	dnf3	2.34614	USDA1106-chr	46609	46610	959	freebayes-variant-USDA1106-chr-3573680-A	CDO30_RS17365:GNAT family N-acetyltransferase; protein_id=WP_010969353.1	292	138	1	1	NA	NA
USDA1106-chr	freebayes-variant-USDA1106-chr-46610-T	46610	0	T	C	0.058	-2.34614	0.519488	-86.54888	10.73085	11.24833	2.04E-05	5.95E-05	0.002833142	dnf3	2.34614	USDA1106-chr	46609	46610	959	freebayes-variant-USDA1106-chr-3573617-A	CDO30_RS17365:GNAT family N-acetyltransferase; protein_id=WP_010969353.1	292	138	1	1	NA	NA
USDA1106-chr	freebayes-variant-USDA1106-chr-46610-T	46610	0	T	C	0.058	-2.34614	0.519488	-86.54888	10.73085	11.24833	2.04E-05	5.95E-05	0.002833142	dnf3	2.34614	USDA1106-chr	46609	46610	959	freebayes-variant-USDA1106-chr-3567034-C	CDO30_RS17335:ilvA, threonine ammonia-lyase; protein_id=WP_010969357.1	292	138	1	1	NA	NA
USDA1106-chr	freebayes-variant-USDA1106-chr-46610-T	46610	0	T	C	0.058	-2.34614	0.519488	-86.54888	10.73085	11.24833	2.04E-05	5.95E-05	0.002833142	dnf3	2.34614	USDA1106-chr	46609	46610	959	freebayes-variant-USDA1106-chr-3559113-A	CDO30_RS17275:bifunctional ADP-dependent NAD(P)H-hydrate dehydratase/NAD(P)H-hydrate epimerase; protein_id=WP_010969363.1	292	138	1	1	NA	NA
USDA1106-chr	freebayes-variant-USDA1106-chr-46610-T	46610	0	T	C	0.058	-2.34614	0.519488	-86.54888	10.73085	11.24833	2.04E-05	5.95E-05	0.002833142	dnf3	2.34614	USDA1106-chr	46609	46610	959	freebayes-variant-USDA1106-chr-3556529-T	CDO30_RS17265:glnA, type I glutamate--ammonia ligase; protein_id=WP_003528053.1	292	138	1	1	NA	NA
USDA1106-chr	freebayes-variant-USDA1106-chr-46610-T	46610	0	T	C	0.058	-2.34614	0.519488	-86.54888	10.73085	11.24833	2.04E-05	5.95E-05	0.002833142	dnf3	2.34614	USDA1106-chr	46609	46610	959	freebayes-variant-USDA1106-chr-3556466-T	CDO30_RS17265:glnA, type I glutamate--ammonia ligase; protein_id=WP_003528053.1	292	138	1	1	NA	NA
USDA1106-chr	freebayes-variant-USDA1106-chr-46610-T	46610	0	T	C	0.058	-2.34614	0.519488	-86.54888	10.73085	11.24833	2.04E-05	5.95E-05	0.002833142	dnf3	2.34614	USDA1106-chr	46609	46610	959	freebayes-variant-USDA1106-chr-3660581-T	CDO30_RS17800:gcvP, aminomethyl-transferring glycine dehydrogenase; protein_id=WP_010969293.1	292	138	1	1	NA	NA
USDA1106-chr	freebayes-variant-USDA1106-chr-46610-T	46610	0	T	C	0.058	-2.34614	0.519488	-86.54888	10.73085	11.24833	2.04E-05	5.95E-05	0.002833142	dnf3	2.34614	USDA1106-chr	46609	46610	959	freebayes-variant-USDA1106-chr-3556307-T	CDO30_RS17265:glnA, type I glutamate--ammonia ligase; protein_id=WP_003528053.1	292	138	1	1	NA	NA
USDA1106-chr	freebayes-variant-USDA1106-chr-46610-T	46610	0	T	C	0.058	-2.34614	0.519488	-86.54888	10.73085	11.24833	2.04E-05	5.95E-05	0.002833142	dnf3	2.34614	USDA1106-chr	46609	46610	959	freebayes-variant-USDA1106-chr-3573623-G	CDO30_RS17365:GNAT family N-acetyltransferase; protein_id=WP_010969353.1	292	138	1	1	NA	NA
USDA1106-chr	freebayes-variant-USDA1106-chr-46610-T	46610	0	T	C	0.058	-2.34614	0.519488	-86.54888	10.73085	11.24833	2.04E-05	5.95E-05	0.002833142	dnf3	2.34614	USDA1106-chr	46609	46610	959	freebayes-variant-USDA1106-chr-3617392-AT	CDO30_RS17625:tetracycline resistance MFS efflux pump; protein_id=WP_010969318.1	292	138	1	1	NA	NA
USDA1106-chr	freebayes-variant-USDA1106-chr-46610-T	46610	0	T	C	0.058	-2.34614	0.519488	-86.54888	10.73085	11.24833	2.04E-05	5.95E-05	0.002833142	dnf3	2.34614	USDA1106-chr	46609	46610	959	freebayes-variant-USDA1106-chr-3573698-C	CDO30_RS17365:GNAT family N-acetyltransferase; protein_id=WP_010969353.1	292	138	1	1	NA	NA
USDA1106-chr	freebayes-variant-USDA1106-chr-46610-T	46610	0	T	C	0.058	-2.34614	0.519488	-86.54888	10.73085	11.24833	2.04E-05	5.95E-05	0.002833142	dnf3	2.34614	USDA1106-chr	46609	46610	959	freebayes-variant-USDA1106-chr-3623457-T	CDO30_RS17640:carB, carbamoyl-phosphate synthase large subunit; protein_id=WP_010969315.1	292	138	1	1	NA	NA
USDA1106-chr	freebayes-variant-USDA1106-chr-46610-T	46610	0	T	C	0.058	-2.34614	0.519488	-86.54888	10.73085	11.24833	2.04E-05	5.95E-05	0.002833142	dnf3	2.34614	USDA1106-chr	46609	46610	959	freebayes-variant-USDA1106-chr-3655579-A	CDO30_RS17775:hypothetical protein; protein_id=WP_003529533.1	292	138	1	1	NA	NA
USDA1106-chr	freebayes-variant-USDA1106-chr-46610-T	46610	0	T	C	0.058	-2.34614	0.519488	-86.54888	10.73085	11.24833	2.04E-05	5.95E-05	0.002833142	dnf3	2.34614	USDA1106-chr	46609	46610	959	freebayes-variant-USDA1106-chr-3617493-C	CDO30_RS17630:zinc metallopeptidase; protein_id=WP_010969317.1	292	138	1	1	NA	NA
USDA1106-chr	freebayes-variant-USDA1106-chr-46610-T	46610	0	T	C	0.058	-2.34614	0.519488	-86.54888	10.73085	11.24833	2.04E-05	5.95E-05	0.002833142	dnf3	2.34614	USDA1106-chr	46609	46610	959	freebayes-variant-USDA1106-chr-3656039-G	CDO30_RS17780:DUF1775 domain-containing protein; protein_id=WP_010969295.1	292	138	1	1	NA	NA
USDA1106-chr	freebayes-variant-USDA1106-chr-46610-T	46610	0	T	C	0.058	-2.34614	0.519488	-86.54888	10.73085	11.24833	2.04E-05	5.95E-05	0.002833142	dnf3	2.34614	USDA1106-chr	46609	46610	959	freebayes-variant-USDA1106-chr-3655558-C	CDO30_RS17775:hypothetical protein; protein_id=WP_003529533.1	292	138	1	1	NA	NA
USDA1106-chr	freebayes-variant-USDA1106-chr-46610-T	46610	0	T	C	0.058	-2.34614	0.519488	-86.54888	10.73085	11.24833	2.04E-05	5.95E-05	0.002833142	dnf3	2.34614	USDA1106-chr	46609	46610	959	freebayes-variant-USDA1106-chr-3654716-G	CDO30_RS17770:IS256-like element ISRm5 family transposase; protein_id=WP_010969296.1	292	138	1	1	NA	NA
USDA1106-chr	freebayes-variant-USDA1106-chr-46610-T	46610	0	T	C	0.058	-2.34614	0.519488	-86.54888	10.73085	11.24833	2.04E-05	5.95E-05	0.002833142	dnf3	2.34614	USDA1106-chr	46609	46610	959	freebayes-variant-USDA1106-chr-3654696-G	CDO30_RS17770:IS256-like element ISRm5 family transposase; protein_id=WP_010969296.1	292	138	1	1	NA	NA
USDA1106-chr	freebayes-variant-USDA1106-chr-46610-T	46610	0	T	C	0.058	-2.34614	0.519488	-86.54888	10.73085	11.24833	2.04E-05	5.95E-05	0.002833142	dnf3	2.34614	USDA1106-chr	46609	46610	959	freebayes-variant-USDA1106-chr-3654669-T	CDO30_RS17770:IS256-like element ISRm5 family transposase; protein_id=WP_010969296.1	292	138	1	1	NA	NA
USDA1106-chr	freebayes-variant-USDA1106-chr-46610-T	46610	0	T	C	0.058	-2.34614	0.519488	-86.54888	10.73085	11.24833	2.04E-05	5.95E-05	0.002833142	dnf3	2.34614	USDA1106-chr	46609	46610	959	freebayes-variant-USDA1106-chr-3654648-G	CDO30_RS17770:IS256-like element ISRm5 family transposase; protein_id=WP_010969296.1	292	138	1	1	NA	NA
USDA1106-chr	freebayes-variant-USDA1106-chr-46610-T	46610	0	T	C	0.058	-2.34614	0.519488	-86.54888	10.73085	11.24833	2.04E-05	5.95E-05	0.002833142	dnf3	2.34614	USDA1106-chr	46609	46610	959	freebayes-variant-USDA1106-chr-3654630-G	CDO30_RS17770:IS256-like element ISRm5 family transposase; protein_id=WP_010969296.1	292	138	1	1	NA	NA
USDA1106-chr	freebayes-variant-USDA1106-chr-46610-T	46610	0	T	C	0.058	-2.34614	0.519488	-86.54888	10.73085	11.24833	2.04E-05	5.95E-05	0.002833142	dnf3	2.34614	USDA1106-chr	46609	46610	959	freebayes-variant-USDA1106-chr-3654608-G	CDO30_RS17770:IS256-like element ISRm5 family transposase; protein_id=WP_010969296.1	292	138	1	1	NA	NA
USDA1106-chr	freebayes-variant-USDA1106-chr-46610-T	46610	0	T	C	0.058	-2.34614	0.519488	-86.54888	10.73085	11.24833	2.04E-05	5.95E-05	0.002833142	dnf3	2.34614	USDA1106-chr	46609	46610	959	freebayes-variant-USDA1106-chr-3654327-A	CDO30_RS17770:IS256-like element ISRm5 family transposase; protein_id=WP_010969296.1	292	138	1	1	NA	NA
USDA1106-chr	freebayes-variant-USDA1106-chr-46610-T	46610	0	T	C	0.058	-2.34614	0.519488	-86.54888	10.73085	11.24833	2.04E-05	5.95E-05	0.002833142	dnf3	2.34614	USDA1106-chr	46609	46610	959	freebayes-variant-USDA1106-chr-3649289-T	CDO30_RS17755:vitamin B12-dependent ribonucleotide reductase; protein_id=WP_003529536.1	292	138	1	1	NA	NA
USDA1106-chr	freebayes-variant-USDA1106-chr-46610-T	46610	0	T	C	0.058	-2.34614	0.519488	-86.54888	10.73085	11.24833	2.04E-05	5.95E-05	0.002833142	dnf3	2.34614	USDA1106-chr	46609	46610	959	freebayes-variant-USDA1106-chr-3648341-T	CDO30_RS17755:vitamin B12-dependent ribonucleotide reductase; protein_id=WP_003529536.1	292	138	1	1	NA	NA
USDA1106-chr	freebayes-variant-USDA1106-chr-46610-T	46610	0	T	C	0.058	-2.34614	0.519488	-86.54888	10.73085	11.24833	2.04E-05	5.95E-05	0.002833142	dnf3	2.34614	USDA1106-chr	46609	46610	959	freebayes-variant-USDA1106-chr-3646915-A	CDO30_RS17750:DUF72 domain-containing protein; protein_id=WP_010969299.1	292	138	1	1	NA	NA
USDA1106-chr	freebayes-variant-USDA1106-chr-46610-T	46610	0	T	C	0.058	-2.34614	0.519488	-86.54888	10.73085	11.24833	2.04E-05	5.95E-05	0.002833142	dnf3	2.34614	USDA1106-chr	46609	46610	959	freebayes-variant-USDA1106-chr-3646441-A	CDO30_RS17750:DUF72 domain-containing protein; protein_id=WP_010969299.1	292	138	1	1	NA	NA
USDA1106-chr	freebayes-variant-USDA1106-chr-46610-T	46610	0	T	C	0.058	-2.34614	0.519488	-86.54888	10.73085	11.24833	2.04E-05	5.95E-05	0.002833142	dnf3	2.34614	USDA1106-chr	46609	46610	959	freebayes-variant-USDA1106-chr-3646289-A	CDO30_RS17750:DUF72 domain-containing protein; protein_id=WP_010969299.1	292	138	1	1	NA	NA
USDA1106-chr	freebayes-variant-USDA1106-chr-46610-T	46610	0	T	C	0.058	-2.34614	0.519488	-86.54888	10.73085	11.24833	2.04E-05	5.95E-05	0.002833142	dnf3	2.34614	USDA1106-chr	46609	46610	959	freebayes-variant-USDA1106-chr-3641822-C	CDO30_RS17735:MarC family protein; protein_id=WP_010969300.1	292	138	1	1	NA	NA
USDA1106-chr	freebayes-variant-USDA1106-chr-46610-T	46610	0	T	C	0.058	-2.34614	0.519488	-86.54888	10.73085	11.24833	2.04E-05	5.95E-05	0.002833142	dnf3	2.34614	USDA1106-chr	46609	46610	959	freebayes-variant-USDA1106-chr-3654344-T	CDO30_RS17770:IS256-like element ISRm5 family transposase; protein_id=WP_010969296.1	292	138	1	1	NA	NA
USDA1106-chr	freebayes-variant-USDA1106-chr-411308-T	411308	0	T	C	0.058	-2.34614	0.519488	-86.54888	10.73085	11.24833	2.04E-05	5.95E-05	0.002833142	dnf3	2.34614	USDA1106-chr	411307	411308	1126	freebayes-variant-USDA1106-chr-445192-C	CDO30_RS02250:rarD, EamA family transporter RarD; protein_id=WP_003532716.1	8	5	2	2	NA	NA
USDA1106-chr	freebayes-variant-USDA1106-chr-411308-T	411308	0	T	C	0.058	-2.34614	0.519488	-86.54888	10.73085	11.24833	2.04E-05	5.95E-05	0.002833142	dnf3	2.34614	USDA1106-chr	411307	411308	1126	freebayes-variant-USDA1106-chr-410859-A	CDO30_RS02085:pdxA, 4-hydroxythreonine-4-phosphate dehydrogenase PdxA; protein_id=WP_010969073.1	8	5	2	2	NA	NA
USDA1106-chr	freebayes-variant-USDA1106-chr-411308-T	411308	0	T	C	0.058	-2.34614	0.519488	-86.54888	10.73085	11.24833	2.04E-05	5.95E-05	0.002833142	dnf3	2.34614	USDA1106-chr	411307	411308	1126	freebayes-variant-USDA1106-chr-445267-T	CDO30_RS02250:rarD, EamA family transporter RarD; protein_id=WP_003532716.1	8	5	2	2	NA	NA
USDA1106-chr	freebayes-variant-USDA1106-chr-411308-T	411308	0	T	C	0.058	-2.34614	0.519488	-86.54888	10.73085	11.24833	2.04E-05	5.95E-05	0.002833142	dnf3	2.34614	USDA1106-chr	411307	411308	1126	freebayes-variant-USDA1106-chr-425414-A	CDO30_RS02165:HlyD family secretion protein; protein_id=WP_010969064.1	8	5	2	2	NA	NA
USDA1106-chr	freebayes-variant-USDA1106-chr-411308-T	411308	0	T	C	0.058	-2.34614	0.519488	-86.54888	10.73085	11.24833	2.04E-05	5.95E-05	0.002833142	dnf3	2.34614	USDA1106-chr	411307	411308	1126	freebayes-variant-USDA1106-chr-445614-A	CDO30_RS02255:cimA, citramalate synthase; protein_id=WP_010969053.1	8	5	2	2	NA	NA
USDA1106-chr	freebayes-variant-USDA1106-chr-411308-T	411308	0	T	C	0.058	-2.34614	0.519488	-86.54888	10.73085	11.24833	2.04E-05	5.95E-05	0.002833142	dnf3	2.34614	USDA1106-chr	411307	411308	1126	freebayes-variant-USDA1106-chr-411308-T	CDO30_RS02085:pdxA, 4-hydroxythreonine-4-phosphate dehydrogenase PdxA; protein_id=WP_010969073.1	8	5	2	2	NA	NA
USDA1106-chr	freebayes-variant-USDA1106-chr-411308-T	411308	0	T	C	0.058	-2.34614	0.519488	-86.54888	10.73085	11.24833	2.04E-05	5.95E-05	0.002833142	dnf3	2.34614	USDA1106-chr	411307	411308	1126	freebayes-variant-USDA1106-chr-446332-G	CDO30_RS02255:cimA, citramalate synthase; protein_id=WP_010969053.1	8	5	2	2	NA	NA
USDA1106-chr	freebayes-variant-USDA1106-chr-411308-T	411308	0	T	C	0.058	-2.34614	0.519488	-86.54888	10.73085	11.24833	2.04E-05	5.95E-05	0.002833142	dnf3	2.34614	USDA1106-chr	411307	411308	1126	freebayes-variant-USDA1106-chr-448047-T	CDO30_RS02260:pip, prolyl aminopeptidase; protein_id=WP_010969052.1	8	5	2	2	NA	NA
USDA1106-chr	freebayes-variant-USDA1106-chr-411896-T	411896	0	T	A	0.058	-2.34614	0.519488	-86.54888	10.73085	11.24833	2.04E-05	5.95E-05	0.002833142	dnf3	2.34614		NA	NA	NA			0	0	3	3	1	1
USDA1106-chr	freebayes-variant-USDA1106-chr-376917-G	376917	0	G	A	0.07	-1.780658	0.4062381	-87.21902	10.04141	10.54733	3.36E-05	0.000120844	0.005553518	dnf3	1.780658	USDA1106-chr	376916	376917	929	freebayes-variant-USDA1106-chr-11438-C	CDO30_RS00070:segregation/condensation protein A; protein_id=WP_014526708.1	2	2	5	9	3	5
USDA1106-chr	freebayes-variant-USDA1106-chr-376917-G	376917	0	G	A	0.07	-1.780658	0.4062381	-87.21902	10.04141	10.54733	3.36E-05	0.000120844	0.005553518	dnf3	1.780658	USDA1106-chr	376916	376917	929	freebayes-variant-USDA1106-chr-376917-G	CDO30_RS01920:mprF, bifunctional lysylphosphatidylglycerol flippase/synthetase MprF; protein_id=WP_010969091.1	2	2	5	9	3	5
USDA1106-chr	freebayes-variant-USDA1106-chr-2301973-C	2301973	0	C	T	0.256	0.9354766	0.2388355	-102.9971	6.942937	7.585885	0.000182008	0.000143785	0.00046215	dnf4	0.9354766	USDA1106-chr	2301972	2301973	495	freebayes-variant-USDA1106-chr-2301973-C	CDO30_RS11045:gltB, glutamate synthase large subunit; protein_id=WP_010970207.1	1	1	1	72	1	33
USDA1106-chr	freebayes-variant-USDA1106-chr-309005-A	309005	0	A	G	0.128	0.7527633	0.2317963	-105.1799	8.550532	9.332167	0.001673913	0.001493831	0.00310646	dnf4	0.7527633	USDA1106-chr	309004	309005	777	freebayes-variant-USDA1106-chr-309005-A	CDO30_RS01590:PaaI family thioesterase; protein_id=WP_010969131.1	1	1	2	139	2	62
USDA1106-chr	pa-CDO30_RS12505-USDA1106-chr-2607471-A	2607471	0	A	G	0.209	0.6198284	0.1968493	-105.4396	7.932773	8.499303	0.002270746	0.001981297	0.003634904	dnf4	0.6198284	USDA1106-chr	2607470	2607471	550	pa-CDO30_RS12505-USDA1106-chr-2607471-A	CDO30_RS12505:sugar ABC transporter substrate-binding protein; protein_id=WP_010970004.1	4	4	3	224	NA	NA
USDA1106-chr	pa-CDO30_RS12505-USDA1106-chr-2607471-A	2607471	0	A	G	0.209	0.6198284	0.1968493	-105.4396	7.932773	8.499303	0.002270746	0.001981297	0.003634904	dnf4	0.6198284	USDA1106-chr	2607470	2607471	550	pa-CDO30_RS12525-USDA1106-chr-2611255-A	CDO30_RS12525:sterol desaturase family protein; protein_id=WP_010970000.1	4	4	3	224	NA	NA
USDA1106-chr	pa-CDO30_RS12505-USDA1106-chr-2607471-A	2607471	0	A	G	0.209	0.6198284	0.1968493	-105.4396	7.932773	8.499303	0.002270746	0.001981297	0.003634904	dnf4	0.6198284	USDA1106-chr	2607470	2607471	550	pa-CDO30_RS12520-USDA1106-chr-2610300-A	CDO30_RS12520:hypothetical protein; protein_id=WP_010970001.1	4	4	3	224	NA	NA
USDA1106-chr	pa-CDO30_RS12505-USDA1106-chr-2607471-A	2607471	0	A	G	0.209	0.6198284	0.1968493	-105.4396	7.932773	8.499303	0.002270746	0.001981297	0.003634904	dnf4	0.6198284	USDA1106-chr	2607470	2607471	550	pa-CDO30_RS12510-USDA1106-chr-2608468-A	CDO30_RS12510:ATP-binding cassette domain-containing protein; protein_id=WP_010970003.1	4	4	3	224	NA	NA
USDA1106-chr	pa-CDO30_RS12515-USDA1106-chr-2609346-A	2609346	1	A	G	0.2	0.5372533	0.1803805	-105.8975	6.939451	7.462476	0.003786138	0.003268953	0.005237608	dnf4	0.5372533	USDA1106-chr	2609345	2609346	1262	pa-CDO30_RS12530-USDA1106-chr-2612456-A	CDO30_RS12530:FAD-dependent oxidoreductase; protein_id=WP_051076807.1	5	5	4	285	NA	NA
USDA1106-chr	pa-CDO30_RS12515-USDA1106-chr-2609346-A	2609346	1	A	G	0.2	0.5372533	0.1803805	-105.8975	6.939451	7.462476	0.003786138	0.003268953	0.005237608	dnf4	0.5372533	USDA1106-chr	2609345	2609346	1262	pa-CDO30_RS12475-USDA1106-chr-2600254-A	CDO30_RS12475:ABC transporter ATP-binding protein; protein_id=WP_010970010.1	5	5	4	285	NA	NA
USDA1106-chr	pa-CDO30_RS12515-USDA1106-chr-2609346-A	2609346	1	A	G	0.2	0.5372533	0.1803805	-105.8975	6.939451	7.462476	0.003786138	0.003268953	0.005237608	dnf4	0.5372533	USDA1106-chr	2609345	2609346	1262	pa-CDO30_RS12470-USDA1106-chr-2599034-A	CDO30_RS12470:ABC transporter permease; protein_id=WP_088239336.1	5	5	4	285	NA	NA
USDA1106-chr	pa-CDO30_RS12515-USDA1106-chr-2609346-A	2609346	1	A	G	0.2	0.5372533	0.1803805	-105.8975	6.939451	7.462476	0.003786138	0.003268953	0.005237608	dnf4	0.5372533	USDA1106-chr	2609345	2609346	1262	pa-CDO30_RS12460-USDA1106-chr-2597052-A	CDO30_RS12460:LysR family transcriptional regulator; protein_id=WP_010970013.1	5	5	4	285	NA	NA
USDA1106-chr	pa-CDO30_RS12515-USDA1106-chr-2609346-A	2609346	1	A	G	0.2	0.5372533	0.1803805	-105.8975	6.939451	7.462476	0.003786138	0.003268953	0.005237608	dnf4	0.5372533	USDA1106-chr	2609345	2609346	1262	pa-CDO30_RS12515-USDA1106-chr-2609346-A	CDO30_RS12515:ABC transporter permease; protein_id=WP_010970002.1	5	5	4	285	NA	NA
USDA1106-chr	pa-CDO30_RS12465-USDA1106-chr-2598156-A	2598156	5	A	G	0.16	0.5030008	0.1733597	-106.2041	5.464126	5.856975	0.004740798	0.004581324	0.007227993	dnf4	0.5030008	USDA1106-chr	2598155	2598156	1419	pa-CDO30_RS12465-USDA1106-chr-2598156-A	CDO30_RS12465:ABC transporter permease; protein_id=WP_010970012.1	1	1	5	298	3	146
USDA1106-chr	freebayes-variant-USDA1106-chr-3031373-A	3031373	0	A	G	0.07	-1.357466	0.3812197	-95.25811	2.809771	2.79813	0.00061172	0.000872428	0.002705042	dnf6	1.357466	USDA1106-chr	3031372	3031373	912	freebayes-variant-USDA1106-chr-3645754-G	CDO30_RS17745:uvrA, excinuclease ABC subunit UvrA; protein_id=WP_003529545.1	30	21	1	6	NA	NA
USDA1106-chr	freebayes-variant-USDA1106-chr-3031373-A	3031373	0	A	G	0.07	-1.357466	0.3812197	-95.25811	2.809771	2.79813	0.00061172	0.000872428	0.002705042	dnf6	1.357466	USDA1106-chr	3031372	3031373	912	freebayes-variant-USDA1106-chr-2887241-A	CDO30_RS13920:CocE/NonD family hydrolase; protein_id=WP_010969810.1	30	21	1	6	NA	NA
USDA1106-chr	freebayes-variant-USDA1106-chr-3031373-A	3031373	0	A	G	0.07	-1.357466	0.3812197	-95.25811	2.809771	2.79813	0.00061172	0.000872428	0.002705042	dnf6	1.357466	USDA1106-chr	3031372	3031373	912	freebayes-variant-USDA1106-chr-2948320-G	CDO30_RS14190:L%2CD-transpeptidase family protein; protein_id=WP_013844647.1	30	21	1	6	NA	NA
USDA1106-chr	freebayes-variant-USDA1106-chr-3031373-A	3031373	0	A	G	0.07	-1.357466	0.3812197	-95.25811	2.809771	2.79813	0.00061172	0.000872428	0.002705042	dnf6	1.357466	USDA1106-chr	3031372	3031373	912	freebayes-variant-USDA1106-chr-2958868-T	CDO30_RS14235:metalloregulator ArsR/SmtB family transcription factor; protein_id=WP_010969763.1	30	21	1	6	NA	NA
USDA1106-chr	freebayes-variant-USDA1106-chr-3031373-A	3031373	0	A	G	0.07	-1.357466	0.3812197	-95.25811	2.809771	2.79813	0.00061172	0.000872428	0.002705042	dnf6	1.357466	USDA1106-chr	3031372	3031373	912	freebayes-variant-USDA1106-chr-3051724-C	CDO30_RS14680:miaA, tRNA (adenosine(37)-N6)-dimethylallyltransferase MiaA; protein_id=WP_003534915.1	30	21	1	6	NA	NA
USDA1106-chr	freebayes-variant-USDA1106-chr-3031373-A	3031373	0	A	G	0.07	-1.357466	0.3812197	-95.25811	2.809771	2.79813	0.00061172	0.000872428	0.002705042	dnf6	1.357466	USDA1106-chr	3031372	3031373	912	freebayes-variant-USDA1106-chr-3051768-T	CDO30_RS14680:miaA, tRNA (adenosine(37)-N6)-dimethylallyltransferase MiaA; protein_id=WP_003534915.1	30	21	1	6	NA	NA
USDA1106-chr	freebayes-variant-USDA1106-chr-3031373-A	3031373	0	A	G	0.07	-1.357466	0.3812197	-95.25811	2.809771	2.79813	0.00061172	0.000872428	0.002705042	dnf6	1.357466	USDA1106-chr	3031372	3031373	912	freebayes-variant-USDA1106-chr-3064206-T	CDO30_RS14750:anti-sigma factor; protein_id=WP_013844632.1	30	21	1	6	NA	NA
USDA1106-chr	freebayes-variant-USDA1106-chr-3031373-A	3031373	0	A	G	0.07	-1.357466	0.3812197	-95.25811	2.809771	2.79813	0.00061172	0.000872428	0.002705042	dnf6	1.357466	USDA1106-chr	3031372	3031373	912	freebayes-variant-USDA1106-chr-3065138-G	CDO30_RS14755:RNA polymerase sigma factor; protein_id=WP_003533844.1	30	21	1	6	NA	NA
USDA1106-chr	freebayes-variant-USDA1106-chr-3031373-A	3031373	0	A	G	0.07	-1.357466	0.3812197	-95.25811	2.809771	2.79813	0.00061172	0.000872428	0.002705042	dnf6	1.357466	USDA1106-chr	3031372	3031373	912	freebayes-variant-USDA1106-chr-3623819-C	CDO30_RS17645:hypothetical protein; protein_id=WP_014526756.1	30	21	1	6	NA	NA
USDA1106-chr	freebayes-variant-USDA1106-chr-3031373-A	3031373	0	A	G	0.07	-1.357466	0.3812197	-95.25811	2.809771	2.79813	0.00061172	0.000872428	0.002705042	dnf6	1.357466	USDA1106-chr	3031372	3031373	912	freebayes-variant-USDA1106-chr-3649505-G	CDO30_RS17755:vitamin B12-dependent ribonucleotide reductase; protein_id=WP_003529536.1	30	21	1	6	NA	NA
USDA1106-chr	freebayes-variant-USDA1106-chr-3031373-A	3031373	0	A	G	0.07	-1.357466	0.3812197	-95.25811	2.809771	2.79813	0.00061172	0.000872428	0.002705042	dnf6	1.357466	USDA1106-chr	3031372	3031373	912	freebayes-variant-USDA1106-chr-3650873-T	CDO30_RS17755:vitamin B12-dependent ribonucleotide reductase; protein_id=WP_003529536.1	30	21	1	6	NA	NA
USDA1106-chr	freebayes-variant-USDA1106-chr-3031373-A	3031373	0	A	G	0.07	-1.357466	0.3812197	-95.25811	2.809771	2.79813	0.00061172	0.000872428	0.002705042	dnf6	1.357466	USDA1106-chr	3031372	3031373	912	freebayes-variant-USDA1106-chr-3650972-C	CDO30_RS17755:vitamin B12-dependent ribonucleotide reductase; protein_id=WP_003529536.1	30	21	1	6	NA	NA
USDA1106-chr	freebayes-variant-USDA1106-chr-3031373-A	3031373	0	A	G	0.07	-1.357466	0.3812197	-95.25811	2.809771	2.79813	0.00061172	0.000872428	0.002705042	dnf6	1.357466	USDA1106-chr	3031372	3031373	912	freebayes-variant-USDA1106-chr-3651005-T	CDO30_RS17755:vitamin B12-dependent ribonucleotide reductase; protein_id=WP_003529536.1	30	21	1	6	NA	NA
USDA1106-chr	freebayes-variant-USDA1106-chr-3031373-A	3031373	0	A	G	0.07	-1.357466	0.3812197	-95.25811	2.809771	2.79813	0.00061172	0.000872428	0.002705042	dnf6	1.357466	USDA1106-chr	3031372	3031373	912	freebayes-variant-USDA1106-chr-3652846-GC	CDO30_RS17770:IS256-like element ISRm5 family transposase; protein_id=WP_010969296.1	30	21	1	6	NA	NA
USDA1106-chr	freebayes-variant-USDA1106-chr-3031373-A	3031373	0	A	G	0.07	-1.357466	0.3812197	-95.25811	2.809771	2.79813	0.00061172	0.000872428	0.002705042	dnf6	1.357466	USDA1106-chr	3031372	3031373	912	freebayes-variant-USDA1106-chr-3654779-A	CDO30_RS17770:IS256-like element ISRm5 family transposase; protein_id=WP_010969296.1	30	21	1	6	NA	NA
USDA1106-chr	freebayes-variant-USDA1106-chr-3031373-A	3031373	0	A	G	0.07	-1.357466	0.3812197	-95.25811	2.809771	2.79813	0.00061172	0.000872428	0.002705042	dnf6	1.357466	USDA1106-chr	3031372	3031373	912	freebayes-variant-USDA1106-chr-2875595-C	CDO30_RS13875:TonB-dependent siderophore receptor; protein_id=WP_010969817.1	30	21	1	6	NA	NA
USDA1106-chr	freebayes-variant-USDA1106-chr-3031373-A	3031373	0	A	G	0.07	-1.357466	0.3812197	-95.25811	2.809771	2.79813	0.00061172	0.000872428	0.002705042	dnf6	1.357466	USDA1106-chr	3031372	3031373	912	freebayes-variant-USDA1106-chr-2834590-A	CDO30_RS13660:SIMPL domain-containing protein; protein_id=WP_003537551.1	30	21	1	6	NA	NA
USDA1106-chr	freebayes-variant-USDA1106-chr-3031373-A	3031373	0	A	G	0.07	-1.357466	0.3812197	-95.25811	2.809771	2.79813	0.00061172	0.000872428	0.002705042	dnf6	1.357466	USDA1106-chr	3031372	3031373	912	freebayes-variant-USDA1106-chr-2923377-T	CDO30_RS14075:FGGY-family carbohydrate kinase; protein_id=WP_010969788.1	30	21	1	6	NA	NA
USDA1106-chr	freebayes-variant-USDA1106-chr-3031373-A	3031373	0	A	G	0.07	-1.357466	0.3812197	-95.25811	2.809771	2.79813	0.00061172	0.000872428	0.002705042	dnf6	1.357466	USDA1106-chr	3031372	3031373	912	freebayes-variant-USDA1106-chr-2821728-G	CDO30_RS13600:DNA primase; protein_id=WP_010969855.1	30	21	1	6	NA	NA
USDA1106-chr	freebayes-variant-USDA1106-chr-3031373-A	3031373	0	A	G	0.07	-1.357466	0.3812197	-95.25811	2.809771	2.79813	0.00061172	0.000872428	0.002705042	dnf6	1.357466	USDA1106-chr	3031372	3031373	912	freebayes-variant-USDA1106-chr-3031373-A	CDO30_RS14560:efflux RND transporter permease subunit; protein_id=WP_010969721.1	30	21	1	6	NA	NA
USDA1106-chr	freebayes-variant-USDA1106-chr-3031373-A	3031373	0	A	G	0.07	-1.357466	0.3812197	-95.25811	2.809771	2.79813	0.00061172	0.000872428	0.002705042	dnf6	1.357466	USDA1106-chr	3031372	3031373	912	freebayes-variant-USDA1106-chr-2806043-C	CDO30_RS13500:HAMP domain-containing protein; protein_id=WP_003532899.1	30	21	1	6	NA	NA
USDA1106-chr	freebayes-variant-USDA1106-chr-3031373-A	3031373	0	A	G	0.07	-1.357466	0.3812197	-95.25811	2.809771	2.79813	0.00061172	0.000872428	0.002705042	dnf6	1.357466	USDA1106-chr	3031372	3031373	912	freebayes-variant-USDA1106-chr-2812287-T	CDO30_RS13545:DMT family transporter; protein_id=WP_010969863.1	30	21	1	6	NA	NA
USDA1106-chr	freebayes-variant-USDA1106-chr-3031373-A	3031373	0	A	G	0.07	-1.357466	0.3812197	-95.25811	2.809771	2.79813	0.00061172	0.000872428	0.002705042	dnf6	1.357466	USDA1106-chr	3031372	3031373	912	freebayes-variant-USDA1106-chr-2813498-A	CDO30_RS13550:PQQ-dependent sugar dehydrogenase; protein_id=WP_010969862.1	30	21	1	6	NA	NA
USDA1106-chr	freebayes-variant-USDA1106-chr-3031373-A	3031373	0	A	G	0.07	-1.357466	0.3812197	-95.25811	2.809771	2.79813	0.00061172	0.000872428	0.002705042	dnf6	1.357466	USDA1106-chr	3031372	3031373	912	freebayes-variant-USDA1106-chr-2813564-A	CDO30_RS13550:PQQ-dependent sugar dehydrogenase; protein_id=WP_010969862.1	30	21	1	6	NA	NA
USDA1106-chr	freebayes-variant-USDA1106-chr-3031373-A	3031373	0	A	G	0.07	-1.357466	0.3812197	-95.25811	2.809771	2.79813	0.00061172	0.000872428	0.002705042	dnf6	1.357466	USDA1106-chr	3031372	3031373	912	freebayes-variant-USDA1106-chr-2834494-G	CDO30_RS13660:SIMPL domain-containing protein; protein_id=WP_003537551.1	30	21	1	6	NA	NA
USDA1106-chr	freebayes-variant-USDA1106-chr-3031373-A	3031373	0	A	G	0.07	-1.357466	0.3812197	-95.25811	2.809771	2.79813	0.00061172	0.000872428	0.002705042	dnf6	1.357466	USDA1106-chr	3031372	3031373	912	freebayes-variant-USDA1106-chr-2814726-C	CDO30_RS13560:hypothetical protein; protein_id=WP_003532924.1	30	21	1	6	NA	NA
USDA1106-chr	freebayes-variant-USDA1106-chr-3031373-A	3031373	0	A	G	0.07	-1.357466	0.3812197	-95.25811	2.809771	2.79813	0.00061172	0.000872428	0.002705042	dnf6	1.357466	USDA1106-chr	3031372	3031373	912	freebayes-variant-USDA1106-chr-2814884-GC	CDO30_RS13560:hypothetical protein; protein_id=WP_003532924.1	30	21	1	6	NA	NA
USDA1106-chr	freebayes-variant-USDA1106-chr-3031373-A	3031373	0	A	G	0.07	-1.357466	0.3812197	-95.25811	2.809771	2.79813	0.00061172	0.000872428	0.002705042	dnf6	1.357466	USDA1106-chr	3031372	3031373	912	freebayes-variant-USDA1106-chr-2815132-C	CDO30_RS13565:pyridoxal phosphate-dependent aminotransferase; protein_id=WP_010969860.1	30	21	1	6	NA	NA
USDA1106-chr	freebayes-variant-USDA1106-chr-3031373-A	3031373	0	A	G	0.07	-1.357466	0.3812197	-95.25811	2.809771	2.79813	0.00061172	0.000872428	0.002705042	dnf6	1.357466	USDA1106-chr	3031372	3031373	912	freebayes-variant-USDA1106-chr-2821704-C	CDO30_RS13600:DNA primase; protein_id=WP_010969855.1	30	21	1	6	NA	NA
USDA1106-chr	freebayes-variant-USDA1106-chr-3031373-A	3031373	0	A	G	0.07	-1.357466	0.3812197	-95.25811	2.809771	2.79813	0.00061172	0.000872428	0.002705042	dnf6	1.357466	USDA1106-chr	3031372	3031373	912	freebayes-variant-USDA1106-chr-2815126-G	CDO30_RS13565:pyridoxal phosphate-dependent aminotransferase; protein_id=WP_010969860.1	30	21	1	6	NA	NA
USDA1106-chr	freebayes-variant-USDA1106-chr-376917-G	376917	0	G	A	0.07	-1.244271	0.3423979	-95.32	2.467928	2.444089	0.000479611	0.000932673	0.003413662	dnf6	1.244271	USDA1106-chr	376916	376917	929	freebayes-variant-USDA1106-chr-11438-C	CDO30_RS00070:segregation/condensation protein A; protein_id=WP_014526708.1	2	2	2	7	1	4
USDA1106-chr	freebayes-variant-USDA1106-chr-376917-G	376917	0	G	A	0.07	-1.244271	0.3423979	-95.32	2.467928	2.444089	0.000479611	0.000932673	0.003413662	dnf6	1.244271	USDA1106-chr	376916	376917	929	freebayes-variant-USDA1106-chr-376917-G	CDO30_RS01920:mprF, bifunctional lysylphosphatidylglycerol flippase/synthetase MprF; protein_id=WP_010969091.1	2	2	2	7	1	4
USDA1106-chr	freebayes-variant-USDA1106-chr-379859-G	379859	0	G	A	0.07	-1.244271	0.3423979	-95.32	2.467928	2.444089	0.000479611	0.000932673	0.003413662	dnf6	1.244271	USDA1106-chr	379858	379859	1035	freebayes-variant-USDA1106-chr-426119-G	CDO30_RS02170:MFS transporter; protein_id=WP_010969063.1	3	2	3	8	2	5
USDA1106-chr	freebayes-variant-USDA1106-chr-379859-G	379859	0	G	A	0.07	-1.244271	0.3423979	-95.32	2.467928	2.444089	0.000479611	0.000932673	0.003413662	dnf6	1.244271	USDA1106-chr	379858	379859	1035	freebayes-variant-USDA1106-chr-379695-C	CDO30_RS01930:molybdopterin oxidoreductase family protein; protein_id=WP_014526666.1	3	2	3	8	2	5
USDA1106-chr	freebayes-variant-USDA1106-chr-379859-G	379859	0	G	A	0.07	-1.244271	0.3423979	-95.32	2.467928	2.444089	0.000479611	0.000932673	0.003413662	dnf6	1.244271	USDA1106-chr	379858	379859	1035	freebayes-variant-USDA1106-chr-379859-G	CDO30_RS01930:molybdopterin oxidoreductase family protein; protein_id=WP_014526666.1	3	2	3	8	2	5
USDA1106-chr	freebayes-variant-USDA1106-chr-708381-C	708381	0	C	G	0.302	1.086987	0.3035672	-95.47905	2.479113	2.458295	0.000572784	0.001107529	0.004005126	dnf6	1.086987	USDA1106-chr	708380	708381	297	freebayes-variant-USDA1106-chr-708381-C	CDO30_RS03590:FAD-binding oxidoreductase; protein_id=WP_010968876.1	6	3	4	29	3	16
USDA1106-chr	freebayes-variant-USDA1106-chr-708381-C	708381	0	C	G	0.302	1.086987	0.3035672	-95.47905	2.479113	2.458295	0.000572784	0.001107529	0.004005126	dnf6	1.086987	USDA1106-chr	708380	708381	297	freebayes-variant-USDA1106-chr-714531-T	CDO30_RS03615:helix-turn-helix transcriptional regulator; protein_id=WP_003533310.1	6	3	4	29	3	16
USDA1106-chr	freebayes-variant-USDA1106-chr-708381-C	708381	0	C	G	0.302	1.086987	0.3035672	-95.47905	2.479113	2.458295	0.000572784	0.001107529	0.004005126	dnf6	1.086987	USDA1106-chr	708380	708381	297	freebayes-variant-USDA1106-chr-718876-A	CDO30_RS03630:GGDEF domain-containing phosphodiesterase; protein_id=WP_010968870.1	6	3	4	29	3	16
USDA1106-chr	freebayes-variant-USDA1106-chr-708381-C	708381	0	C	G	0.302	1.086987	0.3035672	-95.47905	2.479113	2.458295	0.000572784	0.001107529	0.004005126	dnf6	1.086987	USDA1106-chr	708380	708381	297	freebayes-variant-USDA1106-chr-719302-G	CDO30_RS03630:GGDEF domain-containing phosphodiesterase; protein_id=WP_010968870.1	6	3	4	29	3	16
USDA1106-chr	freebayes-variant-USDA1106-chr-708381-C	708381	0	C	G	0.302	1.086987	0.3035672	-95.47905	2.479113	2.458295	0.000572784	0.001107529	0.004005126	dnf6	1.086987	USDA1106-chr	708380	708381	297	freebayes-variant-USDA1106-chr-719380-T	CDO30_RS03630:GGDEF domain-containing phosphodiesterase; protein_id=WP_010968870.1	6	3	4	29	3	16
USDA1106-chr	freebayes-variant-USDA1106-chr-708381-C	708381	0	C	G	0.302	1.086987	0.3035672	-95.47905	2.479113	2.458295	0.000572784	0.001107529	0.004005126	dnf6	1.086987	USDA1106-chr	708380	708381	297	freebayes-variant-USDA1106-chr-719812-C	CDO30_RS03630:GGDEF domain-containing phosphodiesterase; protein_id=WP_010968870.1	6	3	4	29	3	16
USDA1106-chr	freebayes-variant-USDA1106-chr-715189-G	715189	0	G	A	0.302	1.086987	0.3035672	-95.47905	2.479113	2.458295	0.000572784	0.001107529	0.004005126	dnf6	1.086987	USDA1106-chr	715188	715189	191	freebayes-variant-USDA1106-chr-715189-G	CDO30_RS03615:helix-turn-helix transcriptional regulator; protein_id=WP_003533310.1	3	2	5	30	4	17
USDA1106-chr	freebayes-variant-USDA1106-chr-715189-G	715189	0	G	A	0.302	1.086987	0.3035672	-95.47905	2.479113	2.458295	0.000572784	0.001107529	0.004005126	dnf6	1.086987	USDA1106-chr	715188	715189	191	freebayes-variant-USDA1106-chr-708177-T	CDO30_RS03590:FAD-binding oxidoreductase; protein_id=WP_010968876.1	3	2	5	30	4	17
USDA1106-chr	freebayes-variant-USDA1106-chr-715189-G	715189	0	G	A	0.302	1.086987	0.3035672	-95.47905	2.479113	2.458295	0.000572784	0.001107529	0.004005126	dnf6	1.086987	USDA1106-chr	715188	715189	191	freebayes-variant-USDA1106-chr-714577-G	CDO30_RS03615:helix-turn-helix transcriptional regulator; protein_id=WP_003533310.1	3	2	5	30	4	17
USDA1106-chr	freebayes-variant-USDA1106-chr-3160446-G	3160446	0	G	A	0.279	1.277926	0.3579664	-102.7288	2.844543	2.814995	0.000593558	0.00135506	0.005159722	dnf7	1.277926	USDA1106-chr	3160445	3160446	376	freebayes-variant-USDA1106-chr-3115758-A	CDO30_RS15010:HAD-IIB family hydrolase; protein_id=WP_010969667.1	35	18	1	10	NA	NA
USDA1106-chr	freebayes-variant-USDA1106-chr-3160446-G	3160446	0	G	A	0.279	1.277926	0.3579664	-102.7288	2.844543	2.814995	0.000593558	0.00135506	0.005159722	dnf7	1.277926	USDA1106-chr	3160445	3160446	376	freebayes-variant-USDA1106-chr-3159926-C	CDO30_RS15260:DUF1515 family protein; protein_id=WP_010969636.1	35	18	1	10	NA	NA
USDA1106-chr	freebayes-variant-USDA1106-chr-3160446-G	3160446	0	G	A	0.279	1.277926	0.3579664	-102.7288	2.844543	2.814995	0.000593558	0.00135506	0.005159722	dnf7	1.277926	USDA1106-chr	3160445	3160446	376	freebayes-variant-USDA1106-chr-3142889-G	CDO30_RS15125:FecR family protein; protein_id=WP_010969652.1	35	18	1	10	NA	NA
USDA1106-chr	freebayes-variant-USDA1106-chr-3160446-G	3160446	0	G	A	0.279	1.277926	0.3579664	-102.7288	2.844543	2.814995	0.000593558	0.00135506	0.005159722	dnf7	1.277926	USDA1106-chr	3160445	3160446	376	freebayes-variant-USDA1106-chr-3142627-T	CDO30_RS15125:FecR family protein; protein_id=WP_010969652.1	35	18	1	10	NA	NA
USDA1106-chr	freebayes-variant-USDA1106-chr-3160446-G	3160446	0	G	A	0.279	1.277926	0.3579664	-102.7288	2.844543	2.814995	0.000593558	0.00135506	0.005159722	dnf7	1.277926	USDA1106-chr	3160445	3160446	376	freebayes-variant-USDA1106-chr-3142434-A	CDO30_RS15125:FecR family protein; protein_id=WP_010969652.1	35	18	1	10	NA	NA
USDA1106-chr	freebayes-variant-USDA1106-chr-3160446-G	3160446	0	G	A	0.279	1.277926	0.3579664	-102.7288	2.844543	2.814995	0.000593558	0.00135506	0.005159722	dnf7	1.277926	USDA1106-chr	3160445	3160446	376	freebayes-variant-USDA1106-chr-3141882-A	CDO30_RS15120:TonB-dependent receptor; protein_id=WP_010969653.1	35	18	1	10	NA	NA
USDA1106-chr	freebayes-variant-USDA1106-chr-3160446-G	3160446	0	G	A	0.279	1.277926	0.3579664	-102.7288	2.844543	2.814995	0.000593558	0.00135506	0.005159722	dnf7	1.277926	USDA1106-chr	3160445	3160446	376	freebayes-variant-USDA1106-chr-3141571-G	CDO30_RS15120:TonB-dependent receptor; protein_id=WP_010969653.1	35	18	1	10	NA	NA
USDA1106-chr	freebayes-variant-USDA1106-chr-3160446-G	3160446	0	G	A	0.279	1.277926	0.3579664	-102.7288	2.844543	2.814995	0.000593558	0.00135506	0.005159722	dnf7	1.277926	USDA1106-chr	3160445	3160446	376	freebayes-variant-USDA1106-chr-3126407-G	CDO30_RS15050:pilus assembly protein; protein_id=WP_010969662.1	35	18	1	10	NA	NA
USDA1106-chr	freebayes-variant-USDA1106-chr-3160446-G	3160446	0	G	A	0.279	1.277926	0.3579664	-102.7288	2.844543	2.814995	0.000593558	0.00135506	0.005159722	dnf7	1.277926	USDA1106-chr	3160445	3160446	376	freebayes-variant-USDA1106-chr-3122103-A	CDO30_RS15035:TRAP transporter substrate-binding protein; protein_id=WP_010969663.1	35	18	1	10	NA	NA
USDA1106-chr	freebayes-variant-USDA1106-chr-3160446-G	3160446	0	G	A	0.279	1.277926	0.3579664	-102.7288	2.844543	2.814995	0.000593558	0.00135506	0.005159722	dnf7	1.277926	USDA1106-chr	3160445	3160446	376	freebayes-variant-USDA1106-chr-3122027-G	CDO30_RS15035:TRAP transporter substrate-binding protein; protein_id=WP_010969663.1	35	18	1	10	NA	NA
USDA1106-chr	freebayes-variant-USDA1106-chr-3160446-G	3160446	0	G	A	0.279	1.277926	0.3579664	-102.7288	2.844543	2.814995	0.000593558	0.00135506	0.005159722	dnf7	1.277926	USDA1106-chr	3160445	3160446	376	freebayes-variant-USDA1106-chr-3122025-A	CDO30_RS15035:TRAP transporter substrate-binding protein; protein_id=WP_010969663.1	35	18	1	10	NA	NA
USDA1106-chr	freebayes-variant-USDA1106-chr-3160446-G	3160446	0	G	A	0.279	1.277926	0.3579664	-102.7288	2.844543	2.814995	0.000593558	0.00135506	0.005159722	dnf7	1.277926	USDA1106-chr	3160445	3160446	376	freebayes-variant-USDA1106-chr-3116282-A	CDO30_RS15010:HAD-IIB family hydrolase; protein_id=WP_010969667.1	35	18	1	10	NA	NA
USDA1106-chr	freebayes-variant-USDA1106-chr-3160446-G	3160446	0	G	A	0.279	1.277926	0.3579664	-102.7288	2.844543	2.814995	0.000593558	0.00135506	0.005159722	dnf7	1.277926	USDA1106-chr	3160445	3160446	376	freebayes-variant-USDA1106-chr-3116181-G	CDO30_RS15010:HAD-IIB family hydrolase; protein_id=WP_010969667.1	35	18	1	10	NA	NA
USDA1106-chr	freebayes-variant-USDA1106-chr-3160446-G	3160446	0	G	A	0.279	1.277926	0.3579664	-102.7288	2.844543	2.814995	0.000593558	0.00135506	0.005159722	dnf7	1.277926	USDA1106-chr	3160445	3160446	376	freebayes-variant-USDA1106-chr-3115389-C	CDO30_RS15010:HAD-IIB family hydrolase; protein_id=WP_010969667.1	35	18	1	10	NA	NA
USDA1106-chr	freebayes-variant-USDA1106-chr-3160446-G	3160446	0	G	A	0.279	1.277926	0.3579664	-102.7288	2.844543	2.814995	0.000593558	0.00135506	0.005159722	dnf7	1.277926	USDA1106-chr	3160445	3160446	376	freebayes-variant-USDA1106-chr-3109130-G	CDO30_RS14970:glutathione S-transferase family protein; protein_id=WP_010969671.1	35	18	1	10	NA	NA
USDA1106-chr	freebayes-variant-USDA1106-chr-3160446-G	3160446	0	G	A	0.279	1.277926	0.3579664	-102.7288	2.844543	2.814995	0.000593558	0.00135506	0.005159722	dnf7	1.277926	USDA1106-chr	3160445	3160446	376	freebayes-variant-USDA1106-chr-3109046-C	CDO30_RS14970:glutathione S-transferase family protein; protein_id=WP_010969671.1	35	18	1	10	NA	NA
USDA1106-chr	freebayes-variant-USDA1106-chr-3160446-G	3160446	0	G	A	0.279	1.277926	0.3579664	-102.7288	2.844543	2.814995	0.000593558	0.00135506	0.005159722	dnf7	1.277926	USDA1106-chr	3160445	3160446	376	freebayes-variant-USDA1106-chr-3106955-A	CDO30_RS14960:PLP-dependent aminotransferase family protein; protein_id=WP_010969673.1	35	18	1	10	NA	NA
USDA1106-chr	freebayes-variant-USDA1106-chr-3160446-G	3160446	0	G	A	0.279	1.277926	0.3579664	-102.7288	2.844543	2.814995	0.000593558	0.00135506	0.005159722	dnf7	1.277926	USDA1106-chr	3160445	3160446	376	freebayes-variant-USDA1106-chr-3102706-A	CDO30_RS14940:adenylate/guanylate cyclase domain-containing protein; protein_id=WP_010969677.1	35	18	1	10	NA	NA
USDA1106-chr	freebayes-variant-USDA1106-chr-3160446-G	3160446	0	G	A	0.279	1.277926	0.3579664	-102.7288	2.844543	2.814995	0.000593558	0.00135506	0.005159722	dnf7	1.277926	USDA1106-chr	3160445	3160446	376	freebayes-variant-USDA1106-chr-3102700-A	CDO30_RS14940:adenylate/guanylate cyclase domain-containing protein; protein_id=WP_010969677.1	35	18	1	10	NA	NA
USDA1106-chr	freebayes-variant-USDA1106-chr-3160446-G	3160446	0	G	A	0.279	1.277926	0.3579664	-102.7288	2.844543	2.814995	0.000593558	0.00135506	0.005159722	dnf7	1.277926	USDA1106-chr	3160445	3160446	376	freebayes-variant-USDA1106-chr-3102698-G	CDO30_RS14940:adenylate/guanylate cyclase domain-containing protein; protein_id=WP_010969677.1	35	18	1	10	NA	NA
USDA1106-chr	freebayes-variant-USDA1106-chr-3160446-G	3160446	0	G	A	0.279	1.277926	0.3579664	-102.7288	2.844543	2.814995	0.000593558	0.00135506	0.005159722	dnf7	1.277926	USDA1106-chr	3160445	3160446	376	freebayes-variant-USDA1106-chr-3102693-G	CDO30_RS14940:adenylate/guanylate cyclase domain-containing protein; protein_id=WP_010969677.1	35	18	1	10	NA	NA
USDA1106-chr	freebayes-variant-USDA1106-chr-3160446-G	3160446	0	G	A	0.279	1.277926	0.3579664	-102.7288	2.844543	2.814995	0.000593558	0.00135506	0.005159722	dnf7	1.277926	USDA1106-chr	3160445	3160446	376	freebayes-variant-USDA1106-chr-3077357-T	CDO30_RS14805:hypothetical protein; protein_id=WP_010969695.1	35	18	1	10	NA	NA
USDA1106-chr	freebayes-variant-USDA1106-chr-3160446-G	3160446	0	G	A	0.279	1.277926	0.3579664	-102.7288	2.844543	2.814995	0.000593558	0.00135506	0.005159722	dnf7	1.277926	USDA1106-chr	3160445	3160446	376	freebayes-variant-USDA1106-chr-2966308-C	CDO30_RS14270:DUF3419 family protein; protein_id=WP_010969759.1	35	18	1	10	NA	NA
USDA1106-chr	freebayes-variant-USDA1106-chr-3160446-G	3160446	0	G	A	0.279	1.277926	0.3579664	-102.7288	2.844543	2.814995	0.000593558	0.00135506	0.005159722	dnf7	1.277926	USDA1106-chr	3160445	3160446	376	freebayes-variant-USDA1106-chr-2965356-C	CDO30_RS14270:DUF3419 family protein; protein_id=WP_010969759.1	35	18	1	10	NA	NA
USDA1106-chr	freebayes-variant-USDA1106-chr-3160446-G	3160446	0	G	A	0.279	1.277926	0.3579664	-102.7288	2.844543	2.814995	0.000593558	0.00135506	0.005159722	dnf7	1.277926	USDA1106-chr	3160445	3160446	376	freebayes-variant-USDA1106-chr-2888199-A	CDO30_RS13925:ABC transporter substrate-binding protein; protein_id=WP_010969809.1	35	18	1	10	NA	NA
USDA1106-chr	freebayes-variant-USDA1106-chr-3160446-G	3160446	0	G	A	0.279	1.277926	0.3579664	-102.7288	2.844543	2.814995	0.000593558	0.00135506	0.005159722	dnf7	1.277926	USDA1106-chr	3160445	3160446	376	freebayes-variant-USDA1106-chr-3160446-G	CDO30_RS15265:hypothetical protein; protein_id=WP_003530069.1	35	18	1	10	NA	NA
USDA1106-chr	freebayes-variant-USDA1106-chr-3160446-G	3160446	0	G	A	0.279	1.277926	0.3579664	-102.7288	2.844543	2.814995	0.000593558	0.00135506	0.005159722	dnf7	1.277926	USDA1106-chr	3160445	3160446	376	freebayes-variant-USDA1106-chr-3159986-G	CDO30_RS15260:DUF1515 family protein; protein_id=WP_010969636.1	35	18	1	10	NA	NA
USDA1106-chr	freebayes-variant-USDA1106-chr-3160446-G	3160446	0	G	A	0.279	1.277926	0.3579664	-102.7288	2.844543	2.814995	0.000593558	0.00135506	0.005159722	dnf7	1.277926	USDA1106-chr	3160445	3160446	376	freebayes-variant-USDA1106-chr-3172276-A	CDO30_RS15325:calcium-binding protein; protein_id=WP_013844604.1	35	18	1	10	NA	NA
USDA1106-chr	freebayes-variant-USDA1106-chr-3160446-G	3160446	0	G	A	0.279	1.277926	0.3579664	-102.7288	2.844543	2.814995	0.000593558	0.00135506	0.005159722	dnf7	1.277926	USDA1106-chr	3160445	3160446	376	freebayes-variant-USDA1106-chr-3160120-T	CDO30_RS15260:DUF1515 family protein; protein_id=WP_010969636.1	35	18	1	10	NA	NA
USDA1106-chr	freebayes-variant-USDA1106-chr-3160446-G	3160446	0	G	A	0.279	1.277926	0.3579664	-102.7288	2.844543	2.814995	0.000593558	0.00135506	0.005159722	dnf7	1.277926	USDA1106-chr	3160445	3160446	376	freebayes-variant-USDA1106-chr-3198253-G	CDO30_RS15490:LysR family transcriptional regulator; protein_id=WP_010969606.1	35	18	1	10	NA	NA
USDA1106-chr	freebayes-variant-USDA1106-chr-3160446-G	3160446	0	G	A	0.279	1.277926	0.3579664	-102.7288	2.844543	2.814995	0.000593558	0.00135506	0.005159722	dnf7	1.277926	USDA1106-chr	3160445	3160446	376	freebayes-variant-USDA1106-chr-3213891-C	CDO30_RS15555:cobN, cobaltochelatase subunit CobN; protein_id=WP_015445621.1	35	18	1	10	NA	NA
USDA1106-chr	freebayes-variant-USDA1106-chr-3160446-G	3160446	0	G	A	0.279	1.277926	0.3579664	-102.7288	2.844543	2.814995	0.000593558	0.00135506	0.005159722	dnf7	1.277926	USDA1106-chr	3160445	3160446	376	freebayes-variant-USDA1106-chr-3213921-C	CDO30_RS15555:cobN, cobaltochelatase subunit CobN; protein_id=WP_015445621.1	35	18	1	10	NA	NA
USDA1106-chr	freebayes-variant-USDA1106-chr-3160446-G	3160446	0	G	A	0.279	1.277926	0.3579664	-102.7288	2.844543	2.814995	0.000593558	0.00135506	0.005159722	dnf7	1.277926	USDA1106-chr	3160445	3160446	376	freebayes-variant-USDA1106-chr-3214962-T	CDO30_RS15555:cobN, cobaltochelatase subunit CobN; protein_id=WP_015445621.1	35	18	1	10	NA	NA
USDA1106-chr	freebayes-variant-USDA1106-chr-3160446-G	3160446	0	G	A	0.279	1.277926	0.3579664	-102.7288	2.844543	2.814995	0.000593558	0.00135506	0.005159722	dnf7	1.277926	USDA1106-chr	3160445	3160446	376	freebayes-variant-USDA1106-chr-3227882-C	CDO30_RS15615:cobyrinate a%2Cc-diamide synthase; protein_id=WP_010969584.1	35	18	1	10	NA	NA
USDA1106-chr	freebayes-variant-USDA1106-chr-3160446-G	3160446	0	G	A	0.279	1.277926	0.3579664	-102.7288	2.844543	2.814995	0.000593558	0.00135506	0.005159722	dnf7	1.277926	USDA1106-chr	3160445	3160446	376	freebayes-variant-USDA1106-chr-3175632-T	CDO30_RS15345:dmeF, CDF family Co(II)/Ni(II) efflux transporter DmeF; protein_id=WP_010969625.1	35	18	1	10	NA	NA
USDA1106-chr	freebayes-variant-USDA1106-chr-3350393-C	3350393	0	C	G	0.267	1.342449	0.4091521	-103.2854	3.279865	3.258599	0.001507225	0.002483614	0.006823926	dnf7	1.342449	USDA1106-chr	3350392	3350393	428	freebayes-variant-USDA1106-chr-3457544-A	CDO30_RS16730:SUF system Fe-S cluster assembly protein; protein_id=WP_010969429.1	64	36	2	6	NA	NA
USDA1106-chr	freebayes-variant-USDA1106-chr-3350393-C	3350393	0	C	G	0.267	1.342449	0.4091521	-103.2854	3.279865	3.258599	0.001507225	0.002483614	0.006823926	dnf7	1.342449	USDA1106-chr	3350392	3350393	428	freebayes-variant-USDA1106-chr-3256628-A	CDO30_RS15755:TRAP transporter large permease subunit; protein_id=WP_010969561.1	64	36	2	6	NA	NA
USDA1106-chr	freebayes-variant-USDA1106-chr-3350393-C	3350393	0	C	G	0.267	1.342449	0.4091521	-103.2854	3.279865	3.258599	0.001507225	0.002483614	0.006823926	dnf7	1.342449	USDA1106-chr	3350392	3350393	428	freebayes-variant-USDA1106-chr-3255081-G	CDO30_RS15745:hypothetical protein; protein_id=WP_010969562.1	64	36	2	6	NA	NA
USDA1106-chr	freebayes-variant-USDA1106-chr-3350393-C	3350393	0	C	G	0.267	1.342449	0.4091521	-103.2854	3.279865	3.258599	0.001507225	0.002483614	0.006823926	dnf7	1.342449	USDA1106-chr	3350392	3350393	428	freebayes-variant-USDA1106-chr-3243229-A	CDO30_RS15700:ABC transporter substrate-binding protein; protein_id=WP_003536827.1	64	36	2	6	NA	NA
USDA1106-chr	freebayes-variant-USDA1106-chr-3350393-C	3350393	0	C	G	0.267	1.342449	0.4091521	-103.2854	3.279865	3.258599	0.001507225	0.002483614	0.006823926	dnf7	1.342449	USDA1106-chr	3350392	3350393	428	freebayes-variant-USDA1106-chr-3241796-T	CDO30_RS15695:LacI family DNA-binding transcriptional regulator; protein_id=WP_014529376.1	64	36	2	6	NA	NA
USDA1106-chr	freebayes-variant-USDA1106-chr-3350393-C	3350393	0	C	G	0.267	1.342449	0.4091521	-103.2854	3.279865	3.258599	0.001507225	0.002483614	0.006823926	dnf7	1.342449	USDA1106-chr	3350392	3350393	428	freebayes-variant-USDA1106-chr-3137516-A	CDO30_RS15110:type I secretion system permease/ATPase; protein_id=WP_010969655.1	64	36	2	6	NA	NA
USDA1106-chr	freebayes-variant-USDA1106-chr-3350393-C	3350393	0	C	G	0.267	1.342449	0.4091521	-103.2854	3.279865	3.258599	0.001507225	0.002483614	0.006823926	dnf7	1.342449	USDA1106-chr	3350392	3350393	428	freebayes-variant-USDA1106-chr-3137818-C	CDO30_RS15110:type I secretion system permease/ATPase; protein_id=WP_010969655.1	64	36	2	6	NA	NA
USDA1106-chr	freebayes-variant-USDA1106-chr-3350393-C	3350393	0	C	G	0.267	1.342449	0.4091521	-103.2854	3.279865	3.258599	0.001507225	0.002483614	0.006823926	dnf7	1.342449	USDA1106-chr	3350392	3350393	428	freebayes-variant-USDA1106-chr-3331341-C	CDO30_RS16145:phytanoyl-CoA dioxygenase family protein; protein_id=WP_010969510.1	64	36	2	6	NA	NA
USDA1106-chr	freebayes-variant-USDA1106-chr-3350393-C	3350393	0	C	G	0.267	1.342449	0.4091521	-103.2854	3.279865	3.258599	0.001507225	0.002483614	0.006823926	dnf7	1.342449	USDA1106-chr	3350392	3350393	428	freebayes-variant-USDA1106-chr-3137421-A	CDO30_RS15110:type I secretion system permease/ATPase; protein_id=WP_010969655.1	64	36	2	6	NA	NA
USDA1106-chr	freebayes-variant-USDA1106-chr-3350393-C	3350393	0	C	G	0.267	1.342449	0.4091521	-103.2854	3.279865	3.258599	0.001507225	0.002483614	0.006823926	dnf7	1.342449	USDA1106-chr	3350392	3350393	428	freebayes-variant-USDA1106-chr-3449620-A	CDO30_RS16690:anhydro-N-acetylmuramic acid kinase; protein_id=WP_003531474.1	64	36	2	6	NA	NA
USDA1106-chr	freebayes-variant-USDA1106-chr-3350393-C	3350393	0	C	G	0.267	1.342449	0.4091521	-103.2854	3.279865	3.258599	0.001507225	0.002483614	0.006823926	dnf7	1.342449	USDA1106-chr	3350392	3350393	428	freebayes-variant-USDA1106-chr-3138145-T	CDO30_RS15115:hemolysin; protein_id=WP_010969654.1	64	36	2	6	NA	NA
USDA1106-chr	freebayes-variant-USDA1106-chr-3350393-C	3350393	0	C	G	0.267	1.342449	0.4091521	-103.2854	3.279865	3.258599	0.001507225	0.002483614	0.006823926	dnf7	1.342449	USDA1106-chr	3350392	3350393	428	freebayes-variant-USDA1106-chr-3342379-T	CDO30_RS16200:dipeptide epimerase; protein_id=WP_010969505.1	64	36	2	6	NA	NA
USDA1106-chr	freebayes-variant-USDA1106-chr-3350393-C	3350393	0	C	G	0.267	1.342449	0.4091521	-103.2854	3.279865	3.258599	0.001507225	0.002483614	0.006823926	dnf7	1.342449	USDA1106-chr	3350392	3350393	428	freebayes-variant-USDA1106-chr-3344038-T	CDO30_RS16210:ABC transporter ATP-binding protein; protein_id=WP_010969503.1	64	36	2	6	NA	NA
USDA1106-chr	freebayes-variant-USDA1106-chr-3350393-C	3350393	0	C	G	0.267	1.342449	0.4091521	-103.2854	3.279865	3.258599	0.001507225	0.002483614	0.006823926	dnf7	1.342449	USDA1106-chr	3350392	3350393	428	freebayes-variant-USDA1106-chr-3343960-T	CDO30_RS16210:ABC transporter ATP-binding protein; protein_id=WP_010969503.1	64	36	2	6	NA	NA
USDA1106-chr	freebayes-variant-USDA1106-chr-3350393-C	3350393	0	C	G	0.267	1.342449	0.4091521	-103.2854	3.279865	3.258599	0.001507225	0.002483614	0.006823926	dnf7	1.342449	USDA1106-chr	3350392	3350393	428	freebayes-variant-USDA1106-chr-3438261-T	CDO30_RS16650:TfoX/Sxy family protein; protein_id=WP_010969438.1	64	36	2	6	NA	NA
USDA1106-chr	freebayes-variant-USDA1106-chr-3350393-C	3350393	0	C	G	0.267	1.342449	0.4091521	-103.2854	3.279865	3.258599	0.001507225	0.002483614	0.006823926	dnf7	1.342449	USDA1106-chr	3350392	3350393	428	freebayes-variant-USDA1106-chr-3344218-T	CDO30_RS16210:ABC transporter ATP-binding protein; protein_id=WP_010969503.1	64	36	2	6	NA	NA
USDA1106-chr	freebayes-variant-USDA1106-chr-3350393-C	3350393	0	C	G	0.267	1.342449	0.4091521	-103.2854	3.279865	3.258599	0.001507225	0.002483614	0.006823926	dnf7	1.342449	USDA1106-chr	3350392	3350393	428	freebayes-variant-USDA1106-chr-3350630-G	CDO30_RS16250:soxR, redox-sensitive transcriptional activator SoxR; protein_id=WP_088239343.1	64	36	2	6	NA	NA
USDA1106-chr	freebayes-variant-USDA1106-chr-3350393-C	3350393	0	C	G	0.267	1.342449	0.4091521	-103.2854	3.279865	3.258599	0.001507225	0.002483614	0.006823926	dnf7	1.342449	USDA1106-chr	3350392	3350393	428	freebayes-variant-USDA1106-chr-3350753-T	CDO30_RS16250:soxR, redox-sensitive transcriptional activator SoxR; protein_id=WP_088239343.1	64	36	2	6	NA	NA
USDA1106-chr	freebayes-variant-USDA1106-chr-3350393-C	3350393	0	C	G	0.267	1.342449	0.4091521	-103.2854	3.279865	3.258599	0.001507225	0.002483614	0.006823926	dnf7	1.342449	USDA1106-chr	3350392	3350393	428	freebayes-variant-USDA1106-chr-3351687-C	CDO30_RS16260:tRNA (cytidine(34)-2'-O)-methyltransferase; protein_id=WP_010969494.1	64	36	2	6	NA	NA
USDA1106-chr	freebayes-variant-USDA1106-chr-3350393-C	3350393	0	C	G	0.267	1.342449	0.4091521	-103.2854	3.279865	3.258599	0.001507225	0.002483614	0.006823926	dnf7	1.342449	USDA1106-chr	3350392	3350393	428	freebayes-variant-USDA1106-chr-3400442-A	CDO30_RS16435:ATP-binding protein; protein_id=WP_010969467.1	64	36	2	6	NA	NA
USDA1106-chr	freebayes-variant-USDA1106-chr-3350393-C	3350393	0	C	G	0.267	1.342449	0.4091521	-103.2854	3.279865	3.258599	0.001507225	0.002483614	0.006823926	dnf7	1.342449	USDA1106-chr	3350392	3350393	428	freebayes-variant-USDA1106-chr-3400487-T	CDO30_RS16435:ATP-binding protein; protein_id=WP_010969467.1	64	36	2	6	NA	NA
USDA1106-chr	freebayes-variant-USDA1106-chr-3350393-C	3350393	0	C	G	0.267	1.342449	0.4091521	-103.2854	3.279865	3.258599	0.001507225	0.002483614	0.006823926	dnf7	1.342449	USDA1106-chr	3350392	3350393	428	freebayes-variant-USDA1106-chr-3410935-A	CDO30_RS16485:purL, phosphoribosylformylglycinamidine synthase subunit PurL; protein_id=WP_010969461.1	64	36	2	6	NA	NA
USDA1106-chr	freebayes-variant-USDA1106-chr-3350393-C	3350393	0	C	G	0.267	1.342449	0.4091521	-103.2854	3.279865	3.258599	0.001507225	0.002483614	0.006823926	dnf7	1.342449	USDA1106-chr	3350392	3350393	428	freebayes-variant-USDA1106-chr-3428622-A	CDO30_RS16595:hypothetical protein; protein_id=WP_010969446.1	64	36	2	6	NA	NA
USDA1106-chr	freebayes-variant-USDA1106-chr-3350393-C	3350393	0	C	G	0.267	1.342449	0.4091521	-103.2854	3.279865	3.258599	0.001507225	0.002483614	0.006823926	dnf7	1.342449	USDA1106-chr	3350392	3350393	428	freebayes-variant-USDA1106-chr-3342866-G	CDO30_RS16205:ABC transporter permease; protein_id=WP_010969504.1	64	36	2	6	NA	NA
USDA1106-chr	freebayes-variant-USDA1106-chr-3350393-C	3350393	0	C	G	0.267	1.342449	0.4091521	-103.2854	3.279865	3.258599	0.001507225	0.002483614	0.006823926	dnf7	1.342449	USDA1106-chr	3350392	3350393	428	freebayes-variant-USDA1106-chr-3457562-C	CDO30_RS16730:SUF system Fe-S cluster assembly protein; protein_id=WP_010969429.1	64	36	2	6	NA	NA
USDA1106-chr	freebayes-variant-USDA1106-chr-3350393-C	3350393	0	C	G	0.267	1.342449	0.4091521	-103.2854	3.279865	3.258599	0.001507225	0.002483614	0.006823926	dnf7	1.342449	USDA1106-chr	3350392	3350393	428	freebayes-variant-USDA1106-chr-3480415-T	CDO30_RS16865:DUF924 family protein; protein_id=WP_010969414.1	64	36	2	6	NA	NA
USDA1106-chr	freebayes-variant-USDA1106-chr-3350393-C	3350393	0	C	G	0.267	1.342449	0.4091521	-103.2854	3.279865	3.258599	0.001507225	0.002483614	0.006823926	dnf7	1.342449	USDA1106-chr	3350392	3350393	428	freebayes-variant-USDA1106-chr-3463334-A	CDO30_RS16760:phaC, poly(3-hydroxyalkanoate) polymerase subunit PhaC; protein_id=WP_010969425.1	64	36	2	6	NA	NA
USDA1106-chr	freebayes-variant-USDA1106-chr-3350393-C	3350393	0	C	G	0.267	1.342449	0.4091521	-103.2854	3.279865	3.258599	0.001507225	0.002483614	0.006823926	dnf7	1.342449	USDA1106-chr	3350392	3350393	428	freebayes-variant-USDA1106-chr-904497-C	CDO30_RS04510:folD, bifunctional methylenetetrahydrofolate dehydrogenase/methenyltetrahydrofolate cyclohydrolase FolD; protein_id=WP_010968754.1	64	36	2	6	NA	NA
USDA1106-chr	freebayes-variant-USDA1106-chr-3350393-C	3350393	0	C	G	0.267	1.342449	0.4091521	-103.2854	3.279865	3.258599	0.001507225	0.002483614	0.006823926	dnf7	1.342449	USDA1106-chr	3350392	3350393	428	freebayes-variant-USDA1106-chr-904485-A	CDO30_RS04510:folD, bifunctional methylenetetrahydrofolate dehydrogenase/methenyltetrahydrofolate cyclohydrolase FolD; protein_id=WP_010968754.1	64	36	2	6	NA	NA
USDA1106-chr	freebayes-variant-USDA1106-chr-3350393-C	3350393	0	C	G	0.267	1.342449	0.4091521	-103.2854	3.279865	3.258599	0.001507225	0.002483614	0.006823926	dnf7	1.342449	USDA1106-chr	3350392	3350393	428	freebayes-variant-USDA1106-chr-3568167-G	CDO30_RS17340:transcriptional activator HlyU; protein_id=WP_003528242.1	64	36	2	6	NA	NA
USDA1106-chr	freebayes-variant-USDA1106-chr-3350393-C	3350393	0	C	G	0.267	1.342449	0.4091521	-103.2854	3.279865	3.258599	0.001507225	0.002483614	0.006823926	dnf7	1.342449	USDA1106-chr	3350392	3350393	428	freebayes-variant-USDA1106-chr-3565864-A	CDO30_RS17330:TrkH family potassium uptake protein; protein_id=WP_010969358.1	64	36	2	6	NA	NA
USDA1106-chr	freebayes-variant-USDA1106-chr-3350393-C	3350393	0	C	G	0.267	1.342449	0.4091521	-103.2854	3.279865	3.258599	0.001507225	0.002483614	0.006823926	dnf7	1.342449	USDA1106-chr	3350392	3350393	428	freebayes-variant-USDA1106-chr-3563013-T	CDO30_RS17305:hypothetical protein; protein_id=WP_013844464.1	64	36	2	6	NA	NA
USDA1106-chr	freebayes-variant-USDA1106-chr-3350393-C	3350393	0	C	G	0.267	1.342449	0.4091521	-103.2854	3.279865	3.258599	0.001507225	0.002483614	0.006823926	dnf7	1.342449	USDA1106-chr	3350392	3350393	428	freebayes-variant-USDA1106-chr-3561899-C	CDO30_RS17290:wrbA, NAD(P)H:quinone oxidoreductase type IV; protein_id=WP_003528068.1	64	36	2	6	NA	NA
USDA1106-chr	freebayes-variant-USDA1106-chr-3350393-C	3350393	0	C	G	0.267	1.342449	0.4091521	-103.2854	3.279865	3.258599	0.001507225	0.002483614	0.006823926	dnf7	1.342449	USDA1106-chr	3350392	3350393	428	freebayes-variant-USDA1106-chr-3545188-C	CDO30_RS17210:hypothetical protein; protein_id=WP_010969371.1	64	36	2	6	NA	NA
USDA1106-chr	freebayes-variant-USDA1106-chr-3350393-C	3350393	0	C	G	0.267	1.342449	0.4091521	-103.2854	3.279865	3.258599	0.001507225	0.002483614	0.006823926	dnf7	1.342449	USDA1106-chr	3350392	3350393	428	freebayes-variant-USDA1106-chr-3538939-A	CDO30_RS17190:recG, ATP-dependent DNA helicase RecG; protein_id=WP_010969373.1	64	36	2	6	NA	NA
USDA1106-chr	freebayes-variant-USDA1106-chr-3350393-C	3350393	0	C	G	0.267	1.342449	0.4091521	-103.2854	3.279865	3.258599	0.001507225	0.002483614	0.006823926	dnf7	1.342449	USDA1106-chr	3350392	3350393	428	freebayes-variant-USDA1106-chr-3529282-A	CDO30_RS17155:trpD, anthranilate phosphoribosyltransferase; protein_id=WP_003533254.1	64	36	2	6	NA	NA
USDA1106-chr	freebayes-variant-USDA1106-chr-3350393-C	3350393	0	C	G	0.267	1.342449	0.4091521	-103.2854	3.279865	3.258599	0.001507225	0.002483614	0.006823926	dnf7	1.342449	USDA1106-chr	3350392	3350393	428	freebayes-variant-USDA1106-chr-3528543-C	CDO30_RS17150:trpC, indole-3-glycerol phosphate synthase TrpC; protein_id=WP_010969378.1	64	36	2	6	NA	NA
USDA1106-chr	freebayes-variant-USDA1106-chr-3350393-C	3350393	0	C	G	0.267	1.342449	0.4091521	-103.2854	3.279865	3.258599	0.001507225	0.002483614	0.006823926	dnf7	1.342449	USDA1106-chr	3350392	3350393	428	freebayes-variant-USDA1106-chr-3528192-G	CDO30_RS17150:trpC, indole-3-glycerol phosphate synthase TrpC; protein_id=WP_010969378.1	64	36	2	6	NA	NA
USDA1106-chr	freebayes-variant-USDA1106-chr-3350393-C	3350393	0	C	G	0.267	1.342449	0.4091521	-103.2854	3.279865	3.258599	0.001507225	0.002483614	0.006823926	dnf7	1.342449	USDA1106-chr	3350392	3350393	428	freebayes-variant-USDA1106-chr-3528145-T	CDO30_RS17145:moaC, cyclic pyranopterin monophosphate synthase MoaC; protein_id=WP_010969379.1	64	36	2	6	NA	NA
USDA1106-chr	freebayes-variant-USDA1106-chr-3350393-C	3350393	0	C	G	0.267	1.342449	0.4091521	-103.2854	3.279865	3.258599	0.001507225	0.002483614	0.006823926	dnf7	1.342449	USDA1106-chr	3350392	3350393	428	freebayes-variant-USDA1106-chr-3528005-G	CDO30_RS17145:moaC, cyclic pyranopterin monophosphate synthase MoaC; protein_id=WP_010969379.1	64	36	2	6	NA	NA
USDA1106-chr	freebayes-variant-USDA1106-chr-3350393-C	3350393	0	C	G	0.267	1.342449	0.4091521	-103.2854	3.279865	3.258599	0.001507225	0.002483614	0.006823926	dnf7	1.342449	USDA1106-chr	3350392	3350393	428	freebayes-variant-USDA1106-chr-3485907-C	CDO30_RS16910:MBL fold metallo-hydrolase; protein_id=WP_010969409.1	64	36	2	6	NA	NA
USDA1106-chr	freebayes-variant-USDA1106-chr-3350393-C	3350393	0	C	G	0.267	1.342449	0.4091521	-103.2854	3.279865	3.258599	0.001507225	0.002483614	0.006823926	dnf7	1.342449	USDA1106-chr	3350392	3350393	428	freebayes-variant-USDA1106-chr-3480357-C	CDO30_RS16865:DUF924 family protein; protein_id=WP_010969414.1	64	36	2	6	NA	NA
USDA1106-chr	freebayes-variant-USDA1106-chr-3350393-C	3350393	0	C	G	0.267	1.342449	0.4091521	-103.2854	3.279865	3.258599	0.001507225	0.002483614	0.006823926	dnf7	1.342449	USDA1106-chr	3350392	3350393	428	freebayes-variant-USDA1106-chr-3478840-A	CDO30_RS16855:hypothetical protein; protein_id=WP_015445609.1	64	36	2	6	NA	NA
USDA1106-chr	freebayes-variant-USDA1106-chr-3350393-C	3350393	0	C	G	0.267	1.342449	0.4091521	-103.2854	3.279865	3.258599	0.001507225	0.002483614	0.006823926	dnf7	1.342449	USDA1106-chr	3350392	3350393	428	freebayes-variant-USDA1106-chr-3467852-G	CDO30_RS16780:recJ, single-stranded-DNA-specific exonuclease RecJ; protein_id=WP_010969421.1	64	36	2	6	NA	NA
USDA1106-chr	freebayes-variant-USDA1106-chr-3350393-C	3350393	0	C	G	0.267	1.342449	0.4091521	-103.2854	3.279865	3.258599	0.001507225	0.002483614	0.006823926	dnf7	1.342449	USDA1106-chr	3350392	3350393	428	freebayes-variant-USDA1106-chr-3466769-T	CDO30_RS16775:homoserine dehydrogenase; protein_id=WP_010969422.1	64	36	2	6	NA	NA
USDA1106-chr	freebayes-variant-USDA1106-chr-3350393-C	3350393	0	C	G	0.267	1.342449	0.4091521	-103.2854	3.279865	3.258599	0.001507225	0.002483614	0.006823926	dnf7	1.342449	USDA1106-chr	3350392	3350393	428	freebayes-variant-USDA1106-chr-3466420-T	CDO30_RS16775:homoserine dehydrogenase; protein_id=WP_010969422.1	64	36	2	6	NA	NA
USDA1106-chr	freebayes-variant-USDA1106-chr-3350393-C	3350393	0	C	G	0.267	1.342449	0.4091521	-103.2854	3.279865	3.258599	0.001507225	0.002483614	0.006823926	dnf7	1.342449	USDA1106-chr	3350392	3350393	428	freebayes-variant-USDA1106-chr-3466325-A	CDO30_RS16775:homoserine dehydrogenase; protein_id=WP_010969422.1	64	36	2	6	NA	NA
USDA1106-chr	freebayes-variant-USDA1106-chr-3350393-C	3350393	0	C	G	0.267	1.342449	0.4091521	-103.2854	3.279865	3.258599	0.001507225	0.002483614	0.006823926	dnf7	1.342449	USDA1106-chr	3350392	3350393	428	freebayes-variant-USDA1106-chr-3463409-G	CDO30_RS16760:phaC, poly(3-hydroxyalkanoate) polymerase subunit PhaC; protein_id=WP_010969425.1	64	36	2	6	NA	NA
USDA1106-chr	freebayes-variant-USDA1106-chr-3350393-C	3350393	0	C	G	0.267	1.342449	0.4091521	-103.2854	3.279865	3.258599	0.001507225	0.002483614	0.006823926	dnf7	1.342449	USDA1106-chr	3350392	3350393	428	freebayes-variant-USDA1106-chr-3136599-C	CDO30_RS15110:type I secretion system permease/ATPase; protein_id=WP_010969655.1	64	36	2	6	NA	NA
USDA1106-chr	freebayes-variant-USDA1106-chr-3350393-C	3350393	0	C	G	0.267	1.342449	0.4091521	-103.2854	3.279865	3.258599	0.001507225	0.002483614	0.006823926	dnf7	1.342449	USDA1106-chr	3350392	3350393	428	freebayes-variant-USDA1106-chr-3463390-G	CDO30_RS16760:phaC, poly(3-hydroxyalkanoate) polymerase subunit PhaC; protein_id=WP_010969425.1	64	36	2	6	NA	NA
USDA1106-chr	freebayes-variant-USDA1106-chr-3350393-C	3350393	0	C	G	0.267	1.342449	0.4091521	-103.2854	3.279865	3.258599	0.001507225	0.002483614	0.006823926	dnf7	1.342449	USDA1106-chr	3350392	3350393	428	freebayes-variant-USDA1106-chr-3457577-C	CDO30_RS16730:SUF system Fe-S cluster assembly protein; protein_id=WP_010969429.1	64	36	2	6	NA	NA
USDA1106-chr	freebayes-variant-USDA1106-chr-3350393-C	3350393	0	C	G	0.267	1.342449	0.4091521	-103.2854	3.279865	3.258599	0.001507225	0.002483614	0.006823926	dnf7	1.342449	USDA1106-chr	3350392	3350393	428	freebayes-variant-USDA1106-chr-3136467-A	CDO30_RS15110:type I secretion system permease/ATPase; protein_id=WP_010969655.1	64	36	2	6	NA	NA
USDA1106-chr	freebayes-variant-USDA1106-chr-3350393-C	3350393	0	C	G	0.267	1.342449	0.4091521	-103.2854	3.279865	3.258599	0.001507225	0.002483614	0.006823926	dnf7	1.342449	USDA1106-chr	3350392	3350393	428	freebayes-variant-USDA1106-chr-3136060-G	CDO30_RS15105:HlyD family type I secretion periplasmic adaptor subunit; protein_id=WP_010969656.1	64	36	2	6	NA	NA
USDA1106-chr	freebayes-variant-USDA1106-chr-3350393-C	3350393	0	C	G	0.267	1.342449	0.4091521	-103.2854	3.279865	3.258599	0.001507225	0.002483614	0.006823926	dnf7	1.342449	USDA1106-chr	3350392	3350393	428	freebayes-variant-USDA1106-chr-3135812-A	CDO30_RS15105:HlyD family type I secretion periplasmic adaptor subunit; protein_id=WP_010969656.1	64	36	2	6	NA	NA
USDA1106-chr	freebayes-variant-USDA1106-chr-3350393-C	3350393	0	C	G	0.267	1.342449	0.4091521	-103.2854	3.279865	3.258599	0.001507225	0.002483614	0.006823926	dnf7	1.342449	USDA1106-chr	3350392	3350393	428	freebayes-variant-USDA1106-chr-3350393-C	CDO30_RS16245:MFS transporter; protein_id=WP_041170152.1	64	36	2	6	NA	NA
USDA1106-chr	freebayes-variant-USDA1106-chr-3350393-C	3350393	0	C	G	0.267	1.342449	0.4091521	-103.2854	3.279865	3.258599	0.001507225	0.002483614	0.006823926	dnf7	1.342449	USDA1106-chr	3350392	3350393	428	freebayes-variant-USDA1106-chr-3135118-G	CDO30_RS15105:HlyD family type I secretion periplasmic adaptor subunit; protein_id=WP_010969656.1	64	36	2	6	NA	NA
USDA1106-chr	freebayes-variant-USDA1106-chr-3350393-C	3350393	0	C	G	0.267	1.342449	0.4091521	-103.2854	3.279865	3.258599	0.001507225	0.002483614	0.006823926	dnf7	1.342449	USDA1106-chr	3350392	3350393	428	freebayes-variant-USDA1106-chr-3135165-T	CDO30_RS15105:HlyD family type I secretion periplasmic adaptor subunit; protein_id=WP_010969656.1	64	36	2	6	NA	NA
USDA1106-chr	freebayes-variant-USDA1106-chr-3350393-C	3350393	0	C	G	0.267	1.342449	0.4091521	-103.2854	3.279865	3.258599	0.001507225	0.002483614	0.006823926	dnf7	1.342449	USDA1106-chr	3350392	3350393	428	freebayes-variant-USDA1106-chr-3135335-C	CDO30_RS15105:HlyD family type I secretion periplasmic adaptor subunit; protein_id=WP_010969656.1	64	36	2	6	NA	NA
USDA1106-chr	freebayes-variant-USDA1106-chr-3350393-C	3350393	0	C	G	0.267	1.342449	0.4091521	-103.2854	3.279865	3.258599	0.001507225	0.002483614	0.006823926	dnf7	1.342449	USDA1106-chr	3350392	3350393	428	freebayes-variant-USDA1106-chr-3135092-T	CDO30_RS15105:HlyD family type I secretion periplasmic adaptor subunit; protein_id=WP_010969656.1	64	36	2	6	NA	NA
USDA1106-chr	freebayes-variant-USDA1106-chr-3350393-C	3350393	0	C	G	0.267	1.342449	0.4091521	-103.2854	3.279865	3.258599	0.001507225	0.002483614	0.006823926	dnf7	1.342449	USDA1106-chr	3350392	3350393	428	freebayes-variant-USDA1106-chr-3135737-A	CDO30_RS15105:HlyD family type I secretion periplasmic adaptor subunit; protein_id=WP_010969656.1	64	36	2	6	NA	NA
USDA1106-chr	freebayes-variant-USDA1106-chr-3350393-C	3350393	0	C	G	0.267	1.342449	0.4091521	-103.2854	3.279865	3.258599	0.001507225	0.002483614	0.006823926	dnf7	1.342449	USDA1106-chr	3350392	3350393	428	freebayes-variant-USDA1106-chr-3135755-T	CDO30_RS15105:HlyD family type I secretion periplasmic adaptor subunit; protein_id=WP_010969656.1	64	36	2	6	NA	NA
USDA1106-chr	freebayes-variant-USDA1106-chr-3350393-C	3350393	0	C	G	0.267	1.342449	0.4091521	-103.2854	3.279865	3.258599	0.001507225	0.002483614	0.006823926	dnf7	1.342449	USDA1106-chr	3350392	3350393	428	freebayes-variant-USDA1106-chr-3135773-G	CDO30_RS15105:HlyD family type I secretion periplasmic adaptor subunit; protein_id=WP_010969656.1	64	36	2	6	NA	NA
USDA1106-chr	freebayes-variant-USDA1106-chr-3350393-C	3350393	0	C	G	0.267	1.342449	0.4091521	-103.2854	3.279865	3.258599	0.001507225	0.002483614	0.006823926	dnf7	1.342449	USDA1106-chr	3350392	3350393	428	freebayes-variant-USDA1106-chr-3135779-T	CDO30_RS15105:HlyD family type I secretion periplasmic adaptor subunit; protein_id=WP_010969656.1	64	36	2	6	NA	NA
[truncated: 1,671 more rows]
